# Supplementary material for: Comparative genomic analyses of aerobic planctomycetes isolated from the deep sea and the ocean surface
Source: Antonie Van Leeuwenhoek. 2024 Nov 25;118(1):33. doi: 10.1007/s10482-024-02041-0 (PMC11588811; doi:10.1007/s10482-024-02041-0)
Supplement: Supplementary file 1 — Supplementary file1 (XLSX 16 KB) [file 10482_2024_2041_MOESM1_ESM.xlsx]

## Sheet: Phylogenetic markers
Table S1. Similarity values for phylogenetic markers.
Part A.		K2D	Spa11	Pla108	Pla111
16S rRNA	Botrimarina mediterranea strain Spa11	100	100
	Botrimarina colliarenosi strain Pla108	97.0	97.0	100
	Botrimarina hoheduenensis Pla111	95.3	95.3	95.1	100
rpoB	Botrimarina mediterranea strain Spa11	99.0	100
	Botrimarina colliarenosi strain Pla108	96.1	96.1	100
	Botrimarina hoheduenensis Pla111	91.0	91.1	90.8	100
ANI	Botrimarina mediterranea strain Spa11	99.3	100
	Botrimarina colliarenosi strain Pla108	76.5	76.5	100
	Botrimarina hoheduenensis Pla111	71.0	71.1	72.1	100
AAI	Botrimarina mediterranea strain Spa11	99.1	100
	Botrimarina colliarenosi strain Pla108	73.9	73.8	100
	Botrimarina hoheduenensis Pla111	62.4	62.3	63.6	100
POCP	Botrimarina mediterranea strain Spa11	94.2	100
	Botrimarina colliarenosi strain Pla108	73.7	73.8	100
	Botrimarina hoheduenensis Pla111	60.8	61.1	65.3	100
Part B.
		TBK1r	Pla52nT	Enr13T	Mal15T	ICT_E10,1T	TO1_6T	JC635T	JC645
16S rRNA	Stieleria varia Pla52n	96.4	100
	Stieleria neptunia Enr13	99.8	96.2	100
	Stieleria maiorica Mal15	99.2	96.3	99.0	100
	Stieleria sedimenti ICT_E10.1	98.9	96.0	98.8	98.8	100
	Stieleria tagensis TO1_6	98.7	97.1	98.7	98.5	98	100
	“Roseiconus lacunae” JC635	99.3	95.8	99.4	99.2	98.6	98.5	100
	“Roseiconus nitratireducens” JC645	96.8	95.4	96.7	96.9	95.9	96.2	96.8	100
rpoB	Stieleria varia Pla52n	90.0	100
	Stieleria neptunia Enr13	99.0	84.4	100
	Stieleria maiorica Mal15	97.8	85.0	91.2	100
	Stieleria sedimenti ICT_E10.1	99.5	84.2	94.0	90.9	100
	Stieleria tagensis TO1_6	95.7	84.3	88.5	88.8	88.7	100
	“Roseiconus lacunae” JC635	93.7	82.2	84.8	85.9	85.0	84.4	100
	“Roseiconus nitratireducens” JC645	95.1	83.9	86.9	87.8	86.9	86.4	83.8	100
ANI	Stieleria varia Pla52n	76.5	100
	Stieleria neptunia Enr13	87.7	76.6	100
	Stieleria maiorica Mal15	81.7	77.1	81.6	100
	Stieleria sedimenti ICT_E10.1	91.6	78.0	88.6	81.4	100
	Stieleria tagensis TO1_6	78.8	77.2	77.9	77.9	78.4	100
	“Roseiconus lacunae” JC635	79.2	78.1	77.1	79.7	77.3	77.2	100
	“Roseiconus nitratireducens” JC645	77.4	76.4	77.9	77.8	77.8	76.9	77.5	100
AAI	Stieleria varia Pla52n	61.1	100
	Stieleria neptunia strain Enr13	88.0	60.8	100
	Stieleria maiorica strain Mal15	81.2	61.0	80.7	100
	Stieleria sedimenti ICT_E10.1	92.1	61.7	89.5	81.1	100
	Stieleria tagensis TO1_6	69.6	61.5	69.4	69.1	69.4	100
	“Roseiconus lacunae” JC635	65.5	59.8	65.2	65.9	65.4	65.1	100
	“Roseiconus nitratireducens” JC645	66.3	61.4	66.2	66.6	66.5	67.2	64.1	100
POCP	Stieleria varia Pla52n	52.1	100
	Stieleria neptunia Enr13	74.1	52.5	100
	Stieleria maiorica Mal15	73.1	53.9	72.4	100
	Stieleria sedimenti ICT_E10.1	76.5	55.1	77.0	75.3	100
	Stieleria tagensis TO1_6	61.2	54.3	61.0	64.7	63.3	100
	“Roseiconus lacunae” JC635	59.2	52.9	58.5	64.3	61.4	62.6	100
	“Roseiconus nitratireducens” JC645	57.9	54.9	57.1	61.3	60.9	64.4	60.6	100
Part C.		Pr1d	Pla144	Mal64
16S rRNA	Bythopirellula polymerisocia strain Pla144	98.4	100
	Pseudobythopirellula maris strain Mal64	92.8	92.9	100
rpoB	Bythopirellula polymerisocia strain Pla144	96.7	100
	Pseudobythopirellula maris strain Mal64	82.7	87.7	100
ANI	Bythopirellula polymerisocia strain Pla144	76.6	100
	Pseudobythopirellula maris strain Mal64	68.4	75.8	100
AAI	Bythopirellula polymerisocia strain Pla144	79.8	100
	Pseudobythopirellula maris strain Mal64	53.5	53.8	100
POCP	Bythopirellula polymerisocia strain Pla144	72.3	100
	Pseudobythopirellula maris strain Mal64	45.4	45.0	100
