# Supplementary material for: Comparative genomic analyses of aerobic planctomycetes isolated from the deep sea and the ocean surface
Source: Antonie Van Leeuwenhoek. 2024 Nov 25;118(1):33. doi: 10.1007/s10482-024-02041-0 (PMC11588811; doi:10.1007/s10482-024-02041-0)
Supplement: Supplementary file 2 — Supplementary file2 (XLSX 15 KB) [file 10482_2024_2041_MOESM2_ESM.xlsx]

## Sheet: Tabelle1
Table S2. Singleton genes of strain K2D and putative gene annotation
unique_id	gene_cluster_id	bin_name	genome_name	COG20_FUNCTION
13954	GC_00004398	Bin_1	Botri_K2D	1,4-alpha-glucan branching enzyme (GlgB) (PDB:4LPC) (PUBMED:25871919)
14959	GC_00005403	Bin_1	Botri_K2D	5-methylcytosine-specific restriction endonuclease McrA (McrA)
14283	GC_00004727	Bin_1	Botri_K2D	6-phosphogluconate dehydrogenase (decarboxylating) (YqeC) (PDB:4E21)
15053	GC_00005497	Bin_1	Botri_K2D	AAA+-type ATPase, SpoVK/Ycf46/Vps4 family (SpoVK) (PDB:3SYL)
15062	GC_00005506	Bin_1	Botri_K2D	Adenine specific DNA methylase Mod (Mod) (PDB:4ZCF)
16079	GC_00006523	Bin_1	Botri_K2D	Anti-sigma-YlaC factor YlaD, contains Zn-finger domain (YlaD) (PUBMED:16501307)
15704	GC_00006148	Bin_1	Botri_K2D	Archaeal DNA helicase HerA or a related bacterial ATPase, contains HAS-barrel and ATPase domains (HerA) (PDB:4D2I)
15266	GC_00005710	Bin_1	Botri_K2D	ATPase/5-3 helicase helicase subunit RecD of the DNA repair enzyme RecBCD (exonuclease V) (RecD) (PDB:1W36) (PUBMED:29901759;30601118)
15698	GC_00006142	Bin_1	Botri_K2D	Carbonic anhydrase (CynT) (PDB:1EKJ) (PUBMED:22081392)
15765	GC_00006209	Bin_1	Botri_K2D	Cation-transporting P-type ATPase (ZntA) (PDB:4BBJ)
16467	GC_00006911	Bin_1	Botri_K2D	Chaperedoxin CnoX, contains thioredoxin-like and TPR-like domains, YbbN/TrxSC family (CnoX) (PDB:3QDN) (PUBMED:21498507;29754824)
15010	GC_00005454	Bin_1	Botri_K2D	Chromosome segregation protein Spo0J, contains ParB-like nuclease domain (Spo0J) (PDB:1R71)
14005	GC_00004449	Bin_1	Botri_K2D	Chromosome segregation protein Spo0J, contains ParB-like nuclease domain (Spo0J) (PDB:1R71)|N6-adenosine-specific RNA methylase IME4 (IME4) (PDB:5IL0)
14592	GC_00005036	Bin_1	Botri_K2D	Co/Zn/Cd efflux system component (CzcD)
15101	GC_00005545	Bin_1	Botri_K2D	Co/Zn/Cd efflux system component (CzcD)
15458	GC_00005902	Bin_1	Botri_K2D	Copper chaperone CopZ (CopZ) (PDB:1AFI)
15876	GC_00006320	Bin_1	Botri_K2D	Copper chaperone CopZ (CopZ) (PDB:1AFI)
15267	GC_00005711	Bin_1	Botri_K2D	CRISPR/Cas system-associated endoribonuclease Cas2 (Cas2) (PDB:2I0X)
15134	GC_00005578	Bin_1	Botri_K2D	CRISPR-Cas system type-II protein Cas9 (Cas9) (PDB:4OGC)
16488	GC_00006932	Bin_1	Botri_K2D	CRISPR-Cas system-associated integrase Cas1 (Cas1) (PDB:2YZS)
14329	GC_00004773	Bin_1	Botri_K2D	Cu/Ag efflux pump CusA (CusA) (PDB:3K07)
14608	GC_00005052	Bin_1	Botri_K2D	Cu/Ag efflux pump CusA (CusA) (PDB:3K07)
15964	GC_00006408	Bin_1	Botri_K2D	Cupin domain protein related to quercetin dioxygenase (QdoI) (PDB:2H0V)
16302	GC_00006746	Bin_1	Botri_K2D	Cytochrome P450 (CypX) (PDB:3A4Z)
15322	GC_00005766	Bin_1	Botri_K2D	DNA modification methylase (YhdJ) (PDB:1BOO)
14361	GC_00004805	Bin_1	Botri_K2D	DNA primase (bacterial type) (DnaG) (PDB:3B39) (PUBMED:28128549)|DNA primase, phage- or plasmid-associated
15939	GC_00006383	Bin_1	Botri_K2D	DNA repair protein RadC, contains a helix-hairpin-helix DNA-binding motif (RadC) (PDB:2QLC) (PUBMED:9695921)
14063	GC_00004507	Bin_1	Botri_K2D	DNA replication protein DnaD (DnaD) (PDB:2I5U)
15488	GC_00005932	Bin_1	Botri_K2D	DNA uptake channel protein ComEC C-terminal domain, metallo-beta-lactamase superfamily (ComEC)
14579	GC_00005023	Bin_1	Botri_K2D	DNA-adenine methylase (Dam) (PDB:4GOL)
14966	GC_00005410	Bin_1	Botri_K2D	DNA-binding beta-propeller fold protein YncE (YncE) (PDB:3VGZ) (PUBMED:22120742;28628661)
16045	GC_00006489	Bin_1	Botri_K2D	DNA-binding transcriptional regulator, XRE-family HTH domain (XRE) (PDB:1UTX)
15298	GC_00005742	Bin_1	Botri_K2D	DNA-directed RNA polymerase specialized sigma subunit, sigma24 family (RpoE) (PDB:2Q1Z)
15611	GC_00006055	Bin_1	Botri_K2D	Ferredoxin (Fdx) (PDB:1KRH)|Flavodoxin/ferredoxin--NADP reductase (Fpr) (PDB:3OZU)
15808	GC_00006252	Bin_1	Botri_K2D	Ferredoxin (Fdx) (PDB:1KRH)|Flavodoxin/ferredoxin--NADP reductase (Fpr) (PDB:3OZU)
15649	GC_00006093	Bin_1	Botri_K2D	Glucoamylase (glucan-1,4-alpha-glucosidase), GH15 family (SGA1) (PDB:1AGM)
16378	GC_00006822	Bin_1	Botri_K2D	Glucose/arabinose dehydrogenase, beta-propeller fold (YliI) (PDB:1C9U)
14569	GC_00005013	Bin_1	Botri_K2D	Glucose-6-phosphate 1-dehydrogenase (Zwf) (PDB:5B7W) (PUBMED:18950999)
16463	GC_00006907	Bin_1	Botri_K2D	Heavy metal-bindng TRASH/YHS domain, predicted Cu/Ag metallochaperone (YHS)
15877	GC_00006321	Bin_1	Botri_K2D	Integrase/recombinase, includes phage integrase (FimB)
16491	GC_00006935	Bin_1	Botri_K2D	Integrase/recombinase, includes phage integrase (FimB)
15498	GC_00005942	Bin_1	Botri_K2D	Membrane-associated protease RseP, regulator of RpoE activity (RseP)
16122	GC_00006566	Bin_1	Botri_K2D	Multicopper oxidase with three cupredoxin domains (includes cell division protein FtsP and spore coat protein CotA) (SufI) (PDB:2YXV)
14082	GC_00004526	Bin_1	Botri_K2D	Multidrug efflux pump subunit AcrA (membrane-fusion protein) (AcrA) (PDB:1T5E)
14393	GC_00004837	Bin_1	Botri_K2D	Multidrug efflux pump subunit AcrA (membrane-fusion protein) (AcrA) (PDB:1T5E)
13890	GC_00004334	Bin_1	Botri_K2D	NhaP-type Na+/H+ or K+/H+ antiporter (NhaP) (PDB:4CZB)
14433	GC_00004877	Bin_1	Botri_K2D	Outer membrane protein TolC (TolC) (PDB:1EK9)
14946	GC_00005390	Bin_1	Botri_K2D	Outer membrane protein TolC (TolC) (PDB:1EK9)
14392	GC_00004836	Bin_1	Botri_K2D	ParA-like ATPase involved in chromosome/plasmid partitioning or cellulose biosynthesis protein BcsQ (ParA) (PDB:6NOO)
16510	GC_00006954	Bin_1	Botri_K2D	ParA-like ATPase involved in chromosome/plasmid partitioning or cellulose biosynthesis protein BcsQ (ParA) (PDB:6NOO)
15375	GC_00005819	Bin_1	Botri_K2D	Phage capsid protein
16428	GC_00006872	Bin_1	Botri_K2D	Phage terminase large subunit
16380	GC_00006824	Bin_1	Botri_K2D	Plasmid maintenance system killer protein (HigB)
15773	GC_00006217	Bin_1	Botri_K2D	Predicted ATP-binding protein involved in virulence
14885	GC_00005329	Bin_1	Botri_K2D	Predicted glycosyl hydrolase, GH43/DUF377 family (PDB:1VKD)
16353	GC_00006797	Bin_1	Botri_K2D	Predicted Mg-chelatase, contains ChlI-like and ATPase domains, YifB family (YifB)
16030	GC_00006474	Bin_1	Botri_K2D	Predicted restriction endonuclease, HNH family (PDB:6GHC)
15466	GC_00005910	Bin_1	Botri_K2D	Predicted site-specific integrase-resolvase (PDB:3ILX)
15812	GC_00006256	Bin_1	Botri_K2D	Predicted transcriptional regulator, contains HTH domain (PDB:3LMM)
14520	GC_00004964	Bin_1	Botri_K2D	Putative component of the toxin-antitoxin plasmid stabilization module
13944	GC_00004388	Bin_1	Botri_K2D	Restriction endonuclease, type III RM system (PM0699)
15178	GC_00005622	Bin_1	Botri_K2D	Restriction endonuclease, type III RM system (PM0699)
15617	GC_00006061	Bin_1	Botri_K2D	Serine/threonine protein kinase (SPS1) (PDB:6G4J)
14650	GC_00005094	Bin_1	Botri_K2D	Serine/threonine protein phosphatase PrpC (PTC1) (PDB:6IHL)
14779	GC_00005223	Bin_1	Botri_K2D	Site-specific DNA recombinase SpoIVCA/DNA invertase PinE (SpoIVCA) (PDB:1GDT)
16321	GC_00006765	Bin_1	Botri_K2D	Site-specific recombinase XerC (XerC)
14881	GC_00005325	Bin_1	Botri_K2D	Site-specific recombinase XerD (XerD) (PDB:1A0P)
15976	GC_00006420	Bin_1	Botri_K2D	Site-specific recombinase XerD (XerD) (PDB:1A0P)
16059	GC_00006503	Bin_1	Botri_K2D	Site-specific recombinase XerD (XerD) (PDB:1A0P)
15037	GC_00005481	Bin_1	Botri_K2D	Superfamily II DNA or RNA helicase, SNF2 family (HepA) (PDB:6UXV)
14717	GC_00005161	Bin_1	Botri_K2D	Taurine dioxygenase, alpha-ketoglutarate-dependent (TauD) (PDB:1DRT)
15097	GC_00005541	Bin_1	Botri_K2D	Transposase
15664	GC_00006108	Bin_1	Botri_K2D	Transposase
13606	GC_00004192	Bin_1	Botri_K2D	Type II secretory pathway component GspD/PulD (secretin) (PulD) (PDB:5TCQ)
13607	GC_00004192	Bin_1	Botri_K2D	Type II secretory pathway component GspD/PulD (secretin) (PulD) (PDB:5TCQ)
14936	GC_00005380	Bin_1	Botri_K2D	Type IV secretory pathway, VirD4 component, TraG/TraD family ATPase (VirD4) (PDB:1GL6)
16191	GC_00006635	Bin_1	Botri_K2D	Ubiquinone/menaquinone biosynthesis C-methylase UbiE/MenG (UbiE) (PDB:4OBW)
15870	GC_00006314	Bin_1	Botri_K2D	Uncharacterized conserved protein (PDB:3DNX)
14578	GC_00005022	Bin_1	Botri_K2D	Uncharacterized conserved protein CPn0794, contains PKD-like HAF repeats
15806	GC_00006250	Bin_1	Botri_K2D	Uncharacterized conserved protein domain, often C-terminal to DUF262
14827	GC_00005271	Bin_1	Botri_K2D	Uncharacterized conserved protein YegI with protein kinase and helix-hairpin-helix DNA-binding domains (YegI)
14796	GC_00005240	Bin_1	Botri_K2D	Uncharacterized Zn-binding protein, DUF971 domain (PA5055) (PDB:3LUU)
14794	GC_00005238	Bin_1	Botri_K2D	Zn-dependent glyoxalase, PhnB family (PhnB) (PDB:5KEF) (PUBMED:28034013)
15856	GC_00006300	Bin_1	Botri_K2D	Zn-dependent peptidase ImmA, M78 family (ImmA) (PDB:3DTE)|Plasmid maintenance system antidote protein VapI, contains XRE-type HTH domain (VapI) (PDB:4MCT)
