# Supplementary material for: Comparative genomic analyses of aerobic planctomycetes isolated from the deep sea and the ocean surface
Source: Antonie Van Leeuwenhoek. 2024 Nov 25;118(1):33. doi: 10.1007/s10482-024-02041-0 (PMC11588811; doi:10.1007/s10482-024-02041-0)
Supplement: Supplementary file 3 — Supplementary file3 (XLSX 47 KB) [file 10482_2024_2041_MOESM3_ESM.xlsx]

## Sheet: Tabelle1
Table S3. Singleton genes of strain Pr1d and putative gene annotation
unique_id	gene_cluster_id	bin_name	genome_name	COG20_FUNCTION
7891	GC_00004084	Bin_2	Bytho_Bythopirellula_goksoeyrii_Pr1d	1,4-alpha-glucan branching enzyme (GlgB) (PDB:4LPC) (PUBMED:25871919)
8438	GC_00004631	Bin_2	Bytho_Bythopirellula_goksoeyrii_Pr1d	2',3'-cyclic-nucleotide 2'-phosphodiesterase/5'- or 3'-nucleotidase, 5'-nucleotidase family (UshA) (PDB:1HO5)|Predicted extracellular nuclease|DNA-binding beta-propeller fold protein YncE (YncE) (PDB:3VGZ) (PUBMED:22120742;28628661)|Uncharacterized conserved protein, contains a phytase-like domain
9138	GC_00005331	Bin_2	Bytho_Bythopirellula_goksoeyrii_Pr1d	2',3'-cyclic-nucleotide 2'-phosphodiesterase/5'- or 3'-nucleotidase, 5'-nucleotidase family (UshA) (PDB:1HO5)|Predicted extracellular nuclease|DNA-binding beta-propeller fold protein YncE (YncE) (PDB:3VGZ) (PUBMED:22120742;28628661)|Uncharacterized conserved protein, contains a phytase-like domain
8849	GC_00005042	Bin_2	Bytho_Bythopirellula_goksoeyrii_Pr1d	2-keto-3-deoxy-L-rhamnonate aldolase RhmA (HpcH) (PDB:1DXE)
8430	GC_00004623	Bin_2	Bytho_Bythopirellula_goksoeyrii_Pr1d	2-methylcitrate dehydratase PrpD (PrpD) (PDB:1SZQ)
9340	GC_00005533	Bin_2	Bytho_Bythopirellula_goksoeyrii_Pr1d	2-Methylisocitrate lyase and related enzymes, PEP mutase family (PrpB) (PDB:1XG3)
7665	GC_00003858	Bin_2	Bytho_Bythopirellula_goksoeyrii_Pr1d	2-polyprenyl-3-methyl-5-hydroxy-6-metoxy-1,4-benzoquinol methylase (UbiG) (PDB:1BHJ)
8239	GC_00004432	Bin_2	Bytho_Bythopirellula_goksoeyrii_Pr1d	2-succinyl-6-hydroxy-2,4-cyclohexadiene-1-carboxylate synthase MenH and related esterases, alpha/beta hydrolase fold (MenH) (PDB:4MYS)
7761	GC_00003954	Bin_2	Bytho_Bythopirellula_goksoeyrii_Pr1d	3',5'-cyclic AMP phosphodiesterase CpdA (CpdA) (PDB:2ZO9)
8407	GC_00004600	Bin_2	Bytho_Bythopirellula_goksoeyrii_Pr1d	3',5'-cyclic AMP phosphodiesterase CpdA (CpdA) (PDB:2ZO9)
7625	GC_00003818	Bin_2	Bytho_Bythopirellula_goksoeyrii_Pr1d	4-hydroxy-tetrahydrodipicolinate synthase/N-acetylneuraminate lyase (DapA) (PDB:2R91) (PUBMED:27574185)
8936	GC_00005129	Bin_2	Bytho_Bythopirellula_goksoeyrii_Pr1d	4-hydroxy-tetrahydrodipicolinate synthase/N-acetylneuraminate lyase (DapA) (PDB:2R91) (PUBMED:27574185)
7544	GC_00003737	Bin_2	Bytho_Bythopirellula_goksoeyrii_Pr1d	5-carboxyvanillate decarboxylase LigW (lignin degradation), amidohydro domain (LigW) (PDB:2DVT) (PUBMED:26714575)
10045	GC_00006238	Bin_2	Bytho_Bythopirellula_goksoeyrii_Pr1d	5-carboxyvanillate decarboxylase LigW (lignin degradation), amidohydro domain (LigW) (PDB:2DVT) (PUBMED:26714575)
10287	GC_00006480	Bin_2	Bytho_Bythopirellula_goksoeyrii_Pr1d	5-carboxyvanillate decarboxylase LigW (lignin degradation), amidohydro domain (LigW) (PDB:2DVT) (PUBMED:26714575)
7658	GC_00003851	Bin_2	Bytho_Bythopirellula_goksoeyrii_Pr1d	5-chloro-2-hydroxyhydroquinone dehydrochlorinase TtfG, YCII superfamily (YCII) (PDB:1S7I) (PUBMED:23955343)
9097	GC_00005290	Bin_2	Bytho_Bythopirellula_goksoeyrii_Pr1d	5-chloro-2-hydroxyhydroquinone dehydrochlorinase TtfG, YCII superfamily (YCII) (PDB:1S7I) (PUBMED:23955343)|Predicted dithiol-disulfide oxidoreductase, DUF899 family
10073	GC_00006266	Bin_2	Bytho_Bythopirellula_goksoeyrii_Pr1d	5-methylcytosine-specific restriction endonuclease McrBC, GTP-binding regulatory subunit McrB (McrB) (PDB:6HZ4)
9466	GC_00005659	Bin_2	Bytho_Bythopirellula_goksoeyrii_Pr1d	5-methylcytosine-specific restriction endonuclease McrBC, regulatory subunit McrC (McrC)
5661	GC_00002677	Bin_2	Bytho_Bythopirellula_goksoeyrii_Pr1d	6-phosphogluconolactonase/Glucosamine-6-phosphate isomerase/deaminase (NagB) (PDB:2RI0) (PUBMED:24163345)
5662	GC_00002677	Bin_2	Bytho_Bythopirellula_goksoeyrii_Pr1d	6-phosphogluconolactonase/Glucosamine-6-phosphate isomerase/deaminase (NagB) (PDB:2RI0) (PUBMED:24163345)
9876	GC_00006069	Bin_2	Bytho_Bythopirellula_goksoeyrii_Pr1d	6-phosphogluconolactonase/Glucosamine-6-phosphate isomerase/deaminase (NagB) (PDB:2RI0) (PUBMED:24163345)
6659	GC_00003176	Bin_2	Bytho_Bythopirellula_goksoeyrii_Pr1d	7-keto-8-aminopelargonate synthetase or related enzyme (BioF) (PDB:1BS0)
6660	GC_00003176	Bin_2	Bytho_Bythopirellula_goksoeyrii_Pr1d	7-keto-8-aminopelargonate synthetase or related enzyme (BioF) (PDB:1BS0)
7615	GC_00003808	Bin_2	Bytho_Bythopirellula_goksoeyrii_Pr1d	7-keto-8-aminopelargonate synthetase or related enzyme (BioF) (PDB:1BS0)
7434	GC_00003627	Bin_2	Bytho_Bythopirellula_goksoeyrii_Pr1d	ABC-type amino acid transport/signal transduction system, periplasmic component/domain (HisJ) (PDB:1GGG)|Na+/H+-dicarboxylate symporter (GltP) (PDB:1XFH)
8083	GC_00004276	Bin_2	Bytho_Bythopirellula_goksoeyrii_Pr1d	ABC-type antimicrobial peptide transport system, permease component (SalY)
8432	GC_00004625	Bin_2	Bytho_Bythopirellula_goksoeyrii_Pr1d	ABC-type lipoprotein export system, ATPase component (LolD) (PDB:5GKO)
9963	GC_00006156	Bin_2	Bytho_Bythopirellula_goksoeyrii_Pr1d	ABC-type molybdenum transport system, ATPase component ModF/photorepair protein PhrA (ModF) (PDB:2IHY)
8449	GC_00004642	Bin_2	Bytho_Bythopirellula_goksoeyrii_Pr1d	ABC-type nitrate/sulfonate/bicarbonate transport system, periplasmic component (TauA) (PDB:2X26)
10062	GC_00006255	Bin_2	Bytho_Bythopirellula_goksoeyrii_Pr1d	ABC-type sugar transport system, ATPase component (MglA)
9104	GC_00005297	Bin_2	Bytho_Bythopirellula_goksoeyrii_Pr1d	ABC-type sugar transport system, periplasmic component, contains N-terminal xre family HTH domain (RbsB) (PDB:1BA2)
9701	GC_00005894	Bin_2	Bytho_Bythopirellula_goksoeyrii_Pr1d	ABC-type sugar transport system, periplasmic component, contains N-terminal xre family HTH domain (RbsB) (PDB:1BA2)
8540	GC_00004733	Bin_2	Bytho_Bythopirellula_goksoeyrii_Pr1d	ABC-type transport system involved in lipoprotein release, permease component LolC (LolE) (PDB:6F49)
9336	GC_00005529	Bin_2	Bytho_Bythopirellula_goksoeyrii_Pr1d	Acetate kinase (AckA) (PDB:3SK3)
7878	GC_00004071	Bin_2	Bytho_Bythopirellula_goksoeyrii_Pr1d	Acetyl esterase/lipase (Aes) (PDB:1EVQ)|Beta-xylosidase, GH43 family
8367	GC_00004560	Bin_2	Bytho_Bythopirellula_goksoeyrii_Pr1d	Acetylornithine aminotransferase/4-aminobutyrate aminotransferase (ArgD) (PDB:1SF2)
10224	GC_00006417	Bin_2	Bytho_Bythopirellula_goksoeyrii_Pr1d	Acetylornithine aminotransferase/4-aminobutyrate aminotransferase (ArgD) (PDB:1SF2)
10166	GC_00006359	Bin_2	Bytho_Bythopirellula_goksoeyrii_Pr1d	Acetylornithine deacetylase/Succinyl-diaminopimelate desuccinylase or related deacylase (ArgE) (PDB:1CG2)
8740	GC_00004933	Bin_2	Bytho_Bythopirellula_goksoeyrii_Pr1d	Acetyltransferase, isoleucine patch superfamily (WbbJ)
8828	GC_00005021	Bin_2	Bytho_Bythopirellula_goksoeyrii_Pr1d	Acetyltransferase, isoleucine patch superfamily (WbbJ)
10053	GC_00006246	Bin_2	Bytho_Bythopirellula_goksoeyrii_Pr1d	Acetyltransferase, isoleucine patch superfamily (WbbJ)
10228	GC_00006421	Bin_2	Bytho_Bythopirellula_goksoeyrii_Pr1d	Acetyltransferase, isoleucine patch superfamily (WbbJ)
9272	GC_00005465	Bin_2	Bytho_Bythopirellula_goksoeyrii_Pr1d	Acetyltransferase, isoleucine patch superfamily (WbbJ)|Acyl carrier protein (AcpP) (PDB:1ACP)|EntF, seryl-AMP synthase component of non-ribosomal peptide synthetase (EntF) (PDB:5ES5)
7800	GC_00003993	Bin_2	Bytho_Bythopirellula_goksoeyrii_Pr1d	Acyl-CoA reductase or other NAD-dependent aldehyde dehydrogenase (AdhE) (PDB:1A4S)
8067	GC_00004260	Bin_2	Bytho_Bythopirellula_goksoeyrii_Pr1d	Acyl-CoA reductase or other NAD-dependent aldehyde dehydrogenase (AdhE) (PDB:1A4S)
9917	GC_00006110	Bin_2	Bytho_Bythopirellula_goksoeyrii_Pr1d	Adenylate kinase or related kinase (Adk) (PDB:1AK2)
7325	GC_00003518	Bin_2	Bytho_Bythopirellula_goksoeyrii_Pr1d	AIM24 protein, required for mitochondrial respiration (AIM24) (PDB:1YOX) (PUBMED:24928273;24714493)
7857	GC_00004050	Bin_2	Bytho_Bythopirellula_goksoeyrii_Pr1d	Aldehyde, CO or xanthine dehydrogenase, Mo-binding subunit (CoxL) (PDB:1DGJ) (PUBMED:10095793)
8129	GC_00004322	Bin_2	Bytho_Bythopirellula_goksoeyrii_Pr1d	Aldehyde, CO, or xanthine dehydrogenase, FAD-binding subunit (CutB) (PDB:5Y6Q)
9571	GC_00005764	Bin_2	Bytho_Bythopirellula_goksoeyrii_Pr1d	Aldehyde, CO, or xanthine dehydrogenase, Fe-S subunit, CoxS/CutS family (CutS) (PDB:1FFU) (PUBMED:21175741)
8581	GC_00004774	Bin_2	Bytho_Bythopirellula_goksoeyrii_Pr1d	Aldo/keto reductase, related to diketogulonate reductase (ARA1) (PDB:1Q13)
9487	GC_00005680	Bin_2	Bytho_Bythopirellula_goksoeyrii_Pr1d	Alkaline phosphatase (PhoA) (PDB:1AJA)
8974	GC_00005167	Bin_2	Bytho_Bythopirellula_goksoeyrii_Pr1d	Alkylated DNA nucleotide flippase Atl1, participates in nucleotide excision repair, Ada-like DNA-binding domain (Atl1) (PDB:2KIF) (PUBMED:19516334)
8031	GC_00004224	Bin_2	Bytho_Bythopirellula_goksoeyrii_Pr1d	Alkylhydroperoxidase family enzyme, contains CxxC motif (YciW) (PDB:1GU9)
7807	GC_00004000	Bin_2	Bytho_Bythopirellula_goksoeyrii_Pr1d	Alpha-L-arabinofuranosidase (AbfA) (PDB:1PZ2)
7506	GC_00003699	Bin_2	Bytho_Bythopirellula_goksoeyrii_Pr1d	Alpha-tubulin suppressor ATS1 and related RCC1 domain-containing proteins (ATS1) (PDB:1A12)
9782	GC_00005975	Bin_2	Bytho_Bythopirellula_goksoeyrii_Pr1d	Alpha-tubulin suppressor ATS1 and related RCC1 domain-containing proteins (ATS1) (PDB:1A12)
5985	GC_00002839	Bin_2	Bytho_Bythopirellula_goksoeyrii_Pr1d	Antirestriction protein ArdC (ArdC) (PUBMED:10686096)
5986	GC_00002839	Bin_2	Bytho_Bythopirellula_goksoeyrii_Pr1d	Antirestriction protein ArdC (ArdC) (PUBMED:10686096)
7796	GC_00003989	Bin_2	Bytho_Bythopirellula_goksoeyrii_Pr1d	Antirestriction protein ArdC (ArdC) (PUBMED:10686096)
10223	GC_00006416	Bin_2	Bytho_Bythopirellula_goksoeyrii_Pr1d	Antirestriction protein ArdC (ArdC) (PUBMED:10686096)
7613	GC_00003806	Bin_2	Bytho_Bythopirellula_goksoeyrii_Pr1d	Antitoxin component HicB of the HicAB toxin-antitoxin system (HicB) (PDB:4P78) (PUBMED:19060138)
8115	GC_00004308	Bin_2	Bytho_Bythopirellula_goksoeyrii_Pr1d	Antitoxin component HicB of the HicAB toxin-antitoxin system (HicB) (PDB:4P78) (PUBMED:19060138)
9798	GC_00005991	Bin_2	Bytho_Bythopirellula_goksoeyrii_Pr1d	Antitoxin component HigA of the HigAB toxin-antitoxin module, contains an N-terminal HTH domain (HigA)
7845	GC_00004038	Bin_2	Bytho_Bythopirellula_goksoeyrii_Pr1d	Antitoxin component YafN of the YafNO toxin-antitoxin module, PHD/YefM family (StbD) (PDB:2A6Q)
8167	GC_00004360	Bin_2	Bytho_Bythopirellula_goksoeyrii_Pr1d	AraC-type DNA-binding domain and AraC-containing proteins (AraC) (PDB:1BL0)
9378	GC_00005571	Bin_2	Bytho_Bythopirellula_goksoeyrii_Pr1d	AraC-type DNA-binding domain and AraC-containing proteins (AraC) (PDB:1BL0)
8053	GC_00004246	Bin_2	Bytho_Bythopirellula_goksoeyrii_Pr1d	Archaeal aspartate aminotransferase or a related aminotransferase, includes purine catabolism protein PucG (PucG) (PDB:3NNK)
9409	GC_00005602	Bin_2	Bytho_Bythopirellula_goksoeyrii_Pr1d	Aryl-phospho-beta-D-glucosidase BglC, GH1 family (BglC)
9690	GC_00005883	Bin_2	Bytho_Bythopirellula_goksoeyrii_Pr1d	Aryl-phospho-beta-D-glucosidase BglC, GH1 family (BglC)
5	GC_00000001	Bin_2	Bytho_Bythopirellula_goksoeyrii_Pr1d	Arylsulfatase A or related enzyme, AlkP superfamily (AslA) (PDB:1E1Z)
7757	GC_00003950	Bin_2	Bytho_Bythopirellula_goksoeyrii_Pr1d	Arylsulfatase A or related enzyme, AlkP superfamily (AslA) (PDB:1E1Z)
8841	GC_00005034	Bin_2	Bytho_Bythopirellula_goksoeyrii_Pr1d	Arylsulfatase A or related enzyme, AlkP superfamily (AslA) (PDB:1E1Z)
9406	GC_00005599	Bin_2	Bytho_Bythopirellula_goksoeyrii_Pr1d	Arylsulfatase A or related enzyme, AlkP superfamily (AslA) (PDB:1E1Z)
9490	GC_00005683	Bin_2	Bytho_Bythopirellula_goksoeyrii_Pr1d	Arylsulfatase A or related enzyme, AlkP superfamily (AslA) (PDB:1E1Z)
9538	GC_00005731	Bin_2	Bytho_Bythopirellula_goksoeyrii_Pr1d	Arylsulfatase A or related enzyme, AlkP superfamily (AslA) (PDB:1E1Z)
9750	GC_00005943	Bin_2	Bytho_Bythopirellula_goksoeyrii_Pr1d	Arylsulfatase A or related enzyme, AlkP superfamily (AslA) (PDB:1E1Z)
9759	GC_00005952	Bin_2	Bytho_Bythopirellula_goksoeyrii_Pr1d	Arylsulfatase A or related enzyme, AlkP superfamily (AslA) (PDB:1E1Z)
9799	GC_00005992	Bin_2	Bytho_Bythopirellula_goksoeyrii_Pr1d	Arylsulfatase A or related enzyme, AlkP superfamily (AslA) (PDB:1E1Z)
10063	GC_00006256	Bin_2	Bytho_Bythopirellula_goksoeyrii_Pr1d	Arylsulfatase A or related enzyme, AlkP superfamily (AslA) (PDB:1E1Z)
10265	GC_00006458	Bin_2	Bytho_Bythopirellula_goksoeyrii_Pr1d	Arylsulfatase A or related enzyme, AlkP superfamily (AslA) (PDB:1E1Z)
7560	GC_00003753	Bin_2	Bytho_Bythopirellula_goksoeyrii_Pr1d	Asparagine synthetase B (glutamine-hydrolyzing) (AsnB) (PDB:2ETD) (PUBMED:25951518)
9177	GC_00005370	Bin_2	Bytho_Bythopirellula_goksoeyrii_Pr1d	Asparagine synthetase B (glutamine-hydrolyzing) (AsnB) (PDB:2ETD) (PUBMED:25951518)
7884	GC_00004077	Bin_2	Bytho_Bythopirellula_goksoeyrii_Pr1d	ATPase/5-3 helicase helicase subunit RecD of the DNA repair enzyme RecBCD (exonuclease V) (RecD) (PDB:1W36) (PUBMED:29901759;30601118)
9975	GC_00006168	Bin_2	Bytho_Bythopirellula_goksoeyrii_Pr1d	ATPase/5-3 helicase helicase subunit RecD of the DNA repair enzyme RecBCD (exonuclease V) (RecD) (PDB:1W36) (PUBMED:29901759;30601118)
7401	GC_00003594	Bin_2	Bytho_Bythopirellula_goksoeyrii_Pr1d	ATP-dependent 26S proteasome regulatory subunit (RPT1) (PDB:5EQT)
7426	GC_00003619	Bin_2	Bytho_Bythopirellula_goksoeyrii_Pr1d	ATP-dependent helicase YprA, contains C-terminal metal-binding DUF1998 domain (YprA)
9781	GC_00005974	Bin_2	Bytho_Bythopirellula_goksoeyrii_Pr1d	Autotransporter adhesin AidA (AidA)
8479	GC_00004672	Bin_2	Bytho_Bythopirellula_goksoeyrii_Pr1d	Autotransporter adhesin AidA (AidA)|Uncharacterized conserved protein, contains a C-terminal beta-barrel porin domain
8834	GC_00005027	Bin_2	Bytho_Bythopirellula_goksoeyrii_Pr1d	Bacterioferritin (cytochrome b1) (Bfr) (PDB:4E6K)
1427	GC_00000560	Bin_2	Bytho_Bythopirellula_goksoeyrii_Pr1d	Bacteriophage protein gp37
1428	GC_00000560	Bin_2	Bytho_Bythopirellula_goksoeyrii_Pr1d	Bacteriophage protein gp37
8170	GC_00004363	Bin_2	Bytho_Bythopirellula_goksoeyrii_Pr1d	Bacteriophage protein gp37
7512	GC_00003705	Bin_2	Bytho_Bythopirellula_goksoeyrii_Pr1d	Barstar, RNAse (barnase) inhibitor (BarS) (PDB:1A19)
7824	GC_00004017	Bin_2	Bytho_Bythopirellula_goksoeyrii_Pr1d	Beta-galactosidase GanA (GanA) (PDB:1KWG)
9306	GC_00005499	Bin_2	Bytho_Bythopirellula_goksoeyrii_Pr1d	Beta-galactosidase/beta-glucuronidase (LacZ) (PDB:5N6U) (PUBMED:19291314)
9789	GC_00005982	Bin_2	Bytho_Bythopirellula_goksoeyrii_Pr1d	Beta-galactosidase/beta-glucuronidase (LacZ) (PDB:5N6U) (PUBMED:19291314)
7430	GC_00003623	Bin_2	Bytho_Bythopirellula_goksoeyrii_Pr1d	Beta-L-arabinofuranosidase, GH127 family (HybA1) (PDB:3WKW) (PUBMED:24385433)
9778	GC_00005971	Bin_2	Bytho_Bythopirellula_goksoeyrii_Pr1d	Beta-L-arabinofuranosidase, GH127 family (HybA1) (PDB:3WKW) (PUBMED:24385433)
9212	GC_00005405	Bin_2	Bytho_Bythopirellula_goksoeyrii_Pr1d	Beta-mannanase (ManB2) (PDB:1GVY)
7575	GC_00003768	Bin_2	Bytho_Bythopirellula_goksoeyrii_Pr1d	Beta-xylosidase (XynB) (PDB:1PX8)
10207	GC_00006400	Bin_2	Bytho_Bythopirellula_goksoeyrii_Pr1d	Biopolymer transport protein ExbB/TolQ (TolQ) (PDB:5SV0)
8758	GC_00004951	Bin_2	Bytho_Bythopirellula_goksoeyrii_Pr1d	Ca2+/Na+ antiporter (ECM27) (PDB:3V5S)
7802	GC_00003995	Bin_2	Bytho_Bythopirellula_goksoeyrii_Pr1d	Ca2+-binding protein, RTX toxin-related (PDB:1AF0) (PUBMED:15135544)
7867	GC_00004060	Bin_2	Bytho_Bythopirellula_goksoeyrii_Pr1d	Ca2+-binding protein, RTX toxin-related (PDB:1AF0) (PUBMED:15135544)
7902	GC_00004095	Bin_2	Bytho_Bythopirellula_goksoeyrii_Pr1d	Ca2+-binding protein, RTX toxin-related (PDB:1AF0) (PUBMED:15135544)
8078	GC_00004271	Bin_2	Bytho_Bythopirellula_goksoeyrii_Pr1d	Ca2+-binding protein, RTX toxin-related (PDB:1AF0) (PUBMED:15135544)
8197	GC_00004390	Bin_2	Bytho_Bythopirellula_goksoeyrii_Pr1d	Ca2+-binding protein, RTX toxin-related (PDB:1AF0) (PUBMED:15135544)
8251	GC_00004444	Bin_2	Bytho_Bythopirellula_goksoeyrii_Pr1d	Ca2+-binding protein, RTX toxin-related (PDB:1AF0) (PUBMED:15135544)
8490	GC_00004683	Bin_2	Bytho_Bythopirellula_goksoeyrii_Pr1d	Ca2+-binding protein, RTX toxin-related (PDB:1AF0) (PUBMED:15135544)
8728	GC_00004921	Bin_2	Bytho_Bythopirellula_goksoeyrii_Pr1d	Ca2+-binding protein, RTX toxin-related (PDB:1AF0) (PUBMED:15135544)
8915	GC_00005108	Bin_2	Bytho_Bythopirellula_goksoeyrii_Pr1d	Ca2+-binding protein, RTX toxin-related (PDB:1AF0) (PUBMED:15135544)
8997	GC_00005190	Bin_2	Bytho_Bythopirellula_goksoeyrii_Pr1d	Ca2+-binding protein, RTX toxin-related (PDB:1AF0) (PUBMED:15135544)
9025	GC_00005218	Bin_2	Bytho_Bythopirellula_goksoeyrii_Pr1d	Ca2+-binding protein, RTX toxin-related (PDB:1AF0) (PUBMED:15135544)
9048	GC_00005241	Bin_2	Bytho_Bythopirellula_goksoeyrii_Pr1d	Ca2+-binding protein, RTX toxin-related (PDB:1AF0) (PUBMED:15135544)
9053	GC_00005246	Bin_2	Bytho_Bythopirellula_goksoeyrii_Pr1d	Ca2+-binding protein, RTX toxin-related (PDB:1AF0) (PUBMED:15135544)
9273	GC_00005466	Bin_2	Bytho_Bythopirellula_goksoeyrii_Pr1d	Ca2+-binding protein, RTX toxin-related (PDB:1AF0) (PUBMED:15135544)
9387	GC_00005580	Bin_2	Bytho_Bythopirellula_goksoeyrii_Pr1d	Ca2+-binding protein, RTX toxin-related (PDB:1AF0) (PUBMED:15135544)
9410	GC_00005603	Bin_2	Bytho_Bythopirellula_goksoeyrii_Pr1d	Ca2+-binding protein, RTX toxin-related (PDB:1AF0) (PUBMED:15135544)
9432	GC_00005625	Bin_2	Bytho_Bythopirellula_goksoeyrii_Pr1d	Ca2+-binding protein, RTX toxin-related (PDB:1AF0) (PUBMED:15135544)
9633	GC_00005826	Bin_2	Bytho_Bythopirellula_goksoeyrii_Pr1d	Ca2+-binding protein, RTX toxin-related (PDB:1AF0) (PUBMED:15135544)
9945	GC_00006138	Bin_2	Bytho_Bythopirellula_goksoeyrii_Pr1d	Ca2+-binding protein, RTX toxin-related (PDB:1AF0) (PUBMED:15135544)
10102	GC_00006295	Bin_2	Bytho_Bythopirellula_goksoeyrii_Pr1d	Ca2+-binding protein, RTX toxin-related (PDB:1AF0) (PUBMED:15135544)
10284	GC_00006477	Bin_2	Bytho_Bythopirellula_goksoeyrii_Pr1d	Ca2+-binding protein, RTX toxin-related (PDB:1AF0) (PUBMED:15135544)
10294	GC_00006487	Bin_2	Bytho_Bythopirellula_goksoeyrii_Pr1d	Ca2+-binding protein, RTX toxin-related (PDB:1AF0) (PUBMED:15135544)
8429	GC_00004622	Bin_2	Bytho_Bythopirellula_goksoeyrii_Pr1d	Ca2+-binding protein, RTX toxin-related (PDB:1AF0) (PUBMED:15135544)|Alpha-tubulin suppressor ATS1 and related RCC1 domain-containing proteins (ATS1) (PDB:1A12)
7749	GC_00003942	Bin_2	Bytho_Bythopirellula_goksoeyrii_Pr1d	Ca2+-binding protein, RTX toxin-related (PDB:1AF0) (PUBMED:15135544)|Glutamine cyclotransferase (PDB:2FAW)
8683	GC_00004876	Bin_2	Bytho_Bythopirellula_goksoeyrii_Pr1d	cAMP-binding domain of CRP or a regulatory subunit of cAMP-dependent protein kinases (Crp) (PDB:1FT9)|Predicted acylesterase/phospholipase RssA, containd patatin domain (RssA) (PDB:5FQU)
8195	GC_00004388	Bin_2	Bytho_Bythopirellula_goksoeyrii_Pr1d	Carbohydrate-selective porin OprB (OprB) (PDB:4GEY)
8384	GC_00004577	Bin_2	Bytho_Bythopirellula_goksoeyrii_Pr1d	Carbonic anhydrase (CynT) (PDB:1EKJ) (PUBMED:22081392)
5829	GC_00002761	Bin_2	Bytho_Bythopirellula_goksoeyrii_Pr1d	Carbonic anhydrase or acetyltransferase, isoleucine patch superfamily (PaaY) (PDB:6IVE)
5830	GC_00002761	Bin_2	Bytho_Bythopirellula_goksoeyrii_Pr1d	Carbonic anhydrase or acetyltransferase, isoleucine patch superfamily (PaaY) (PDB:6IVE)
8000	GC_00004193	Bin_2	Bytho_Bythopirellula_goksoeyrii_Pr1d	Catalase (peroxidase I) (KatG) (PDB:5SX1) (PUBMED:31337720)
7379	GC_00003572	Bin_2	Bytho_Bythopirellula_goksoeyrii_Pr1d	Cation-transporting P-type ATPase (ZntA) (PDB:4BBJ)
7380	GC_00003573	Bin_2	Bytho_Bythopirellula_goksoeyrii_Pr1d	Cation-transporting P-type ATPase (ZntA) (PDB:4BBJ)
8820	GC_00005013	Bin_2	Bytho_Bythopirellula_goksoeyrii_Pr1d	Cell division protein DedD (periplasmic protein involved in septation) (DedD)
8138	GC_00004331	Bin_2	Bytho_Bythopirellula_goksoeyrii_Pr1d	Cell wall-associated hydrolase, NlpC_P60 family (NlpC) (PDB:2EVR)
9473	GC_00005666	Bin_2	Bytho_Bythopirellula_goksoeyrii_Pr1d	Cephalosporin-C deacetylase or related acetyl esterase (Axe1) (PDB:1L7A)
9049	GC_00005242	Bin_2	Bytho_Bythopirellula_goksoeyrii_Pr1d	Chaperedoxin CnoX, contains thioredoxin-like and TPR-like domains, YbbN/TrxSC family (CnoX) (PDB:3QDN) (PUBMED:21498507;29754824)
9382	GC_00005575	Bin_2	Bytho_Bythopirellula_goksoeyrii_Pr1d	CheY-like REC (receiver) domain, includes chemotaxis protein CheY and sporulation regulator Spo0F (CheY) (PDB:6QRJ)|PAS domain (PAS) (PDB:2MWG)|GAF domain (GAF)|Signal transduction histidine kinase regulating C4-dicarboxylate transport system (PDB:4GCZ)
8654	GC_00004847	Bin_2	Bytho_Bythopirellula_goksoeyrii_Pr1d	Chitodextrinase (PDB:1WVU)
8962	GC_00005155	Bin_2	Bytho_Bythopirellula_goksoeyrii_Pr1d	Citrate synthase (GltA) (PDB:3TQG) (PUBMED:25211225)
7431	GC_00003624	Bin_2	Bytho_Bythopirellula_goksoeyrii_Pr1d	Co/Zn/Cd efflux system component (CzcD)
7469	GC_00003662	Bin_2	Bytho_Bythopirellula_goksoeyrii_Pr1d	Copper chaperone CopZ (CopZ) (PDB:1AFI)
10270	GC_00006463	Bin_2	Bytho_Bythopirellula_goksoeyrii_Pr1d	Copper chaperone CopZ (CopZ) (PDB:1AFI)
8715	GC_00004908	Bin_2	Bytho_Bythopirellula_goksoeyrii_Pr1d	CRISPR-Cas system type I-G effector complex subunit Csb1, RAMP superfamily Cas7 group (Csb1gr7)
9046	GC_00005239	Bin_2	Bytho_Bythopirellula_goksoeyrii_Pr1d	CRISPR-Cas system type I-G effector complex subunit Csb5, RAMP superfamily Cas5 group (Csb5gr5)
7928	GC_00004121	Bin_2	Bytho_Bythopirellula_goksoeyrii_Pr1d	CRISPR-Cas system type-II protein Cas9 (Cas9) (PDB:4OGC)
8663	GC_00004856	Bin_2	Bytho_Bythopirellula_goksoeyrii_Pr1d	CRISPR-Cas system-associated integrase Cas1 (Cas1) (PDB:2YZS)
10202	GC_00006395	Bin_2	Bytho_Bythopirellula_goksoeyrii_Pr1d	CRISPR-Cas system-associated integrase Cas1 (Cas1) (PDB:2YZS)
10140	GC_00006333	Bin_2	Bytho_Bythopirellula_goksoeyrii_Pr1d	CRISPR-Cas type I system-associated endonuclease/helicase Cas3 (Cas3)
7696	GC_00003889	Bin_2	Bytho_Bythopirellula_goksoeyrii_Pr1d	C-terminal processing protease CtpA/Prc, contains a PDZ domain (CtpA) (PDB:6IQU)
7394	GC_00003587	Bin_2	Bytho_Bythopirellula_goksoeyrii_Pr1d	Cu/Ag efflux pump CusA (CusA) (PDB:3K07)
9131	GC_00005324	Bin_2	Bytho_Bythopirellula_goksoeyrii_Pr1d	Cu/Ag efflux pump CusA (CusA) (PDB:3K07)
9756	GC_00005949	Bin_2	Bytho_Bythopirellula_goksoeyrii_Pr1d	Cu/Ag efflux pump CusA (CusA) (PDB:3K07)
10315	GC_00006508	Bin_2	Bytho_Bythopirellula_goksoeyrii_Pr1d	Cu/Ag efflux pump CusA (CusA) (PDB:3K07)
8064	GC_00004257	Bin_2	Bytho_Bythopirellula_goksoeyrii_Pr1d	CubicO group peptidase, beta-lactamase class C family (AmpC) (PDB:1BLS)
8533	GC_00004726	Bin_2	Bytho_Bythopirellula_goksoeyrii_Pr1d	CubicO group peptidase, beta-lactamase class C family (AmpC) (PDB:1BLS)
9280	GC_00005473	Bin_2	Bytho_Bythopirellula_goksoeyrii_Pr1d	CubicO group peptidase, beta-lactamase class C family (AmpC) (PDB:1BLS)
9829	GC_00006022	Bin_2	Bytho_Bythopirellula_goksoeyrii_Pr1d	CubicO group peptidase, beta-lactamase class C family (AmpC) (PDB:1BLS)
9719	GC_00005912	Bin_2	Bytho_Bythopirellula_goksoeyrii_Pr1d	CubicO group peptidase, beta-lactamase class C family (AmpC) (PDB:1BLS)|D-alanyl-D-alanine dipeptidase (DdpX) (PDB:1R44) (PUBMED:23258706)
7422	GC_00003615	Bin_2	Bytho_Bythopirellula_goksoeyrii_Pr1d	CubicO group peptidase, beta-lactamase class C family (AmpC) (PDB:1BLS)|N-acyl-D-aspartate/D-glutamate deacylase
8301	GC_00004494	Bin_2	Bytho_Bythopirellula_goksoeyrii_Pr1d	Cupin domain protein related to quercetin dioxygenase (QdoI) (PDB:2H0V)
9460	GC_00005653	Bin_2	Bytho_Bythopirellula_goksoeyrii_Pr1d	Cupin domain protein related to quercetin dioxygenase (QdoI) (PDB:2H0V)
9377	GC_00005570	Bin_2	Bytho_Bythopirellula_goksoeyrii_Pr1d	Curved DNA-binding protein CbpA, contains a DnaJ-like domain (CbpA)|WD40 repeat (WD40) (PDB:3UVN)
9045	GC_00005238	Bin_2	Bytho_Bythopirellula_goksoeyrii_Pr1d	Cyclopropane fatty-acyl-phospholipid synthase and related methyltransferases (Cfa) (PDB:5Z9O)
9383	GC_00005576	Bin_2	Bytho_Bythopirellula_goksoeyrii_Pr1d	Cytochrome c oxidase assembly protein CtaG (CtaG) (PUBMED:14766920)
9938	GC_00006131	Bin_2	Bytho_Bythopirellula_goksoeyrii_Pr1d	Cytochrome c peroxidase (MauG) (PDB:1EB7)
9350	GC_00005543	Bin_2	Bytho_Bythopirellula_goksoeyrii_Pr1d	Cytochrome c, mono- and diheme variants (CccA) (PDB:1A2S)
8496	GC_00004689	Bin_2	Bytho_Bythopirellula_goksoeyrii_Pr1d	Cytochrome c, mono- and diheme variants (CccA) (PDB:1A2S)|Glucose/arabinose dehydrogenase, beta-propeller fold (YliI) (PDB:1C9U)
7330	GC_00003523	Bin_2	Bytho_Bythopirellula_goksoeyrii_Pr1d	Cytochrome c553 (CytC553) (PDB:6Q2U)
7602	GC_00003795	Bin_2	Bytho_Bythopirellula_goksoeyrii_Pr1d	Cytochrome c553 (CytC553) (PDB:6Q2U)
9137	GC_00005330	Bin_2	Bytho_Bythopirellula_goksoeyrii_Pr1d	Cytochrome c553 (CytC553) (PDB:6Q2U)
9512	GC_00005705	Bin_2	Bytho_Bythopirellula_goksoeyrii_Pr1d	Cytochrome c553 (CytC553) (PDB:6Q2U)
7655	GC_00003848	Bin_2	Bytho_Bythopirellula_goksoeyrii_Pr1d	Cytochrome P450 (CypX) (PDB:3A4Z)
8646	GC_00004839	Bin_2	Bytho_Bythopirellula_goksoeyrii_Pr1d	D-arabinose 1-dehydrogenase, Zn-dependent alcohol dehydrogenase family (AdhP) (PDB:5O8Q)
8015	GC_00004208	Bin_2	Bytho_Bythopirellula_goksoeyrii_Pr1d	Dihydroxyacid dehydratase/phosphogluconate dehydratase (IlvD) (PDB:2GP4)
7445	GC_00003638	Bin_2	Bytho_Bythopirellula_goksoeyrii_Pr1d	Dipeptide/tripeptide permease (PTR2) (PDB:2XUT)
9324	GC_00005517	Bin_2	Bytho_Bythopirellula_goksoeyrii_Pr1d	Dipeptidyl aminopeptidase/acylaminoacyl peptidase (DAP2) (PDB:2JBW)
7996	GC_00004189	Bin_2	Bytho_Bythopirellula_goksoeyrii_Pr1d	Divalent metal cation (Fe/Co/Zn/Cd) efflux pump (FieF) (PDB:2QFI)
9692	GC_00005885	Bin_2	Bytho_Bythopirellula_goksoeyrii_Pr1d	Divalent metal cation (Fe/Co/Zn/Cd) efflux pump (FieF) (PDB:2QFI)
7702	GC_00003895	Bin_2	Bytho_Bythopirellula_goksoeyrii_Pr1d	DNA modification methylase (YhdJ) (PDB:1BOO)
9194	GC_00005387	Bin_2	Bytho_Bythopirellula_goksoeyrii_Pr1d	DNA polymerase I, 3'-5' exonuclease and polymerase domains (PolA) (PDB:1D8Y)
8243	GC_00004436	Bin_2	Bytho_Bythopirellula_goksoeyrii_Pr1d	DNA primase (bacterial type) (DnaG) (PDB:3B39) (PUBMED:28128549)
8417	GC_00004610	Bin_2	Bytho_Bythopirellula_goksoeyrii_Pr1d	DNA repair exonuclease SbcCD nuclease subunit (SbcD) (PDB:6S85)
7373	GC_00003566	Bin_2	Bytho_Bythopirellula_goksoeyrii_Pr1d	DNA repair photolyase (SplB)
7735	GC_00003928	Bin_2	Bytho_Bythopirellula_goksoeyrii_Pr1d	DNA-binding ferritin-like protein (oxidative damage protectant) (Dps) (PDB:1DPS)
8082	GC_00004275	Bin_2	Bytho_Bythopirellula_goksoeyrii_Pr1d	DNA-binding protein, AcrR family, includes nucleoid occlusion protein SlmA (AcrR) (PDB:2QOP)
7365	GC_00003558	Bin_2	Bytho_Bythopirellula_goksoeyrii_Pr1d	DNA-binding response regulator, FixJ family, consists of REC and HTH domains (FixJ) (PDB:1YIO)
9119	GC_00005312	Bin_2	Bytho_Bythopirellula_goksoeyrii_Pr1d	DNA-binding response regulator, OmpR family, contains REC and winged-helix (wHTH) domain (OmpR) (PDB:1XHF)|Methylase of chemotaxis methyl-accepting proteins (CheR) (PDB:1AF7)|Chemotaxis response regulator CheB, contains REC and protein-glutamate methylesterase domains (CheB) (PDB:1A2O)|Sensor histidine kinase WalK (WalK) (PDB:4I5S)
9645	GC_00005838	Bin_2	Bytho_Bythopirellula_goksoeyrii_Pr1d	DNA-binding response regulator, OmpR family, contains REC and winged-helix (wHTH) domain (OmpR) (PDB:1XHF)|Methylase of chemotaxis methyl-accepting proteins (CheR) (PDB:1AF7)|Chemotaxis response regulator CheB, contains REC and protein-glutamate methylesterase domains (CheB) (PDB:1A2O)|Sensor histidine kinase WalK (WalK) (PDB:4I5S)
8282	GC_00004475	Bin_2	Bytho_Bythopirellula_goksoeyrii_Pr1d	DNA-binding transcriptional regulator AlpA (AlpA)
9599	GC_00005792	Bin_2	Bytho_Bythopirellula_goksoeyrii_Pr1d	DNA-binding transcriptional regulator AlpA (AlpA)
9965	GC_00006158	Bin_2	Bytho_Bythopirellula_goksoeyrii_Pr1d	DNA-binding transcriptional regulator of sugar metabolism, DeoR/GlpR family (GlpR)
7885	GC_00004078	Bin_2	Bytho_Bythopirellula_goksoeyrii_Pr1d	DNA-binding transcriptional regulator YiaG, XRE-type HTH domain (YiaG) (PDB:5JAA)
7586	GC_00003779	Bin_2	Bytho_Bythopirellula_goksoeyrii_Pr1d	DNA-binding transcriptional regulator, ArsR family (ArsR) (PDB:3F6V)
8199	GC_00004392	Bin_2	Bytho_Bythopirellula_goksoeyrii_Pr1d	DNA-binding transcriptional regulator, ArsR family (ArsR) (PDB:3F6V)
7451	GC_00003644	Bin_2	Bytho_Bythopirellula_goksoeyrii_Pr1d	DNA-binding transcriptional regulator, CsgD family (CsgD)
8497	GC_00004690	Bin_2	Bytho_Bythopirellula_goksoeyrii_Pr1d	DNA-binding transcriptional regulator, FadR family (FadR) (PDB:1E2X)
7507	GC_00003700	Bin_2	Bytho_Bythopirellula_goksoeyrii_Pr1d	DNA-binding transcriptional regulator, FrmR family (FrmR) (PDB:2HH7)
8610	GC_00004803	Bin_2	Bytho_Bythopirellula_goksoeyrii_Pr1d	DNA-binding transcriptional regulator, GntR family (GntR) (PDB:3FMS)
8811	GC_00005004	Bin_2	Bytho_Bythopirellula_goksoeyrii_Pr1d	DNA-binding transcriptional regulator, HxlR family (HxlR) (PDB:1YYV)
7766	GC_00003959	Bin_2	Bytho_Bythopirellula_goksoeyrii_Pr1d	DNA-binding transcriptional regulator, LacI/PurR family (PurR) (PDB:1BDH)
7559	GC_00003752	Bin_2	Bytho_Bythopirellula_goksoeyrii_Pr1d	DNA-binding transcriptional regulator, LacI/PurR family (PurR) (PDB:1BDH)|AraC-type DNA-binding domain and AraC-containing proteins (AraC) (PDB:1BL0)
9720	GC_00005913	Bin_2	Bytho_Bythopirellula_goksoeyrii_Pr1d	DNA-binding transcriptional regulator, LacI/PurR family (PurR) (PDB:1BDH)|AraC-type DNA-binding domain and AraC-containing proteins (AraC) (PDB:1BL0)
8891	GC_00005084	Bin_2	Bytho_Bythopirellula_goksoeyrii_Pr1d	DNA-binding transcriptional regulator, LysR family (LysR) (PDB:2FYI)
9973	GC_00006166	Bin_2	Bytho_Bythopirellula_goksoeyrii_Pr1d	DNA-binding transcriptional regulator, MarR family (MarR) (PDB:1JGS)
8709	GC_00004902	Bin_2	Bytho_Bythopirellula_goksoeyrii_Pr1d	DNA-binding transcriptional response regulator, NtrC family, contains REC, AAA-type ATPase, and a Fis-type DNA-binding domains (AtoC) (PDB:1ZY2)
10158	GC_00006351	Bin_2	Bytho_Bythopirellula_goksoeyrii_Pr1d	DNA-binding transcriptional response regulator, NtrC family, contains REC, AAA-type ATPase, and a Fis-type DNA-binding domains (AtoC) (PDB:1ZY2)
8070	GC_00004263	Bin_2	Bytho_Bythopirellula_goksoeyrii_Pr1d	DNA-directed RNA polymerase specialized sigma subunit, sigma24 family (RpoE) (PDB:2Q1Z)
8118	GC_00004311	Bin_2	Bytho_Bythopirellula_goksoeyrii_Pr1d	DNA-directed RNA polymerase specialized sigma subunit, sigma24 family (RpoE) (PDB:2Q1Z)
8168	GC_00004361	Bin_2	Bytho_Bythopirellula_goksoeyrii_Pr1d	DNA-directed RNA polymerase specialized sigma subunit, sigma24 family (RpoE) (PDB:2Q1Z)
8879	GC_00005072	Bin_2	Bytho_Bythopirellula_goksoeyrii_Pr1d	DNA-directed RNA polymerase specialized sigma subunit, sigma24 family (RpoE) (PDB:2Q1Z)
8913	GC_00005106	Bin_2	Bytho_Bythopirellula_goksoeyrii_Pr1d	DNA-directed RNA polymerase specialized sigma subunit, sigma24 family (RpoE) (PDB:2Q1Z)
8944	GC_00005137	Bin_2	Bytho_Bythopirellula_goksoeyrii_Pr1d	DNA-directed RNA polymerase specialized sigma subunit, sigma24 family (RpoE) (PDB:2Q1Z)
9057	GC_00005250	Bin_2	Bytho_Bythopirellula_goksoeyrii_Pr1d	DNA-directed RNA polymerase specialized sigma subunit, sigma24 family (RpoE) (PDB:2Q1Z)
9173	GC_00005366	Bin_2	Bytho_Bythopirellula_goksoeyrii_Pr1d	DNA-directed RNA polymerase specialized sigma subunit, sigma24 family (RpoE) (PDB:2Q1Z)
9686	GC_00005879	Bin_2	Bytho_Bythopirellula_goksoeyrii_Pr1d	DNA-directed RNA polymerase specialized sigma subunit, sigma24 family (RpoE) (PDB:2Q1Z)
9977	GC_00006170	Bin_2	Bytho_Bythopirellula_goksoeyrii_Pr1d	DNA-directed RNA polymerase specialized sigma subunit, sigma24 family (RpoE) (PDB:2Q1Z)
10201	GC_00006394	Bin_2	Bytho_Bythopirellula_goksoeyrii_Pr1d	DNA-directed RNA polymerase specialized sigma subunit, sigma24 family (RpoE) (PDB:2Q1Z)
10277	GC_00006470	Bin_2	Bytho_Bythopirellula_goksoeyrii_Pr1d	DNA-directed RNA polymerase specialized sigma subunit, sigma24 family (RpoE) (PDB:2Q1Z)
4111	GC_00001902	Bin_2	Bytho_Bythopirellula_goksoeyrii_Pr1d	dTDP-4-amino-4,6-dideoxygalactose transaminase (WecE) (PDB:4PIW) (PUBMED:15271350)
5321	GC_00002507	Bin_2	Bytho_Bythopirellula_goksoeyrii_Pr1d	dTDP-4-amino-4,6-dideoxygalactose transaminase (WecE) (PDB:4PIW) (PUBMED:15271350)
5322	GC_00002507	Bin_2	Bytho_Bythopirellula_goksoeyrii_Pr1d	dTDP-4-amino-4,6-dideoxygalactose transaminase (WecE) (PDB:4PIW) (PUBMED:15271350)
7403	GC_00003596	Bin_2	Bytho_Bythopirellula_goksoeyrii_Pr1d	dTDP-4-amino-4,6-dideoxygalactose transaminase (WecE) (PDB:4PIW) (PUBMED:15271350)
10005	GC_00006198	Bin_2	Bytho_Bythopirellula_goksoeyrii_Pr1d	dTDP-D-glucose 4,6-dehydratase (RfbB) (PDB:1G1A)
8068	GC_00004261	Bin_2	Bytho_Bythopirellula_goksoeyrii_Pr1d	Ectoine hydroxylase-related dioxygenase, phytanoyl-CoA dioxygenase (PhyH) family (PhyH) (PDB:2A1X)
8089	GC_00004282	Bin_2	Bytho_Bythopirellula_goksoeyrii_Pr1d	Ectoine hydroxylase-related dioxygenase, phytanoyl-CoA dioxygenase (PhyH) family (PhyH) (PDB:2A1X)
8475	GC_00004668	Bin_2	Bytho_Bythopirellula_goksoeyrii_Pr1d	Ectoine hydroxylase-related dioxygenase, phytanoyl-CoA dioxygenase (PhyH) family (PhyH) (PDB:2A1X)
9148	GC_00005341	Bin_2	Bytho_Bythopirellula_goksoeyrii_Pr1d	Ectoine hydroxylase-related dioxygenase, phytanoyl-CoA dioxygenase (PhyH) family (PhyH) (PDB:2A1X)
8773	GC_00004966	Bin_2	Bytho_Bythopirellula_goksoeyrii_Pr1d	Endo-1,4-beta-mannosidase (PDB:3PZ9)
7534	GC_00003727	Bin_2	Bytho_Bythopirellula_goksoeyrii_Pr1d	Endonuclease, Uma2 family (restriction endonuclease fold) (Uma2) (PDB:1WDJ) (PUBMED:17873039)
7542	GC_00003735	Bin_2	Bytho_Bythopirellula_goksoeyrii_Pr1d	Endonuclease, Uma2 family (restriction endonuclease fold) (Uma2) (PDB:1WDJ) (PUBMED:17873039)
7832	GC_00004025	Bin_2	Bytho_Bythopirellula_goksoeyrii_Pr1d	Endonuclease, Uma2 family (restriction endonuclease fold) (Uma2) (PDB:1WDJ) (PUBMED:17873039)
8102	GC_00004295	Bin_2	Bytho_Bythopirellula_goksoeyrii_Pr1d	Endonuclease, Uma2 family (restriction endonuclease fold) (Uma2) (PDB:1WDJ) (PUBMED:17873039)
9760	GC_00005953	Bin_2	Bytho_Bythopirellula_goksoeyrii_Pr1d	Endonuclease, Uma2 family (restriction endonuclease fold) (Uma2) (PDB:1WDJ) (PUBMED:17873039)
10165	GC_00006358	Bin_2	Bytho_Bythopirellula_goksoeyrii_Pr1d	Endonuclease, Uma2 family (restriction endonuclease fold) (Uma2) (PDB:1WDJ) (PUBMED:17873039)
10347	GC_00006540	Bin_2	Bytho_Bythopirellula_goksoeyrii_Pr1d	Endonuclease, Uma2 family (restriction endonuclease fold) (Uma2) (PDB:1WDJ) (PUBMED:17873039)
9835	GC_00006028	Bin_2	Bytho_Bythopirellula_goksoeyrii_Pr1d	Enoyl-CoA hydratase/carnithine racemase (CaiD) (PDB:1DCI)
1403	GC_00000548	Bin_2	Bytho_Bythopirellula_goksoeyrii_Pr1d	Excinuclease UvrABC, nuclease subunit (UvrC) (PDB:2NRT) (PUBMED:24513124)|DNA polymerase III, alpha subunit (gram-positive type) (PolC)
1404	GC_00000548	Bin_2	Bytho_Bythopirellula_goksoeyrii_Pr1d	Excinuclease UvrABC, nuclease subunit (UvrC) (PDB:2NRT) (PUBMED:24513124)|DNA polymerase III, alpha subunit (gram-positive type) (PolC)
9166	GC_00005359	Bin_2	Bytho_Bythopirellula_goksoeyrii_Pr1d	Fe2+ or Zn2+ uptake regulation protein Fur/Zur (Fur) (PDB:1MZB)
8700	GC_00004893	Bin_2	Bytho_Bythopirellula_goksoeyrii_Pr1d	Ferredoxin (Fdx) (PDB:1KRH)|Flavodoxin/ferredoxin--NADP reductase (Fpr) (PDB:3OZU)
9892	GC_00006085	Bin_2	Bytho_Bythopirellula_goksoeyrii_Pr1d	Ferritin-like protein MJ0754, DUF2202 family (MJ0754) (PDB:3Q4N)
9264	GC_00005457	Bin_2	Bytho_Bythopirellula_goksoeyrii_Pr1d	Fe-S cluster carrier ATPase, Mrp/ApbC/NBP35 family (Mrp) (PDB:2PH1) (PUBMED:18616280;19114487;31709520)|Capsular polysaccharide biosynthesis protein YveK (YveK)
9524	GC_00005717	Bin_2	Bytho_Bythopirellula_goksoeyrii_Pr1d	Fe-S-cluster-containing dehydrogenase component (DMSO reductase) (HybA) (PDB:2VPW)
9573	GC_00005766	Bin_2	Bytho_Bythopirellula_goksoeyrii_Pr1d	Fe-S-cluster-containing dehydrogenase component (DMSO reductase) (HybA) (PDB:2VPW)|DMSO reductase anchor subunit DmsC (DmsC)
7860	GC_00004053	Bin_2	Bytho_Bythopirellula_goksoeyrii_Pr1d	Fibronectin type 3 domain (FN3)
8210	GC_00004403	Bin_2	Bytho_Bythopirellula_goksoeyrii_Pr1d	Fic family protein (PDB:3CUC)
10057	GC_00006250	Bin_2	Bytho_Bythopirellula_goksoeyrii_Pr1d	Flagellar hook-length control protein FliK (FliK) (PDB:2RRL)
9872	GC_00006065	Bin_2	Bytho_Bythopirellula_goksoeyrii_Pr1d	Flavin-binding protein dodecin (PDB:1MOG) (PUBMED:12679016)
8191	GC_00004384	Bin_2	Bytho_Bythopirellula_goksoeyrii_Pr1d	Forkhead associated (FHA) domain, binds pSer, pThr, pTyr (FHA) (PDB:2FEZ)
9662	GC_00005855	Bin_2	Bytho_Bythopirellula_goksoeyrii_Pr1d	Formate-dependent nitrite reductase, periplasmic cytochrome c552 subunit (NrfA) (PDB:2J7A)
433	GC_00000101	Bin_2	Bytho_Bythopirellula_goksoeyrii_Pr1d	Formylglycine-generating enzyme, required for sulfatase activity, contains SUMF1/FGE domain (YfmG) (PDB:2AFT)
434	GC_00000101	Bin_2	Bytho_Bythopirellula_goksoeyrii_Pr1d	Formylglycine-generating enzyme, required for sulfatase activity, contains SUMF1/FGE domain (YfmG) (PDB:2AFT)
435	GC_00000101	Bin_2	Bytho_Bythopirellula_goksoeyrii_Pr1d	Formylglycine-generating enzyme, required for sulfatase activity, contains SUMF1/FGE domain (YfmG) (PDB:2AFT)
7309	GC_00003502	Bin_2	Bytho_Bythopirellula_goksoeyrii_Pr1d	Formylglycine-generating enzyme, required for sulfatase activity, contains SUMF1/FGE domain (YfmG) (PDB:2AFT)
7673	GC_00003866	Bin_2	Bytho_Bythopirellula_goksoeyrii_Pr1d	Formylglycine-generating enzyme, required for sulfatase activity, contains SUMF1/FGE domain (YfmG) (PDB:2AFT)
9110	GC_00005303	Bin_2	Bytho_Bythopirellula_goksoeyrii_Pr1d	Formylglycine-generating enzyme, required for sulfatase activity, contains SUMF1/FGE domain (YfmG) (PDB:2AFT)
9462	GC_00005655	Bin_2	Bytho_Bythopirellula_goksoeyrii_Pr1d	Fructose-1,6-bisphosphatase/sedoheptulose 1,7-bisphosphatase or related protein (GlpX) (PDB:1NI9)
7381	GC_00003574	Bin_2	Bytho_Bythopirellula_goksoeyrii_Pr1d	Fructose-bisphosphate aldolase class Ia, DhnA family (FbaB) (PDB:1OJX)
9510	GC_00005703	Bin_2	Bytho_Bythopirellula_goksoeyrii_Pr1d	Fructose-bisphosphate aldolase class Ia, DhnA family (FbaB) (PDB:1OJX)
9312	GC_00005505	Bin_2	Bytho_Bythopirellula_goksoeyrii_Pr1d	Fucose permease (FucP) (PDB:3O7P)
10344	GC_00006537	Bin_2	Bytho_Bythopirellula_goksoeyrii_Pr1d	Fumarylacetoacetate (FAA) hydrolase family protein (PDB:2Q18)
9544	GC_00005737	Bin_2	Bytho_Bythopirellula_goksoeyrii_Pr1d	GAF domain (GAF)|Phosphoserine phosphatase RsbU, regulator of sigma subunit (RsbU) (PDB:5UCG)
7585	GC_00003778	Bin_2	Bytho_Bythopirellula_goksoeyrii_Pr1d	Glucose uptake protein GlcU (GlcU)
7880	GC_00004073	Bin_2	Bytho_Bythopirellula_goksoeyrii_Pr1d	Glucose/arabinose dehydrogenase, beta-propeller fold (YliI) (PDB:1C9U)
7982	GC_00004175	Bin_2	Bytho_Bythopirellula_goksoeyrii_Pr1d	Glucose/arabinose dehydrogenase, beta-propeller fold (YliI) (PDB:1C9U)
8325	GC_00004518	Bin_2	Bytho_Bythopirellula_goksoeyrii_Pr1d	Glucose/arabinose dehydrogenase, beta-propeller fold (YliI) (PDB:1C9U)
8993	GC_00005186	Bin_2	Bytho_Bythopirellula_goksoeyrii_Pr1d	Glucose/arabinose dehydrogenase, beta-propeller fold (YliI) (PDB:1C9U)
9223	GC_00005416	Bin_2	Bytho_Bythopirellula_goksoeyrii_Pr1d	Glucose/arabinose dehydrogenase, beta-propeller fold (YliI) (PDB:1C9U)
9603	GC_00005796	Bin_2	Bytho_Bythopirellula_goksoeyrii_Pr1d	Glucose/arabinose dehydrogenase, beta-propeller fold (YliI) (PDB:1C9U)|Uncharacterized conserved protein, PKD repeat domain (PDB:2KZW)
10051	GC_00006244	Bin_2	Bytho_Bythopirellula_goksoeyrii_Pr1d	Glutamate-1-semialdehyde aminotransferase (HemL) (PDB:2CFB)|5-carboxyvanillate decarboxylase LigW (lignin degradation), amidohydro domain (LigW) (PDB:2DVT) (PUBMED:26714575)
9489	GC_00005682	Bin_2	Bytho_Bythopirellula_goksoeyrii_Pr1d	Glycerophosphoryl diester phosphodiesterase (UgpQ) (PDB:1O1Z)|Aryl-phospho-beta-D-glucosidase BglC, GH1 family (BglC)
8196	GC_00004389	Bin_2	Bytho_Bythopirellula_goksoeyrii_Pr1d	Glycine/D-amino acid oxidase (deaminating) (DadA) (PDB:3AWI)
7377	GC_00003570	Bin_2	Bytho_Bythopirellula_goksoeyrii_Pr1d	Glycosyltransferase involved in cell wall bisynthesis (RfaB) (PDB:2IV7)
7676	GC_00003869	Bin_2	Bytho_Bythopirellula_goksoeyrii_Pr1d	Glycosyltransferase involved in cell wall bisynthesis (RfaB) (PDB:2IV7)
7724	GC_00003917	Bin_2	Bytho_Bythopirellula_goksoeyrii_Pr1d	Glycosyltransferase involved in cell wall bisynthesis (RfaB) (PDB:2IV7)
7748	GC_00003941	Bin_2	Bytho_Bythopirellula_goksoeyrii_Pr1d	Glycosyltransferase involved in cell wall bisynthesis (RfaB) (PDB:2IV7)
8729	GC_00004922	Bin_2	Bytho_Bythopirellula_goksoeyrii_Pr1d	Glycosyltransferase involved in cell wall bisynthesis (RfaB) (PDB:2IV7)
8933	GC_00005126	Bin_2	Bytho_Bythopirellula_goksoeyrii_Pr1d	Glycosyltransferase involved in cell wall bisynthesis (RfaB) (PDB:2IV7)
9111	GC_00005304	Bin_2	Bytho_Bythopirellula_goksoeyrii_Pr1d	Glycosyltransferase involved in cell wall bisynthesis (RfaB) (PDB:2IV7)
9235	GC_00005428	Bin_2	Bytho_Bythopirellula_goksoeyrii_Pr1d	Glycosyltransferase involved in cell wall bisynthesis (RfaB) (PDB:2IV7)
9420	GC_00005613	Bin_2	Bytho_Bythopirellula_goksoeyrii_Pr1d	Glycosyltransferase involved in cell wall bisynthesis (RfaB) (PDB:2IV7)
9454	GC_00005647	Bin_2	Bytho_Bythopirellula_goksoeyrii_Pr1d	Glycosyltransferase involved in cell wall bisynthesis (RfaB) (PDB:2IV7)
9500	GC_00005693	Bin_2	Bytho_Bythopirellula_goksoeyrii_Pr1d	Glycosyltransferase involved in cell wall bisynthesis (RfaB) (PDB:2IV7)
10245	GC_00006438	Bin_2	Bytho_Bythopirellula_goksoeyrii_Pr1d	Glycosyltransferase involved in cell wall bisynthesis (RfaB) (PDB:2IV7)
8226	GC_00004419	Bin_2	Bytho_Bythopirellula_goksoeyrii_Pr1d	Glycosyltransferase involved in cell wall bisynthesis (WcaA) (PDB:5MLZ)
9470	GC_00005663	Bin_2	Bytho_Bythopirellula_goksoeyrii_Pr1d	Glycosyltransferase involved in cell wall bisynthesis (WcaA) (PDB:5MLZ)
8320	GC_00004513	Bin_2	Bytho_Bythopirellula_goksoeyrii_Pr1d	Glycosyltransferase involved in LPS biosynthesis, GR25 family
8377	GC_00004570	Bin_2	Bytho_Bythopirellula_goksoeyrii_Pr1d	Glycosyltransferase, catalytic subunit of cellulose synthase and poly-beta-1,6-N-acetylglucosamine synthase (BcsA) (PDB:4HG6)
7490	GC_00003683	Bin_2	Bytho_Bythopirellula_goksoeyrii_Pr1d	GMP synthase, glutamine amidotransferase domain (GuaA1) (PDB:4WIM)
10132	GC_00006325	Bin_2	Bytho_Bythopirellula_goksoeyrii_Pr1d	H+/gluconate symporter GntT or related permease, GntP/DsdX family (GntT)
8244	GC_00004437	Bin_2	Bytho_Bythopirellula_goksoeyrii_Pr1d	HEAT repeat (HEAT) (PDB:1OYZ)
9388	GC_00005581	Bin_2	Bytho_Bythopirellula_goksoeyrii_Pr1d	HEAT repeat (HEAT) (PDB:1OYZ)
8809	GC_00005002	Bin_2	Bytho_Bythopirellula_goksoeyrii_Pr1d	HEAT repeat (HEAT) (PDB:1OYZ)|Glucose/arabinose dehydrogenase, beta-propeller fold (YliI) (PDB:1C9U)|Type 1 glutamine amidotransferase (GATase1)-like domain
8894	GC_00005087	Bin_2	Bytho_Bythopirellula_goksoeyrii_Pr1d	Heavy metal-bindng TRASH/YHS domain, predicted Cu/Ag metallochaperone (YHS)
10074	GC_00006267	Bin_2	Bytho_Bythopirellula_goksoeyrii_Pr1d	Heavy metal-bindng TRASH/YHS domain, predicted Cu/Ag metallochaperone (YHS)
8248	GC_00004441	Bin_2	Bytho_Bythopirellula_goksoeyrii_Pr1d	Heme/copper-type cytochrome/quinol oxidase, subunit 1 (CyoB) (PDB:1AR1)|Heme/copper-type cytochrome/quinol oxidase, subunit 3 (CyoC) (PDB:1QLE)
9298	GC_00005491	Bin_2	Bytho_Bythopirellula_goksoeyrii_Pr1d	Heme/copper-type cytochrome/quinol oxidase, subunit 2 (CyoA) (PDB:1CYW)|Cytochrome c1 (CYT1)
7366	GC_00003559	Bin_2	Bytho_Bythopirellula_goksoeyrii_Pr1d	Hemoglobin-like flavoprotein (Hmp) (PDB:3OZU)
7593	GC_00003786	Bin_2	Bytho_Bythopirellula_goksoeyrii_Pr1d	Hydroxymethylpyrimidine pyrophosphatase and other HAD family phosphatases (Cof) (PDB:1YMQ)
7767	GC_00003960	Bin_2	Bytho_Bythopirellula_goksoeyrii_Pr1d	Hydroxypyruvate/dehydroerythronate isomerase, Hyi/OtnI family (Hyi) (PDB:1K77) (PUBMED:27402745)
7923	GC_00004116	Bin_2	Bytho_Bythopirellula_goksoeyrii_Pr1d	Kef-type K+ transport system, membrane component KefB (KefB) (PDB:4BWZ)
7742	GC_00003935	Bin_2	Bytho_Bythopirellula_goksoeyrii_Pr1d	Kojibiose phosphorylase YcjT (ATH1) (PDB:1H54) (PUBMED:29684280)
8923	GC_00005116	Bin_2	Bytho_Bythopirellula_goksoeyrii_Pr1d	Kynurenine formamidase (PDB:1R61)
7861	GC_00004054	Bin_2	Bytho_Bythopirellula_goksoeyrii_Pr1d	L-alanine-DL-glutamate epimerase or related enzyme of enolase superfamily (RspA) (PDB:1BKH)
9021	GC_00005214	Bin_2	Bytho_Bythopirellula_goksoeyrii_Pr1d	L-alanine-DL-glutamate epimerase or related enzyme of enolase superfamily (RspA) (PDB:1BKH)
9493	GC_00005686	Bin_2	Bytho_Bythopirellula_goksoeyrii_Pr1d	L-amino acid N-acyltransferase MnaT (MnaT) (PDB:3DR6) (PUBMED:27941785)
7320	GC_00003513	Bin_2	Bytho_Bythopirellula_goksoeyrii_Pr1d	Large exoprotein involved in heme utilization or adhesion (FhaB) (PDB:4RM6)
8938	GC_00005131	Bin_2	Bytho_Bythopirellula_goksoeyrii_Pr1d	Large exoprotein involved in heme utilization or adhesion (FhaB) (PDB:4RM6)
9634	GC_00005827	Bin_2	Bytho_Bythopirellula_goksoeyrii_Pr1d	Large exoprotein involved in heme utilization or adhesion (FhaB) (PDB:4RM6)
9862	GC_00006055	Bin_2	Bytho_Bythopirellula_goksoeyrii_Pr1d	Large exoprotein involved in heme utilization or adhesion (FhaB) (PDB:4RM6)
10017	GC_00006210	Bin_2	Bytho_Bythopirellula_goksoeyrii_Pr1d	Large exoprotein involved in heme utilization or adhesion (FhaB) (PDB:4RM6)
8767	GC_00004960	Bin_2	Bytho_Bythopirellula_goksoeyrii_Pr1d	Large exoprotein involved in heme utilization or adhesion (FhaB) (PDB:4RM6)|Autotransporter adhesin AidA (AidA)
9360	GC_00005553	Bin_2	Bytho_Bythopirellula_goksoeyrii_Pr1d	Large exoprotein involved in heme utilization or adhesion (FhaB) (PDB:4RM6)|Uncharacterized conserved protein, contains CHAT domain (PUBMED:11835511)
8277	GC_00004470	Bin_2	Bytho_Bythopirellula_goksoeyrii_Pr1d	L-ascorbate lactonase UlaG, metallo-beta-lactamase superfamily (UlaG) (PDB:2WYM)
9217	GC_00005410	Bin_2	Bytho_Bythopirellula_goksoeyrii_Pr1d	LGFP repeat-containing protein, may be involved in cell wall binding (Psp3) (PUBMED:18629042)
7568	GC_00003761	Bin_2	Bytho_Bythopirellula_goksoeyrii_Pr1d	L-lactate permease (LldP)
9192	GC_00005385	Bin_2	Bytho_Bythopirellula_goksoeyrii_Pr1d	L-lysine 2,3-aminomutase (EF-P beta-lysylation pathway) (EpmB) (PDB:2A5H)
7496	GC_00003689	Bin_2	Bytho_Bythopirellula_goksoeyrii_Pr1d	LPS sulfotransferase NodH (LpsS) (PDB:1TEX)
8624	GC_00004817	Bin_2	Bytho_Bythopirellula_goksoeyrii_Pr1d	Lysophospholipase L1 or related esterase. Includes spore coat protein LipC/YcsK (TesA) (PDB:1BWP)
9356	GC_00005549	Bin_2	Bytho_Bythopirellula_goksoeyrii_Pr1d	Lysophospholipase L1 or related esterase. Includes spore coat protein LipC/YcsK (TesA) (PDB:1BWP)
9747	GC_00005940	Bin_2	Bytho_Bythopirellula_goksoeyrii_Pr1d	Lysophospholipase L1 or related esterase. Includes spore coat protein LipC/YcsK (TesA) (PDB:1BWP)|Beta-xylosidase (XynB2) (PDB:1Y7B)
8134	GC_00004327	Bin_2	Bytho_Bythopirellula_goksoeyrii_Pr1d	Magnesium-transporting ATPase (P-type) (MgtA) (PDB:1IWO)
9132	GC_00005325	Bin_2	Bytho_Bythopirellula_goksoeyrii_Pr1d	Maltose-binding periplasmic protein MalE (MalE) (PDB:1T0K)
5481	GC_00002587	Bin_2	Bytho_Bythopirellula_goksoeyrii_Pr1d	Mannose-6-phosphate isomerase, cupin superfamily (ManC) (PDB:1IPJ)
5482	GC_00002587	Bin_2	Bytho_Bythopirellula_goksoeyrii_Pr1d	Mannose-6-phosphate isomerase, cupin superfamily (ManC) (PDB:1IPJ)
8616	GC_00004809	Bin_2	Bytho_Bythopirellula_goksoeyrii_Pr1d	Membrane H+-translocase/NADH:ubiquinone oxidoreductase subunit 5 (chain L)/Multisubunit Na+/H+ antiporter, MnhA subunit (NuoL) (PDB:3RKO)
9834	GC_00006027	Bin_2	Bytho_Bythopirellula_goksoeyrii_Pr1d	Membrane H+-translocase/NADH:ubiquinone oxidoreductase subunit 5 (chain L)/Multisubunit Na+/H+ antiporter, MnhA subunit (NuoL) (PDB:3RKO)
7618	GC_00003811	Bin_2	Bytho_Bythopirellula_goksoeyrii_Pr1d	Membrane protease YdiL, CAAX protease family (YdiL)
8066	GC_00004259	Bin_2	Bytho_Bythopirellula_goksoeyrii_Pr1d	Membrane protein involved in the export of O-antigen and teichoic acid (RfbX)
8505	GC_00004698	Bin_2	Bytho_Bythopirellula_goksoeyrii_Pr1d	Membrane protein involved in the export of O-antigen and teichoic acid (RfbX)
9593	GC_00005786	Bin_2	Bytho_Bythopirellula_goksoeyrii_Pr1d	Membrane protein involved in the export of O-antigen and teichoic acid (RfbX)
9721	GC_00005914	Bin_2	Bytho_Bythopirellula_goksoeyrii_Pr1d	Membrane protein involved in the export of O-antigen and teichoic acid (RfbX)
9161	GC_00005354	Bin_2	Bytho_Bythopirellula_goksoeyrii_Pr1d	Membrane proteinase PrsW, cleaves anti-sigma factor RsiW, M82 family (PrsW)
9509	GC_00005702	Bin_2	Bytho_Bythopirellula_goksoeyrii_Pr1d	Methionyl-tRNA formyltransferase (Fmt) (PDB:1FMT)|Peptidoglycan/xylan/chitin deacetylase, PgdA/NodB/CDA1 family (CDA1) (PDB:1NY1)
7876	GC_00004069	Bin_2	Bytho_Bythopirellula_goksoeyrii_Pr1d	Molybdopterin or thiamine biosynthesis adenylyltransferase (ThiF) (PDB:1ZUD) (PUBMED:32239579)
9054	GC_00005247	Bin_2	Bytho_Bythopirellula_goksoeyrii_Pr1d	MoxR-like ATPase (MoxR) (PDB:2R44)
7840	GC_00004033	Bin_2	Bytho_Bythopirellula_goksoeyrii_Pr1d	mRNA-degrading endonuclease (mRNA interferase) HigB, toxic component of the HigAB toxin-antitoxin module (HigB) (PDB:5IFG)
7454	GC_00003647	Bin_2	Bytho_Bythopirellula_goksoeyrii_Pr1d	mRNA-degrading endonuclease RelE, toxin component of the RelBE toxin-antitoxin system (RelE) (PDB:1WMI)
5607	GC_00002650	Bin_2	Bytho_Bythopirellula_goksoeyrii_Pr1d	Multicopper oxidase with three cupredoxin domains (includes cell division protein FtsP and spore coat protein CotA) (SufI) (PDB:2YXV)
5608	GC_00002650	Bin_2	Bytho_Bythopirellula_goksoeyrii_Pr1d	Multicopper oxidase with three cupredoxin domains (includes cell division protein FtsP and spore coat protein CotA) (SufI) (PDB:2YXV)
7805	GC_00003998	Bin_2	Bytho_Bythopirellula_goksoeyrii_Pr1d	Multidrug efflux pump subunit AcrA (membrane-fusion protein) (AcrA) (PDB:1T5E)
7893	GC_00004086	Bin_2	Bytho_Bythopirellula_goksoeyrii_Pr1d	Multidrug efflux pump subunit AcrA (membrane-fusion protein) (AcrA) (PDB:1T5E)
8288	GC_00004481	Bin_2	Bytho_Bythopirellula_goksoeyrii_Pr1d	Multidrug efflux pump subunit AcrA (membrane-fusion protein) (AcrA) (PDB:1T5E)
8832	GC_00005025	Bin_2	Bytho_Bythopirellula_goksoeyrii_Pr1d	Multidrug efflux pump subunit AcrA (membrane-fusion protein) (AcrA) (PDB:1T5E)
9072	GC_00005265	Bin_2	Bytho_Bythopirellula_goksoeyrii_Pr1d	Multidrug efflux pump subunit AcrA (membrane-fusion protein) (AcrA) (PDB:1T5E)
8336	GC_00004529	Bin_2	Bytho_Bythopirellula_goksoeyrii_Pr1d	Multidrug efflux pump subunit AcrA (membrane-fusion protein) (AcrA) (PDB:1T5E)|Heavy metal-bindng TRASH/YHS domain, predicted Cu/Ag metallochaperone (YHS)
9295	GC_00005488	Bin_2	Bytho_Bythopirellula_goksoeyrii_Pr1d	Multidrug efflux pump subunit AcrA (membrane-fusion protein) (AcrA) (PDB:1T5E)|Heavy metal-bindng TRASH/YHS domain, predicted Cu/Ag metallochaperone (YHS)
8523	GC_00004716	Bin_2	Bytho_Bythopirellula_goksoeyrii_Pr1d	Multidrug resistance efflux pump EmrA (EmrA) (PDB:4TKO)
10084	GC_00006277	Bin_2	Bytho_Bythopirellula_goksoeyrii_Pr1d	Multidrug resistance efflux pump EmrA (EmrA) (PDB:4TKO)
9488	GC_00005681	Bin_2	Bytho_Bythopirellula_goksoeyrii_Pr1d	Murein DD-endopeptidase MepM and murein hydrolase activator NlpD, contains LysM domain (NlpD) (PDB:2GU1)|Ca2+-binding protein, RTX toxin-related (PDB:1AF0) (PUBMED:15135544)|Uncharacterized secreted protein, contains LVIVD repeats, choice-of-anchor domain
10134	GC_00006327	Bin_2	Bytho_Bythopirellula_goksoeyrii_Pr1d	Murein DD-endopeptidase MepM and murein hydrolase activator NlpD, contains LysM domain (NlpD) (PDB:2GU1)|Ca2+-binding protein, RTX toxin-related (PDB:1AF0) (PUBMED:15135544)|Uncharacterized secreted protein, contains LVIVD repeats, choice-of-anchor domain
8514	GC_00004707	Bin_2	Bytho_Bythopirellula_goksoeyrii_Pr1d	N6-adenosine-specific RNA methylase IME4 (IME4) (PDB:5IL0)
9904	GC_00006097	Bin_2	Bytho_Bythopirellula_goksoeyrii_Pr1d	Na+(or H+)/acetate symporter ActP (ActP)
7711	GC_00003904	Bin_2	Bytho_Bythopirellula_goksoeyrii_Pr1d	Na+/alanine symporter (AlsT) (PDB:6CSE)
8262	GC_00004455	Bin_2	Bytho_Bythopirellula_goksoeyrii_Pr1d	Na+/H+ antiporter NhaD or related arsenite permease (ArsB)
9461	GC_00005654	Bin_2	Bytho_Bythopirellula_goksoeyrii_Pr1d	Na+/H+-dicarboxylate symporter (GltP) (PDB:1XFH)
7545	GC_00003738	Bin_2	Bytho_Bythopirellula_goksoeyrii_Pr1d	Na+/melibiose symporter or related transporter (MelB) (PDB:4M64)
8727	GC_00004920	Bin_2	Bytho_Bythopirellula_goksoeyrii_Pr1d	Na+/melibiose symporter or related transporter (MelB) (PDB:4M64)
7963	GC_00004156	Bin_2	Bytho_Bythopirellula_goksoeyrii_Pr1d	Na+/proline symporter (PutP) (PDB:5NVA)
9724	GC_00005917	Bin_2	Bytho_Bythopirellula_goksoeyrii_Pr1d	Na+/proline symporter (PutP) (PDB:5NVA)
9707	GC_00005900	Bin_2	Bytho_Bythopirellula_goksoeyrii_Pr1d	Na+/proline symporter (PutP) (PDB:5NVA)|N-acetylneuraminic acid mutarotase (NanM) (PDB:2UVK) (PUBMED:18063573)
9179	GC_00005372	Bin_2	Bytho_Bythopirellula_goksoeyrii_Pr1d	Na+-translocating membrane potential-generating system subunit MpsB, UPF0753/DUF2309 family (MpsB) (PUBMED:21467222;25448817)
10019	GC_00006212	Bin_2	Bytho_Bythopirellula_goksoeyrii_Pr1d	Na+-translocating membrane potential-generating system subunit MpsB, UPF0753/DUF2309 family (MpsB) (PUBMED:21467222;25448817)
8322	GC_00004515	Bin_2	Bytho_Bythopirellula_goksoeyrii_Pr1d	N-acetylglucosaminyl deacetylase, LmbE family (LmbE) (PDB:1Q74)
9094	GC_00005287	Bin_2	Bytho_Bythopirellula_goksoeyrii_Pr1d	N-acetylglutamate synthase or related acetyltransferase, GNAT family (ArgA) (PDB:2R98)
9642	GC_00005835	Bin_2	Bytho_Bythopirellula_goksoeyrii_Pr1d	N-acyl-D-aspartate/D-glutamate deacylase
8877	GC_00005070	Bin_2	Bytho_Bythopirellula_goksoeyrii_Pr1d	NAD(P)-dependent dehydrogenase, short-chain alcohol dehydrogenase family (FabG) (PDB:6L1H)
8966	GC_00005159	Bin_2	Bytho_Bythopirellula_goksoeyrii_Pr1d	NAD(P)-dependent dehydrogenase, short-chain alcohol dehydrogenase family (FabG) (PDB:6L1H)
9846	GC_00006039	Bin_2	Bytho_Bythopirellula_goksoeyrii_Pr1d	NAD(P)-dependent dehydrogenase, short-chain alcohol dehydrogenase family (FabG) (PDB:6L1H)
10149	GC_00006342	Bin_2	Bytho_Bythopirellula_goksoeyrii_Pr1d	NAD(P)-dependent dehydrogenase, short-chain alcohol dehydrogenase family (FabG) (PDB:6L1H)
9865	GC_00006058	Bin_2	Bytho_Bythopirellula_goksoeyrii_Pr1d	NAD(P)H-dependent FMN reductase (SsuE) (PDB:6DQI)
9284	GC_00005477	Bin_2	Bytho_Bythopirellula_goksoeyrii_Pr1d	NAD(P)H-nitrite reductase, large subunit (NirB)
10283	GC_00006476	Bin_2	Bytho_Bythopirellula_goksoeyrii_Pr1d	NADPH:quinone reductase or related Zn-dependent oxidoreductase (Qor) (PDB:2VCY)|Dipeptidyl aminopeptidase/acylaminoacyl peptidase (DAP2) (PDB:2JBW)|Acyl transferase domain in polyketide synthase (PKS) enzymes (PksD) (PDB:6IYO)
7977	GC_00004170	Bin_2	Bytho_Bythopirellula_goksoeyrii_Pr1d	Nicotinamidase-related amidase (PncA) (PDB:1ILW)
8358	GC_00004551	Bin_2	Bytho_Bythopirellula_goksoeyrii_Pr1d	Nitrate/nitrite transporter NarK (NarK) (PDB:4JR9)
10192	GC_00006385	Bin_2	Bytho_Bythopirellula_goksoeyrii_Pr1d	Nitroreductase (NfnB) (PDB:1F5V)
10306	GC_00006499	Bin_2	Bytho_Bythopirellula_goksoeyrii_Pr1d	Nitroreductase (NfnB) (PDB:1F5V)|Ferredoxin (NapF) (PDB:6FAH)
7393	GC_00003586	Bin_2	Bytho_Bythopirellula_goksoeyrii_Pr1d	Nucleoside-diphosphate-sugar epimerase (WcaG) (PDB:2X4G)
8261	GC_00004454	Bin_2	Bytho_Bythopirellula_goksoeyrii_Pr1d	Nucleoside-diphosphate-sugar epimerase (WcaG) (PDB:2X4G)
7328	GC_00003521	Bin_2	Bytho_Bythopirellula_goksoeyrii_Pr1d	Nucleotide-binding universal stress protein, UspA family (UspA) (PDB:1JMV)
10020	GC_00006213	Bin_2	Bytho_Bythopirellula_goksoeyrii_Pr1d	Nucleotide-binding universal stress protein, UspA family (UspA) (PDB:1JMV)
8857	GC_00005050	Bin_2	Bytho_Bythopirellula_goksoeyrii_Pr1d	O-antigen ligase (RfaL)
8796	GC_00004989	Bin_2	Bytho_Bythopirellula_goksoeyrii_Pr1d	O-Glycosyl hydrolase (XynC)
9657	GC_00005850	Bin_2	Bytho_Bythopirellula_goksoeyrii_Pr1d	O-Glycosyl hydrolase (XynC)
8095	GC_00004288	Bin_2	Bytho_Bythopirellula_goksoeyrii_Pr1d	Omega-amidase YafV/Nit2, hydrolyzes alpha-ketoglutaramate (Nit2) (PUBMED:28373563)
8254	GC_00004447	Bin_2	Bytho_Bythopirellula_goksoeyrii_Pr1d	Omega-amidase YafV/Nit2, hydrolyzes alpha-ketoglutaramate (Nit2) (PUBMED:28373563)
8476	GC_00004669	Bin_2	Bytho_Bythopirellula_goksoeyrii_Pr1d	Outer membrane protein assembly factor BamB, contains PQQ-like beta-propeller repeat (PQQ) (PDB:6TJG)
9676	GC_00005869	Bin_2	Bytho_Bythopirellula_goksoeyrii_Pr1d	Outer membrane protein assembly factor BamB, contains PQQ-like beta-propeller repeat (PQQ) (PDB:6TJG)
7897	GC_00004090	Bin_2	Bytho_Bythopirellula_goksoeyrii_Pr1d	Outer membrane protein chaperone/metalloprotease BepA/YfgC, contains M48 and TPR domains (BepA) (PDB:6AIT) (PUBMED:24003122)
9911	GC_00006104	Bin_2	Bytho_Bythopirellula_goksoeyrii_Pr1d	Outer membrane protein chaperone/metalloprotease BepA/YfgC, contains M48 and TPR domains (BepA) (PDB:6AIT) (PUBMED:24003122)
607	GC_00000159	Bin_2	Bytho_Bythopirellula_goksoeyrii_Pr1d	Outer membrane protein TolC (TolC) (PDB:1EK9)
608	GC_00000159	Bin_2	Bytho_Bythopirellula_goksoeyrii_Pr1d	Outer membrane protein TolC (TolC) (PDB:1EK9)
7698	GC_00003891	Bin_2	Bytho_Bythopirellula_goksoeyrii_Pr1d	Outer membrane protein TolC (TolC) (PDB:1EK9)
8182	GC_00004375	Bin_2	Bytho_Bythopirellula_goksoeyrii_Pr1d	Outer membrane protein TolC (TolC) (PDB:1EK9)
9689	GC_00005882	Bin_2	Bytho_Bythopirellula_goksoeyrii_Pr1d	Outer membrane protein TolC (TolC) (PDB:1EK9)
9695	GC_00005888	Bin_2	Bytho_Bythopirellula_goksoeyrii_Pr1d	Outer membrane protein TolC (TolC) (PDB:1EK9)
9754	GC_00005947	Bin_2	Bytho_Bythopirellula_goksoeyrii_Pr1d	Outer membrane protein TolC (TolC) (PDB:1EK9)
9056	GC_00005249	Bin_2	Bytho_Bythopirellula_goksoeyrii_Pr1d	Palmitoleoyl-ACP: Kdo2-lipid-IV acyltransferase (lipid A biosynthesis) (LpxP) (PDB:5F2T) (PUBMED:11830595)
8425	GC_00004618	Bin_2	Bytho_Bythopirellula_goksoeyrii_Pr1d	ParA-like ATPase involved in chromosome/plasmid partitioning or cellulose biosynthesis protein BcsQ (ParA) (PDB:6NOO)
9626	GC_00005819	Bin_2	Bytho_Bythopirellula_goksoeyrii_Pr1d	ParA-like ATPase involved in chromosome/plasmid partitioning or cellulose biosynthesis protein BcsQ (ParA) (PDB:6NOO)
595	GC_00000155	Bin_2	Bytho_Bythopirellula_goksoeyrii_Pr1d	PASTA domain, binds beta-lactams (PASTA)
8994	GC_00005187	Bin_2	Bytho_Bythopirellula_goksoeyrii_Pr1d	Pectate lyase (PelB) (PDB:1AIR)
10350	GC_00006543	Bin_2	Bytho_Bythopirellula_goksoeyrii_Pr1d	Pectate lyase (PelB) (PDB:1AIR)
8783	GC_00004976	Bin_2	Bytho_Bythopirellula_goksoeyrii_Pr1d	Penicillin V acylase or related amidase, Ntn superfamily (YxeI) (PDB:2BJF)
9907	GC_00006100	Bin_2	Bytho_Bythopirellula_goksoeyrii_Pr1d	PepSY-associated TM region (PiuB) (PUBMED:15124630)
7801	GC_00003994	Bin_2	Bytho_Bythopirellula_goksoeyrii_Pr1d	Peptidyl-prolyl cis-trans isomerase (rotamase) - cyclophilin family (PpiB) (PDB:4DGD)
8447	GC_00004640	Bin_2	Bytho_Bythopirellula_goksoeyrii_Pr1d	Periplasmic beta-glucosidase and related glycosidases (BglX) (PDB:2X40)
596	GC_00000155	Bin_2	Bytho_Bythopirellula_goksoeyrii_Pr1d	Periplasmic component TolB of the Tol biopolymer transport system (TolB) (PDB:1C5K)
9069	GC_00005262	Bin_2	Bytho_Bythopirellula_goksoeyrii_Pr1d	Periplasmic component TolB of the Tol biopolymer transport system (TolB) (PDB:1C5K)
8295	GC_00004488	Bin_2	Bytho_Bythopirellula_goksoeyrii_Pr1d	Periplasmic ferric-dicitrate binding protein FecR, regulates iron transport (FecR) (PDB:5CAM)
10291	GC_00006484	Bin_2	Bytho_Bythopirellula_goksoeyrii_Pr1d	Periplasmic ferric-dicitrate binding protein FecR, regulates iron transport (FecR) (PDB:5CAM)
8169	GC_00004362	Bin_2	Bytho_Bythopirellula_goksoeyrii_Pr1d	Periplasmic protein Wza involved in polysaccharide export, contains SLBB domain of the beta-grasp fold (Wza) (PDB:2J58) (PUBMED:17250770)
8166	GC_00004359	Bin_2	Bytho_Bythopirellula_goksoeyrii_Pr1d	Periplasmic serine protease, S1-C subfamily, contain C-terminal PDZ domain (DegQ) (PDB:2HGA) (PUBMED:29686141)
9448	GC_00005641	Bin_2	Bytho_Bythopirellula_goksoeyrii_Pr1d	Periplasmic serine protease, S1-C subfamily, contain C-terminal PDZ domain (DegQ) (PDB:2HGA) (PUBMED:29686141)
8299	GC_00004492	Bin_2	Bytho_Bythopirellula_goksoeyrii_Pr1d	Peroxiredoxin (Bcp) (PDB:5IPH)
8826	GC_00005019	Bin_2	Bytho_Bythopirellula_goksoeyrii_Pr1d	Peroxiredoxin (Bcp) (PDB:5IPH)
8028	GC_00004221	Bin_2	Bytho_Bythopirellula_goksoeyrii_Pr1d	Peroxiredoxin (Bcp) (PDB:5IPH)|DNA-directed RNA polymerase specialized sigma subunit, sigma24 family (RpoE) (PDB:2Q1Z)
1989	GC_00000841	Bin_2	Bytho_Bythopirellula_goksoeyrii_Pr1d	Phage-related protein
10340	GC_00006533	Bin_2	Bytho_Bythopirellula_goksoeyrii_Pr1d	PhoPQ-activated pathogenicity-related protein (PqaA)
8508	GC_00004701	Bin_2	Bytho_Bythopirellula_goksoeyrii_Pr1d	Phosphoenolpyruvate carboxykinase, ATP-dependent (PckA) (PDB:1AQ2)
9844	GC_00006037	Bin_2	Bytho_Bythopirellula_goksoeyrii_Pr1d	Phosphoglycerate dehydrogenase or related dehydrogenase (SerA) (PDB:3OET)
7435	GC_00003628	Bin_2	Bytho_Bythopirellula_goksoeyrii_Pr1d	Phosphotransacetylase (includes Pta, EutD and phosphobutyryltransferase) (Pta) (PDB:1QZT) (PUBMED:28754323)
7873	GC_00004066	Bin_2	Bytho_Bythopirellula_goksoeyrii_Pr1d	Phytoene dehydrogenase-related protein (PDB:4REP)
8798	GC_00004991	Bin_2	Bytho_Bythopirellula_goksoeyrii_Pr1d	PIN domain nuclease, a component of toxin-antitoxin system (PIN domain)
7441	GC_00003634	Bin_2	Bytho_Bythopirellula_goksoeyrii_Pr1d	Plasmid stability protein StbC1, contains ribbon-helix-helix domain (StbC1) (PUBMED:30728866)
8565	GC_00004758	Bin_2	Bytho_Bythopirellula_goksoeyrii_Pr1d	Plasmid stabilization system protein ParE (ParE) (PDB:3KXE)
9074	GC_00005267	Bin_2	Bytho_Bythopirellula_goksoeyrii_Pr1d	Polygalacturonase (Pgu1) (PDB:1BHE)
8909	GC_00005102	Bin_2	Bytho_Bythopirellula_goksoeyrii_Pr1d	Polyhydroxyalkanoate synthesis regulator phasin (PhaF)
9245	GC_00005438	Bin_2	Bytho_Bythopirellula_goksoeyrii_Pr1d	Polyphosphate kinase 2, PPK2 family (PPK2) (PDB:3CZP)
8746	GC_00004939	Bin_2	Bytho_Bythopirellula_goksoeyrii_Pr1d	Polysaccharide pyruvyl transferase family protein WcaK (colanic acid biosynthesis) (WcaK)
7376	GC_00003569	Bin_2	Bytho_Bythopirellula_goksoeyrii_Pr1d	Predicted ABC-type ATPase or kinase
9503	GC_00005696	Bin_2	Bytho_Bythopirellula_goksoeyrii_Pr1d	Predicted ABC-type ATPase or kinase
9615	GC_00005808	Bin_2	Bytho_Bythopirellula_goksoeyrii_Pr1d	Predicted acyltransferase, DUF1624 domain
7472	GC_00003665	Bin_2	Bytho_Bythopirellula_goksoeyrii_Pr1d	Predicted antitoxin component of a toxin-antitoxin system, DUF433 family (PDB:2GA1)
8976	GC_00005169	Bin_2	Bytho_Bythopirellula_goksoeyrii_Pr1d	Predicted antitoxin component of a toxin-antitoxin system, DUF433 family (PDB:2GA1)
9881	GC_00006074	Bin_2	Bytho_Bythopirellula_goksoeyrii_Pr1d	Predicted antitoxin component of a toxin-antitoxin system, DUF433 family (PDB:2GA1)
9971	GC_00006164	Bin_2	Bytho_Bythopirellula_goksoeyrii_Pr1d	Predicted antitoxin component of a toxin-antitoxin system, DUF433 family (PDB:2GA1)
9648	GC_00005841	Bin_2	Bytho_Bythopirellula_goksoeyrii_Pr1d	Predicted arabinose efflux permease AraJ, MFS family (AraJ) (PDB:4LDS)
10301	GC_00006494	Bin_2	Bytho_Bythopirellula_goksoeyrii_Pr1d	Predicted ATPase
7997	GC_00004190	Bin_2	Bytho_Bythopirellula_goksoeyrii_Pr1d	Predicted ATPase, AAA+ superfamily
9330	GC_00005523	Bin_2	Bytho_Bythopirellula_goksoeyrii_Pr1d	Predicted ATPase, AAA+ superfamily
7398	GC_00003591	Bin_2	Bytho_Bythopirellula_goksoeyrii_Pr1d	Predicted dehydrogenase (MviM) (PDB:3UUW)
7670	GC_00003863	Bin_2	Bytho_Bythopirellula_goksoeyrii_Pr1d	Predicted dehydrogenase (MviM) (PDB:3UUW)
8052	GC_00004245	Bin_2	Bytho_Bythopirellula_goksoeyrii_Pr1d	Predicted dehydrogenase (MviM) (PDB:3UUW)
8159	GC_00004352	Bin_2	Bytho_Bythopirellula_goksoeyrii_Pr1d	Predicted dehydrogenase (MviM) (PDB:3UUW)
8558	GC_00004751	Bin_2	Bytho_Bythopirellula_goksoeyrii_Pr1d	Predicted dehydrogenase (MviM) (PDB:3UUW)
8725	GC_00004918	Bin_2	Bytho_Bythopirellula_goksoeyrii_Pr1d	Predicted dehydrogenase (MviM) (PDB:3UUW)
8925	GC_00005118	Bin_2	Bytho_Bythopirellula_goksoeyrii_Pr1d	Predicted dehydrogenase (MviM) (PDB:3UUW)
8981	GC_00005174	Bin_2	Bytho_Bythopirellula_goksoeyrii_Pr1d	Predicted dehydrogenase (MviM) (PDB:3UUW)
9994	GC_00006187	Bin_2	Bytho_Bythopirellula_goksoeyrii_Pr1d	Predicted dehydrogenase (MviM) (PDB:3UUW)
10050	GC_00006243	Bin_2	Bytho_Bythopirellula_goksoeyrii_Pr1d	Predicted dehydrogenase (MviM) (PDB:3UUW)
10185	GC_00006378	Bin_2	Bytho_Bythopirellula_goksoeyrii_Pr1d	Predicted dehydrogenase (MviM) (PDB:3UUW)
8736	GC_00004929	Bin_2	Bytho_Bythopirellula_goksoeyrii_Pr1d	Predicted epimerase YddE/YHI9, PhzF superfamily (YHI9) (PDB:1SDJ) (PUBMED:24914732)
9609	GC_00005802	Bin_2	Bytho_Bythopirellula_goksoeyrii_Pr1d	Predicted ester cyclase (PDB:3EHC)
7552	GC_00003745	Bin_2	Bytho_Bythopirellula_goksoeyrii_Pr1d	Predicted extracellular nuclease
8326	GC_00004519	Bin_2	Bytho_Bythopirellula_goksoeyrii_Pr1d	Predicted extracellular nuclease
10103	GC_00006296	Bin_2	Bytho_Bythopirellula_goksoeyrii_Pr1d	Predicted extracellular nuclease
8250	GC_00004443	Bin_2	Bytho_Bythopirellula_goksoeyrii_Pr1d	Predicted FMN-binding regulatory protein PaiB (PaiB) (PDB:2OL5)
7666	GC_00003859	Bin_2	Bytho_Bythopirellula_goksoeyrii_Pr1d	Predicted glycosyl hydrolase, GH43/DUF377 family (PDB:1VKD)
9155	GC_00005348	Bin_2	Bytho_Bythopirellula_goksoeyrii_Pr1d	Predicted glycosyl hydrolase, GH43/DUF377 family (PDB:1VKD)
10145	GC_00006338	Bin_2	Bytho_Bythopirellula_goksoeyrii_Pr1d	Predicted glycosyl hydrolase, GH43/DUF377 family (PDB:1VKD)
10278	GC_00006471	Bin_2	Bytho_Bythopirellula_goksoeyrii_Pr1d	Predicted lipase (Lip2) (PDB:1DT3)
10114	GC_00006307	Bin_2	Bytho_Bythopirellula_goksoeyrii_Pr1d	Predicted membrane chloride channel, bestrophin family (YneE) (PDB:4RDQ)
7594	GC_00003787	Bin_2	Bytho_Bythopirellula_goksoeyrii_Pr1d	Predicted Mg-chelatase, contains ChlI-like and ATPase domains, YifB family (YifB)
8697	GC_00004890	Bin_2	Bytho_Bythopirellula_goksoeyrii_Pr1d	Predicted molibdopterin-dependent oxidoreductase YjgC (YjgC) (PDB:1AA6)
8914	GC_00005107	Bin_2	Bytho_Bythopirellula_goksoeyrii_Pr1d	Predicted molibdopterin-dependent oxidoreductase YjgC (YjgC) (PDB:1AA6)
9629	GC_00005822	Bin_2	Bytho_Bythopirellula_goksoeyrii_Pr1d	Predicted Na+-dependent transporter YfeH (YfeH) (PDB:4N7X) (PUBMED:21175741)
9905	GC_00006098	Bin_2	Bytho_Bythopirellula_goksoeyrii_Pr1d	Predicted NTPase, NACHT family domain (NACHT)
7617	GC_00003810	Bin_2	Bytho_Bythopirellula_goksoeyrii_Pr1d	Predicted nuclease, contains PIN domain, potential toxin-antitoxin system component (PUBMED:19493340)
7887	GC_00004080	Bin_2	Bytho_Bythopirellula_goksoeyrii_Pr1d	Predicted nuclease, contains PIN domain, potential toxin-antitoxin system component (PUBMED:19493340)
8474	GC_00004667	Bin_2	Bytho_Bythopirellula_goksoeyrii_Pr1d	Predicted nuclease, contains PIN domain, potential toxin-antitoxin system component (PUBMED:19493340)
9584	GC_00005777	Bin_2	Bytho_Bythopirellula_goksoeyrii_Pr1d	Predicted nucleic acid-binding protein, contains PIN domain
8334	GC_00004527	Bin_2	Bytho_Bythopirellula_goksoeyrii_Pr1d	Predicted nucleic acid-binding protein, contains PIN domain (PDB:5WZF)
9882	GC_00006075	Bin_2	Bytho_Bythopirellula_goksoeyrii_Pr1d	Predicted nucleic acid-binding protein, contains PIN domain (PDB:5WZF)
8135	GC_00004328	Bin_2	Bytho_Bythopirellula_goksoeyrii_Pr1d	Predicted nucleic acid-binding protein, contains Zn-finger domain (PUBMED:22120742)
7962	GC_00004155	Bin_2	Bytho_Bythopirellula_goksoeyrii_Pr1d	Predicted outer membrane protein, contains DUF4142 domain
8985	GC_00005178	Bin_2	Bytho_Bythopirellula_goksoeyrii_Pr1d	Predicted peptidase (PDB:3DOH)
4109	GC_00001901	Bin_2	Bytho_Bythopirellula_goksoeyrii_Pr1d	Predicted phosphodiesterase, calcineurin family (YfcE) (PDB:1SU1) (PUBMED:17586769)
4110	GC_00001901	Bin_2	Bytho_Bythopirellula_goksoeyrii_Pr1d	Predicted phosphodiesterase, calcineurin family (YfcE) (PDB:1SU1) (PUBMED:17586769)
7533	GC_00003726	Bin_2	Bytho_Bythopirellula_goksoeyrii_Pr1d	Predicted phosphohydrolase or phosphomutase, AlkP superfamily
9837	GC_00006030	Bin_2	Bytho_Bythopirellula_goksoeyrii_Pr1d	Predicted protein kinase regulating ubiquinone biosynthesis, AarF/ABC1/UbiB family (AarF) (PDB:4PED)
7411	GC_00003604	Bin_2	Bytho_Bythopirellula_goksoeyrii_Pr1d	Predicted restriction endonuclease
7870	GC_00004063	Bin_2	Bytho_Bythopirellula_goksoeyrii_Pr1d	Predicted RNA binding protein YcfA, dsRBD-like fold, HicA-like mRNA interferase family (YcfA) (PDB:1WHZ) (PUBMED:16895922)
9926	GC_00006119	Bin_2	Bytho_Bythopirellula_goksoeyrii_Pr1d	Predicted RNA binding protein YcfA, dsRBD-like fold, HicA-like mRNA interferase family (YcfA) (PDB:1WHZ) (PUBMED:16895922)
8062	GC_00004255	Bin_2	Bytho_Bythopirellula_goksoeyrii_Pr1d	Predicted site-specific integrase-resolvase (PDB:3ILX)
9927	GC_00006120	Bin_2	Bytho_Bythopirellula_goksoeyrii_Pr1d	Predicted transcriptional regulator, contains CW (cell wall-binding) repeats and an HTH domain
10208	GC_00006401	Bin_2	Bytho_Bythopirellula_goksoeyrii_Pr1d	Predicted transcriptional regulator, contains CW (cell wall-binding) repeats and an HTH domain
9843	GC_00006036	Bin_2	Bytho_Bythopirellula_goksoeyrii_Pr1d	Predicted transposase YbfD/YdcC associated with H repeats (YhhI)
7723	GC_00003916	Bin_2	Bytho_Bythopirellula_goksoeyrii_Pr1d	Prophage-encoded protein YbcV, DUF1398 family (YbcV)
8154	GC_00004347	Bin_2	Bytho_Bythopirellula_goksoeyrii_Pr1d	Protein N-acetyltransferase, RimJ/RimL family (RimL) (PDB:1S7F)
8208	GC_00004401	Bin_2	Bytho_Bythopirellula_goksoeyrii_Pr1d	Protein-S-isoprenylcysteine O-methyltransferase Ste14 (STE14) (PDB:5V7P)
9925	GC_00006118	Bin_2	Bytho_Bythopirellula_goksoeyrii_Pr1d	Protein-tyrosine-phosphatase (Wzb) (PDB:4D74) (PUBMED:26641313)
7412	GC_00003605	Bin_2	Bytho_Bythopirellula_goksoeyrii_Pr1d	Putative component of the toxin-antitoxin plasmid stabilization module
9248	GC_00005441	Bin_2	Bytho_Bythopirellula_goksoeyrii_Pr1d	Putative component of the toxin-antitoxin plasmid stabilization module
9349	GC_00005542	Bin_2	Bytho_Bythopirellula_goksoeyrii_Pr1d	Pyruvate kinase (PykF) (PDB:6QXL)
9404	GC_00005597	Bin_2	Bytho_Bythopirellula_goksoeyrii_Pr1d	RecA-family ATPase (RepA)
9974	GC_00006167	Bin_2	Bytho_Bythopirellula_goksoeyrii_Pr1d	RecA-family ATPase (RepA)
1036	GC_00000364	Bin_2	Bytho_Bythopirellula_goksoeyrii_Pr1d	REP element-mobilizing transposase RayT (RAYT) (PDB:4ER8)
1045	GC_00000369	Bin_2	Bytho_Bythopirellula_goksoeyrii_Pr1d	REP element-mobilizing transposase RayT (RAYT) (PDB:4ER8)
1046	GC_00000369	Bin_2	Bytho_Bythopirellula_goksoeyrii_Pr1d	REP element-mobilizing transposase RayT (RAYT) (PDB:4ER8)
9195	GC_00005388	Bin_2	Bytho_Bythopirellula_goksoeyrii_Pr1d	REP element-mobilizing transposase RayT (RAYT) (PDB:4ER8)
9810	GC_00006003	Bin_2	Bytho_Bythopirellula_goksoeyrii_Pr1d	REP element-mobilizing transposase RayT (RAYT) (PDB:4ER8)
9913	GC_00006106	Bin_2	Bytho_Bythopirellula_goksoeyrii_Pr1d	REP element-mobilizing transposase RayT (RAYT) (PDB:4ER8)
10040	GC_00006233	Bin_2	Bytho_Bythopirellula_goksoeyrii_Pr1d	REP element-mobilizing transposase RayT (RAYT) (PDB:4ER8)
8331	GC_00004524	Bin_2	Bytho_Bythopirellula_goksoeyrii_Pr1d	Restriction endonuclease S subunit (HsdS) (PDB:1YDX)
9006	GC_00005199	Bin_2	Bytho_Bythopirellula_goksoeyrii_Pr1d	Restriction endonuclease S subunit (HsdS) (PDB:1YDX)
9300	GC_00005493	Bin_2	Bytho_Bythopirellula_goksoeyrii_Pr1d	Restriction endonuclease S subunit (HsdS) (PDB:1YDX)
10131	GC_00006324	Bin_2	Bytho_Bythopirellula_goksoeyrii_Pr1d	Rhodanese-related sulfurtransferase (PspE) (PDB:1TQ1)
7421	GC_00003614	Bin_2	Bytho_Bythopirellula_goksoeyrii_Pr1d	Ribonuclease/mRNA interferase VapC, contains PIN domain (VapC) (PDB:3TND)
8544	GC_00004737	Bin_2	Bytho_Bythopirellula_goksoeyrii_Pr1d	Ribonuclease/mRNA interferase VapC, contains PIN domain (VapC) (PDB:3TND)
9659	GC_00005852	Bin_2	Bytho_Bythopirellula_goksoeyrii_Pr1d	Ribose 5-phosphate isomerase RpiB (RpiB) (PDB:1NN4)
10231	GC_00006424	Bin_2	Bytho_Bythopirellula_goksoeyrii_Pr1d	Ribose/xylose/arabinose/galactoside ABC-type transport system, permease component (AraH)
8534	GC_00004727	Bin_2	Bytho_Bythopirellula_goksoeyrii_Pr1d	Ribosomal protein S21 (RpsU) (PDB:4V4H)
7960	GC_00004153	Bin_2	Bytho_Bythopirellula_goksoeyrii_Pr1d	Ribosome-associated translation inhibitor RaiA (RaiA) (PDB:1IMU)
9891	GC_00006084	Bin_2	Bytho_Bythopirellula_goksoeyrii_Pr1d	Rieske Fe-S protein (QcrA/PetC) (PDB:5CXM) (PUBMED:27663073)
10297	GC_00006490	Bin_2	Bytho_Bythopirellula_goksoeyrii_Pr1d	Secreted protein containing C-terminal beta-propeller domain distantly related to WD-40 repeats
8205	GC_00004398	Bin_2	Bytho_Bythopirellula_goksoeyrii_Pr1d	Selenocysteine lyase/Cysteine desulfurase (CsdA) (PDB:4LW2)
9363	GC_00005556	Bin_2	Bytho_Bythopirellula_goksoeyrii_Pr1d	Serine protease, subtilisin family (AprE) (PDB:1SCJ)
9506	GC_00005699	Bin_2	Bytho_Bythopirellula_goksoeyrii_Pr1d	Serine protease, subtilisin family (AprE) (PDB:1SCJ)
7920	GC_00004113	Bin_2	Bytho_Bythopirellula_goksoeyrii_Pr1d	Serine protease, subtilisin family (AprE) (PDB:1SCJ)|Outer membrane protein assembly factor BamB, contains PQQ-like beta-propeller repeat (PQQ) (PDB:6TJG)
8876	GC_00005069	Bin_2	Bytho_Bythopirellula_goksoeyrii_Pr1d	Serine transporter YbeC, amino acid:H+ symporter family (PotE) (PDB:3LRB)
7856	GC_00004049	Bin_2	Bytho_Bythopirellula_goksoeyrii_Pr1d	Serine/threonine protein kinase (SPS1) (PDB:6G4J)
8010	GC_00004203	Bin_2	Bytho_Bythopirellula_goksoeyrii_Pr1d	Serine/threonine protein kinase (SPS1) (PDB:6G4J)
8782	GC_00004975	Bin_2	Bytho_Bythopirellula_goksoeyrii_Pr1d	Serine/threonine protein kinase (SPS1) (PDB:6G4J)
9247	GC_00005440	Bin_2	Bytho_Bythopirellula_goksoeyrii_Pr1d	Serine/threonine protein kinase (SPS1) (PDB:6G4J)
9341	GC_00005534	Bin_2	Bytho_Bythopirellula_goksoeyrii_Pr1d	Serine/threonine protein kinase (SPS1) (PDB:6G4J)
9583	GC_00005776	Bin_2	Bytho_Bythopirellula_goksoeyrii_Pr1d	Serine/threonine protein kinase (SPS1) (PDB:6G4J)
10333	GC_00006526	Bin_2	Bytho_Bythopirellula_goksoeyrii_Pr1d	Serine/threonine protein kinase (SPS1) (PDB:6G4J)
9058	GC_00005251	Bin_2	Bytho_Bythopirellula_goksoeyrii_Pr1d	Serine/threonine protein kinase (SPS1) (PDB:6G4J)|ABC-type branched-chain amino acid transport system, periplasmic component (LivK) (PDB:1USG)
10081	GC_00006274	Bin_2	Bytho_Bythopirellula_goksoeyrii_Pr1d	Serine/threonine protein kinase (SPS1) (PDB:6G4J)|Formylglycine-generating enzyme, required for sulfatase activity, contains SUMF1/FGE domain (YfmG) (PDB:2AFT)
8986	GC_00005179	Bin_2	Bytho_Bythopirellula_goksoeyrii_Pr1d	Serine/threonine protein kinase (SPS1) (PDB:6G4J)|Predicted ATPase
8873	GC_00005066	Bin_2	Bytho_Bythopirellula_goksoeyrii_Pr1d	Serine/threonine protein kinase (SPS1) (PDB:6G4J)|WD40 repeat (WD40) (PDB:3UVN)
9156	GC_00005349	Bin_2	Bytho_Bythopirellula_goksoeyrii_Pr1d	Serine/threonine protein kinase (SPS1) (PDB:6G4J)|WD40 repeat (WD40) (PDB:3UVN)
8716	GC_00004909	Bin_2	Bytho_Bythopirellula_goksoeyrii_Pr1d	Serine/threonine protein phosphatase PrpC (PTC1) (PDB:6IHL)
9820	GC_00006013	Bin_2	Bytho_Bythopirellula_goksoeyrii_Pr1d	Signal peptidase I (LepB) (PDB:1B12) (PUBMED:1925027)
7524	GC_00003717	Bin_2	Bytho_Bythopirellula_goksoeyrii_Pr1d	Signal transducer regulating beta-lactamase production, contains metallopeptidase domain (MecR1)
7835	GC_00004028	Bin_2	Bytho_Bythopirellula_goksoeyrii_Pr1d	Signal transducer regulating beta-lactamase production, contains metallopeptidase domain (MecR1)
8238	GC_00004431	Bin_2	Bytho_Bythopirellula_goksoeyrii_Pr1d	Signal transducer regulating beta-lactamase production, contains metallopeptidase domain (MecR1)
8050	GC_00004243	Bin_2	Bytho_Bythopirellula_goksoeyrii_Pr1d	Signal transduction histidine kinase (BaeS) (PDB:1JOY)
7352	GC_00003545	Bin_2	Bytho_Bythopirellula_goksoeyrii_Pr1d	Signal transduction histidine kinase (BaeS) (PDB:1JOY)|CheY-like REC (receiver) domain, includes chemotaxis protein CheY and sporulation regulator Spo0F (CheY) (PDB:6QRJ)|PAS domain (PAS) (PDB:2MWG)
8982	GC_00005175	Bin_2	Bytho_Bythopirellula_goksoeyrii_Pr1d	Signal transduction histidine kinase (BaeS) (PDB:1JOY)|DNA-binding response regulator, OmpR family, contains REC and winged-helix (wHTH) domain (OmpR) (PDB:1XHF)|PAS domain (PAS) (PDB:2MWG)
7682	GC_00003875	Bin_2	Bytho_Bythopirellula_goksoeyrii_Pr1d	Single-stranded DNA-binding protein (Ssb) (PDB:1EQQ)
7526	GC_00003719	Bin_2	Bytho_Bythopirellula_goksoeyrii_Pr1d	Site-specific recombinase XerC (XerC)
681	GC_00000187	Bin_2	Bytho_Bythopirellula_goksoeyrii_Pr1d	Site-specific recombinase XerD (XerD) (PDB:1A0P)
682	GC_00000187	Bin_2	Bytho_Bythopirellula_goksoeyrii_Pr1d	Site-specific recombinase XerD (XerD) (PDB:1A0P)
4313	GC_00002003	Bin_2	Bytho_Bythopirellula_goksoeyrii_Pr1d	Site-specific recombinase XerD (XerD) (PDB:1A0P)
4314	GC_00002003	Bin_2	Bytho_Bythopirellula_goksoeyrii_Pr1d	Site-specific recombinase XerD (XerD) (PDB:1A0P)
7787	GC_00003980	Bin_2	Bytho_Bythopirellula_goksoeyrii_Pr1d	Site-specific recombinase XerD (XerD) (PDB:1A0P)
8189	GC_00004382	Bin_2	Bytho_Bythopirellula_goksoeyrii_Pr1d	Site-specific recombinase XerD (XerD) (PDB:1A0P)
8317	GC_00004510	Bin_2	Bytho_Bythopirellula_goksoeyrii_Pr1d	Site-specific recombinase XerD (XerD) (PDB:1A0P)
8512	GC_00004705	Bin_2	Bytho_Bythopirellula_goksoeyrii_Pr1d	Site-specific recombinase XerD (XerD) (PDB:1A0P)
8830	GC_00005023	Bin_2	Bytho_Bythopirellula_goksoeyrii_Pr1d	Site-specific recombinase XerD (XerD) (PDB:1A0P)
9552	GC_00005745	Bin_2	Bytho_Bythopirellula_goksoeyrii_Pr1d	Site-specific recombinase XerD (XerD) (PDB:1A0P)
9714	GC_00005907	Bin_2	Bytho_Bythopirellula_goksoeyrii_Pr1d	Site-specific recombinase XerD (XerD) (PDB:1A0P)
10316	GC_00006509	Bin_2	Bytho_Bythopirellula_goksoeyrii_Pr1d	Site-specific recombinase XerD (XerD) (PDB:1A0P)
3959	GC_00001826	Bin_2	Bytho_Bythopirellula_goksoeyrii_Pr1d	Small neutral amino acid transporter SnatA, MarC family (MarC) (PUBMED:17954692;12761179)
8511	GC_00004704	Bin_2	Bytho_Bythopirellula_goksoeyrii_Pr1d	Small neutral amino acid transporter SnatA, MarC family (MarC) (PUBMED:17954692;12761179)
9507	GC_00005700	Bin_2	Bytho_Bythopirellula_goksoeyrii_Pr1d	Small-conductance mechanosensitive channel (MscS) (PDB:2OAU)
8236	GC_00004429	Bin_2	Bytho_Bythopirellula_goksoeyrii_Pr1d	Spore germination protein YkwD and related proteins with CAP (CSP/antigen 5/PR1) domain (YkwD) (PDB:1CFE) (PUBMED:31199835)
7892	GC_00004085	Bin_2	Bytho_Bythopirellula_goksoeyrii_Pr1d	sRNA-binding carbon storage regulator CsrA (CsrA) (PDB:1T3O)
302	GC_00000063	Bin_2	Bytho_Bythopirellula_goksoeyrii_Pr1d	Sucrose-6-phosphate hydrolase SacC, GH32 family (SacC) (PDB:1ST8)
303	GC_00000063	Bin_2	Bytho_Bythopirellula_goksoeyrii_Pr1d	Sucrose-6-phosphate hydrolase SacC, GH32 family (SacC) (PDB:1ST8)
304	GC_00000063	Bin_2	Bytho_Bythopirellula_goksoeyrii_Pr1d	Sucrose-6-phosphate hydrolase SacC, GH32 family (SacC) (PDB:1ST8)
305	GC_00000063	Bin_2	Bytho_Bythopirellula_goksoeyrii_Pr1d	Sucrose-6-phosphate hydrolase SacC, GH32 family (SacC) (PDB:1ST8)
7877	GC_00004070	Bin_2	Bytho_Bythopirellula_goksoeyrii_Pr1d	Sucrose-6-phosphate hydrolase SacC, GH32 family (SacC) (PDB:1ST8)
8076	GC_00004269	Bin_2	Bytho_Bythopirellula_goksoeyrii_Pr1d	Sucrose-6-phosphate hydrolase SacC, GH32 family (SacC) (PDB:1ST8)
8650	GC_00004843	Bin_2	Bytho_Bythopirellula_goksoeyrii_Pr1d	Sucrose-6-phosphate hydrolase SacC, GH32 family (SacC) (PDB:1ST8)
9775	GC_00005968	Bin_2	Bytho_Bythopirellula_goksoeyrii_Pr1d	Sugar (pentulose or hexulose) kinase (XylB) (PDB:4C23)
8935	GC_00005128	Bin_2	Bytho_Bythopirellula_goksoeyrii_Pr1d	Sugar or nucleoside kinase, ribokinase family (RbsK) (PDB:2QCV)
9999	GC_00006192	Bin_2	Bytho_Bythopirellula_goksoeyrii_Pr1d	Sugar or nucleoside kinase, ribokinase family (RbsK) (PDB:2QCV)
10317	GC_00006510	Bin_2	Bytho_Bythopirellula_goksoeyrii_Pr1d	Sugar or nucleoside kinase, ribokinase family (RbsK) (PDB:2QCV)
8043	GC_00004236	Bin_2	Bytho_Bythopirellula_goksoeyrii_Pr1d	Sugar phosphate isomerase/epimerase (YcjR) (PDB:3KTC) (PUBMED:30742415)
9028	GC_00005221	Bin_2	Bytho_Bythopirellula_goksoeyrii_Pr1d	Sugar phosphate isomerase/epimerase (YcjR) (PDB:3KTC) (PUBMED:30742415)
5353	GC_00002523	Bin_2	Bytho_Bythopirellula_goksoeyrii_Pr1d	Sugar transferase involved in LPS biosynthesis (colanic, teichoic acid) (WcaJ) (PDB:5W7L)
5354	GC_00002523	Bin_2	Bytho_Bythopirellula_goksoeyrii_Pr1d	Sugar transferase involved in LPS biosynthesis (colanic, teichoic acid) (WcaJ) (PDB:5W7L)
8955	GC_00005148	Bin_2	Bytho_Bythopirellula_goksoeyrii_Pr1d	Sugar transferase involved in LPS biosynthesis (colanic, teichoic acid) (WcaJ) (PDB:5W7L)
7995	GC_00004188	Bin_2	Bytho_Bythopirellula_goksoeyrii_Pr1d	Sugar-P-sugar glycosidase (uncovering enzyme, UCE), NAGPA superfamily (NAGPA) (PDB:3OHG) (PUBMED:23572527)
9433	GC_00005626	Bin_2	Bytho_Bythopirellula_goksoeyrii_Pr1d	Tellurite resistance protein TehA and related permeases (TehA) (PDB:3M71)
7359	GC_00003552	Bin_2	Bytho_Bythopirellula_goksoeyrii_Pr1d	Terpene cyclase SqhC (SqhC) (PDB:1GSZ) (PUBMED:21627333)
8630	GC_00004823	Bin_2	Bytho_Bythopirellula_goksoeyrii_Pr1d	Tetraheme cytochrome c subunit NapC of nitrate or TMAO reductase (NapC)
7812	GC_00004005	Bin_2	Bytho_Bythopirellula_goksoeyrii_Pr1d	Tetratricopeptide (TPR) repeat (TPR) (PDB:3AS4)
7976	GC_00004169	Bin_2	Bytho_Bythopirellula_goksoeyrii_Pr1d	Tetratricopeptide (TPR) repeat (TPR) (PDB:3AS4)
9000	GC_00005193	Bin_2	Bytho_Bythopirellula_goksoeyrii_Pr1d	Tetratricopeptide (TPR) repeat (TPR) (PDB:3AS4)
9617	GC_00005810	Bin_2	Bytho_Bythopirellula_goksoeyrii_Pr1d	Tetratricopeptide (TPR) repeat (TPR) (PDB:3AS4)
9078	GC_00005271	Bin_2	Bytho_Bythopirellula_goksoeyrii_Pr1d	Tetratricopeptide (TPR) repeat (TPR) (PDB:3AS4)|Flp pilus assembly protein TadD, contains TPR repeats (TadD) (PDB:3WXX)
8975	GC_00005168	Bin_2	Bytho_Bythopirellula_goksoeyrii_Pr1d	Tetratricopeptide (TPR) repeat (TPR) (PDB:3AS4)|Predicted phosphohydrolase or phosphomutase, AlkP superfamily
9257	GC_00005450	Bin_2	Bytho_Bythopirellula_goksoeyrii_Pr1d	Tetratricopeptide (TPR) repeat (TPR) (PDB:3AS4)|Predicted phosphohydrolase or phosphomutase, AlkP superfamily
8467	GC_00004660	Bin_2	Bytho_Bythopirellula_goksoeyrii_Pr1d	Tetratricopeptide (TPR) repeat (TPR) (PDB:3AS4)|Serine/threonine protein kinase (SPS1) (PDB:6G4J)
8568	GC_00004761	Bin_2	Bytho_Bythopirellula_goksoeyrii_Pr1d	Tetratricopeptide (TPR) repeat (TPR) (PDB:3AS4)|Serine/threonine protein kinase (SPS1) (PDB:6G4J)
9317	GC_00005510	Bin_2	Bytho_Bythopirellula_goksoeyrii_Pr1d	Tetratricopeptide (TPR) repeat (TPR) (PDB:3AS4)|Type IV pilus assembly protein PilF/PilW (PilF) (PDB:2VQ2) (PUBMED:16403447)
8266	GC_00004459	Bin_2	Bytho_Bythopirellula_goksoeyrii_Pr1d	Tetratricopeptide (TPR) repeat (TPR) (PDB:3AS4)|Type IV pilus assembly protein PilF/PilW (PilF) (PDB:2VQ2) (PUBMED:16403447)|Outer membrane protein chaperone/metalloprotease BepA/YfgC, contains M48 and TPR domains (BepA) (PDB:6AIT) (PUBMED:24003122)
9807	GC_00006000	Bin_2	Bytho_Bythopirellula_goksoeyrii_Pr1d	Thiol:disulfide interchange protein DsbD (DsbD) (PDB:1JPE)
9585	GC_00005778	Bin_2	Bytho_Bythopirellula_goksoeyrii_Pr1d	Thiol-disulfide isomerase or thioredoxin (TrxA) (PDB:1XFL)
8293	GC_00004486	Bin_2	Bytho_Bythopirellula_goksoeyrii_Pr1d	Threonine aldolase (GLY1) (PDB:4LNJ)
1327	GC_00000510	Bin_2	Bytho_Bythopirellula_goksoeyrii_Pr1d	Threonine dehydrogenase or related Zn-dependent dehydrogenase (Tdh) (PDB:4A2C)
1328	GC_00000510	Bin_2	Bytho_Bythopirellula_goksoeyrii_Pr1d	Threonine dehydrogenase or related Zn-dependent dehydrogenase (Tdh) (PDB:4A2C)
10214	GC_00006407	Bin_2	Bytho_Bythopirellula_goksoeyrii_Pr1d	Threonine dehydrogenase or related Zn-dependent dehydrogenase (Tdh) (PDB:4A2C)
8625	GC_00004818	Bin_2	Bytho_Bythopirellula_goksoeyrii_Pr1d	TPP-dependent 2-oxoacid decarboxylase, includes indolepyruvate decarboxylase (PDC1) (PDB:1PYD)
9565	GC_00005758	Bin_2	Bytho_Bythopirellula_goksoeyrii_Pr1d	Transcription termination/antitermination protein NusG (NusG) (PDB:3EWG) (PUBMED:19500594)
7606	GC_00003799	Bin_2	Bytho_Bythopirellula_goksoeyrii_Pr1d	Transcriptional regulator, contains XRE-family HTH domain (HipB) (PDB:1ADR)
8038	GC_00004231	Bin_2	Bytho_Bythopirellula_goksoeyrii_Pr1d	Transcriptional regulator, contains XRE-family HTH domain (HipB) (PDB:1ADR)
9796	GC_00005989	Bin_2	Bytho_Bythopirellula_goksoeyrii_Pr1d	Transcriptional regulator, contains XRE-family HTH domain (HipB) (PDB:1ADR)
7583	GC_00003776	Bin_2	Bytho_Bythopirellula_goksoeyrii_Pr1d	Transcriptional regulator, CopY/TcrY family (CopY) (PDB:1OKR)
8249	GC_00004442	Bin_2	Bytho_Bythopirellula_goksoeyrii_Pr1d	Transcriptional regulator, CopY/TcrY family (CopY) (PDB:1OKR)
9728	GC_00005921	Bin_2	Bytho_Bythopirellula_goksoeyrii_Pr1d	Transcriptional regulator, CopY/TcrY family (CopY) (PDB:1OKR)
10136	GC_00006329	Bin_2	Bytho_Bythopirellula_goksoeyrii_Pr1d	Transcriptional regulator, CopY/TcrY family (CopY) (PDB:1OKR)
8984	GC_00005177	Bin_2	Bytho_Bythopirellula_goksoeyrii_Pr1d	Transglutaminase-like enzyme, putative cysteine protease (YebA) (PDB:3ISR)
11	GC_00000002	Bin_2	Bytho_Bythopirellula_goksoeyrii_Pr1d	Transposase
12	GC_00000002	Bin_2	Bytho_Bythopirellula_goksoeyrii_Pr1d	Transposase
13	GC_00000002	Bin_2	Bytho_Bythopirellula_goksoeyrii_Pr1d	Transposase
14	GC_00000002	Bin_2	Bytho_Bythopirellula_goksoeyrii_Pr1d	Transposase
1123	GC_00000408	Bin_2	Bytho_Bythopirellula_goksoeyrii_Pr1d	Transposase
9256	GC_00005449	Bin_2	Bytho_Bythopirellula_goksoeyrii_Pr1d	Transposase
9581	GC_00005774	Bin_2	Bytho_Bythopirellula_goksoeyrii_Pr1d	Transposase
9890	GC_00006083	Bin_2	Bytho_Bythopirellula_goksoeyrii_Pr1d	Transposase
102	GC_00000016	Bin_2	Bytho_Bythopirellula_goksoeyrii_Pr1d	Transposase (or an inactivated derivative) (IS285)
103	GC_00000016	Bin_2	Bytho_Bythopirellula_goksoeyrii_Pr1d	Transposase (or an inactivated derivative) (IS285)
104	GC_00000016	Bin_2	Bytho_Bythopirellula_goksoeyrii_Pr1d	Transposase (or an inactivated derivative) (IS285)
105	GC_00000016	Bin_2	Bytho_Bythopirellula_goksoeyrii_Pr1d	Transposase (or an inactivated derivative) (IS285)
106	GC_00000016	Bin_2	Bytho_Bythopirellula_goksoeyrii_Pr1d	Transposase (or an inactivated derivative) (IS285)
6001	GC_00002847	Bin_2	Bytho_Bythopirellula_goksoeyrii_Pr1d	Transposase (or an inactivated derivative) (IS285)
6002	GC_00002847	Bin_2	Bytho_Bythopirellula_goksoeyrii_Pr1d	Transposase (or an inactivated derivative) (IS285)
3271	GC_00001482	Bin_2	Bytho_Bythopirellula_goksoeyrii_Pr1d	Transposase and inactivated derivatives, IS1 family (InsB)
3272	GC_00001482	Bin_2	Bytho_Bythopirellula_goksoeyrii_Pr1d	Transposase and inactivated derivatives, IS1 family (InsB)
1785	GC_00000739	Bin_2	Bytho_Bythopirellula_goksoeyrii_Pr1d	Transposase and inactivated derivatives, IS30 family (Tra8)
1786	GC_00000739	Bin_2	Bytho_Bythopirellula_goksoeyrii_Pr1d	Transposase and inactivated derivatives, IS30 family (Tra8)
4651	GC_00002172	Bin_2	Bytho_Bythopirellula_goksoeyrii_Pr1d	Transposase InsO and inactivated derivatives (Tra5)
4652	GC_00002172	Bin_2	Bytho_Bythopirellula_goksoeyrii_Pr1d	Transposase InsO and inactivated derivatives (Tra5)
8621	GC_00004814	Bin_2	Bytho_Bythopirellula_goksoeyrii_Pr1d	Transposase InsO and inactivated derivatives (Tra5)
8198	GC_00004391	Bin_2	Bytho_Bythopirellula_goksoeyrii_Pr1d	TRAP-type C4-dicarboxylate transport system, large permease component (DctQ)
8113	GC_00004306	Bin_2	Bytho_Bythopirellula_goksoeyrii_Pr1d	TRAP-type C4-dicarboxylate transport system, periplasmic component (DctP) (PDB:2CEX)
7433	GC_00003626	Bin_2	Bytho_Bythopirellula_goksoeyrii_Pr1d	TRAP-type C4-dicarboxylate transport system, small permease component YiaM (DctM)
9253	GC_00005446	Bin_2	Bytho_Bythopirellula_goksoeyrii_Pr1d	TRAP-type uncharacterized transport system, periplasmic component (Imp) (PDB:1US4)
7986	GC_00004179	Bin_2	Bytho_Bythopirellula_goksoeyrii_Pr1d	tRNA G37 N-methylase Trm5 (Trm5) (PDB:2YX1)
7905	GC_00004098	Bin_2	Bytho_Bythopirellula_goksoeyrii_Pr1d	tRNA nucleotidyltransferase (CCA-adding enzyme) (CCA1) (PDB:3OUY)
7424	GC_00003617	Bin_2	Bytho_Bythopirellula_goksoeyrii_Pr1d	Type 1 glutamine amidotransferase (GATase1)-like domain
7809	GC_00004002	Bin_2	Bytho_Bythopirellula_goksoeyrii_Pr1d	Type 1 glutamine amidotransferase (GATase1)-like domain
8451	GC_00004644	Bin_2	Bytho_Bythopirellula_goksoeyrii_Pr1d	Type 1 glutamine amidotransferase (GATase1)-like domain
9139	GC_00005332	Bin_2	Bytho_Bythopirellula_goksoeyrii_Pr1d	Type 1 glutamine amidotransferase (GATase1)-like domain
9836	GC_00006029	Bin_2	Bytho_Bythopirellula_goksoeyrii_Pr1d	Type 1 glutamine amidotransferase (GATase1)-like domain
8731	GC_00004924	Bin_2	Bytho_Bythopirellula_goksoeyrii_Pr1d	Type I restriction-modification system, DNA methylase subunit (HsdM) (PDB:2AR0) (PUBMED:26872910)
7664	GC_00003857	Bin_2	Bytho_Bythopirellula_goksoeyrii_Pr1d	Type I site-specific restriction endonuclease, part of a restriction-modification system (HsdR) (PDB:3H1T) (PUBMED:21169490)
9841	GC_00006034	Bin_2	Bytho_Bythopirellula_goksoeyrii_Pr1d	Type I site-specific restriction-modification system, R (restriction) subunit and related helicases ... (PDB:2W00)
8109	GC_00004302	Bin_2	Bytho_Bythopirellula_goksoeyrii_Pr1d	Type II restriction/modification system, endonuclease and methylase domains (YeeA) (PDB:5HR4)
8328	GC_00004521	Bin_2	Bytho_Bythopirellula_goksoeyrii_Pr1d	Type II secretory pathway component GspD/PulD (secretin) (PulD) (PDB:5TCQ)|Signal transducer regulating beta-lactamase production, contains metallopeptidase domain (MecR1)
7341	GC_00003534	Bin_2	Bytho_Bythopirellula_goksoeyrii_Pr1d	Type II secretory pathway, pseudopilin PulG (PulG) (PDB:1AY2)
7345	GC_00003538	Bin_2	Bytho_Bythopirellula_goksoeyrii_Pr1d	Type II secretory pathway, pseudopilin PulG (PulG) (PDB:1AY2)
7569	GC_00003762	Bin_2	Bytho_Bythopirellula_goksoeyrii_Pr1d	Type II secretory pathway, pseudopilin PulG (PulG) (PDB:1AY2)
7579	GC_00003772	Bin_2	Bytho_Bythopirellula_goksoeyrii_Pr1d	Type II secretory pathway, pseudopilin PulG (PulG) (PDB:1AY2)
7638	GC_00003831	Bin_2	Bytho_Bythopirellula_goksoeyrii_Pr1d	Type II secretory pathway, pseudopilin PulG (PulG) (PDB:1AY2)
7981	GC_00004174	Bin_2	Bytho_Bythopirellula_goksoeyrii_Pr1d	Type II secretory pathway, pseudopilin PulG (PulG) (PDB:1AY2)
7987	GC_00004180	Bin_2	Bytho_Bythopirellula_goksoeyrii_Pr1d	Type II secretory pathway, pseudopilin PulG (PulG) (PDB:1AY2)
8194	GC_00004387	Bin_2	Bytho_Bythopirellula_goksoeyrii_Pr1d	Type II secretory pathway, pseudopilin PulG (PulG) (PDB:1AY2)
8455	GC_00004648	Bin_2	Bytho_Bythopirellula_goksoeyrii_Pr1d	Type II secretory pathway, pseudopilin PulG (PulG) (PDB:1AY2)
8517	GC_00004710	Bin_2	Bytho_Bythopirellula_goksoeyrii_Pr1d	Type II secretory pathway, pseudopilin PulG (PulG) (PDB:1AY2)
8643	GC_00004836	Bin_2	Bytho_Bythopirellula_goksoeyrii_Pr1d	Type II secretory pathway, pseudopilin PulG (PulG) (PDB:1AY2)
8656	GC_00004849	Bin_2	Bytho_Bythopirellula_goksoeyrii_Pr1d	Type II secretory pathway, pseudopilin PulG (PulG) (PDB:1AY2)
8705	GC_00004898	Bin_2	Bytho_Bythopirellula_goksoeyrii_Pr1d	Type II secretory pathway, pseudopilin PulG (PulG) (PDB:1AY2)
8978	GC_00005171	Bin_2	Bytho_Bythopirellula_goksoeyrii_Pr1d	Type II secretory pathway, pseudopilin PulG (PulG) (PDB:1AY2)
9026	GC_00005219	Bin_2	Bytho_Bythopirellula_goksoeyrii_Pr1d	Type II secretory pathway, pseudopilin PulG (PulG) (PDB:1AY2)
9033	GC_00005226	Bin_2	Bytho_Bythopirellula_goksoeyrii_Pr1d	Type II secretory pathway, pseudopilin PulG (PulG) (PDB:1AY2)
9050	GC_00005243	Bin_2	Bytho_Bythopirellula_goksoeyrii_Pr1d	Type II secretory pathway, pseudopilin PulG (PulG) (PDB:1AY2)
9227	GC_00005420	Bin_2	Bytho_Bythopirellula_goksoeyrii_Pr1d	Type II secretory pathway, pseudopilin PulG (PulG) (PDB:1AY2)
9464	GC_00005657	Bin_2	Bytho_Bythopirellula_goksoeyrii_Pr1d	Type II secretory pathway, pseudopilin PulG (PulG) (PDB:1AY2)
9616	GC_00005809	Bin_2	Bytho_Bythopirellula_goksoeyrii_Pr1d	Type II secretory pathway, pseudopilin PulG (PulG) (PDB:1AY2)
9658	GC_00005851	Bin_2	Bytho_Bythopirellula_goksoeyrii_Pr1d	Type II secretory pathway, pseudopilin PulG (PulG) (PDB:1AY2)
9696	GC_00005889	Bin_2	Bytho_Bythopirellula_goksoeyrii_Pr1d	Type II secretory pathway, pseudopilin PulG (PulG) (PDB:1AY2)
9752	GC_00005945	Bin_2	Bytho_Bythopirellula_goksoeyrii_Pr1d	Type II secretory pathway, pseudopilin PulG (PulG) (PDB:1AY2)
9790	GC_00005983	Bin_2	Bytho_Bythopirellula_goksoeyrii_Pr1d	Type II secretory pathway, pseudopilin PulG (PulG) (PDB:1AY2)
10039	GC_00006232	Bin_2	Bytho_Bythopirellula_goksoeyrii_Pr1d	Type II secretory pathway, pseudopilin PulG (PulG) (PDB:1AY2)
10175	GC_00006368	Bin_2	Bytho_Bythopirellula_goksoeyrii_Pr1d	Type II secretory pathway, pseudopilin PulG (PulG) (PDB:1AY2)
10180	GC_00006373	Bin_2	Bytho_Bythopirellula_goksoeyrii_Pr1d	Type II secretory pathway, pseudopilin PulG (PulG) (PDB:1AY2)
10342	GC_00006535	Bin_2	Bytho_Bythopirellula_goksoeyrii_Pr1d	Type II secretory pathway, pseudopilin PulG (PulG) (PDB:1AY2)
9717	GC_00005910	Bin_2	Bytho_Bythopirellula_goksoeyrii_Pr1d	Type IV secretory pathway, VirD4 component, TraG/TraD family ATPase (VirD4) (PDB:1GL6)
9765	GC_00005958	Bin_2	Bytho_Bythopirellula_goksoeyrii_Pr1d	Type IV secretory pathway, VirD4 component, TraG/TraD family ATPase (VirD4) (PDB:1GL6)
10072	GC_00006265	Bin_2	Bytho_Bythopirellula_goksoeyrii_Pr1d	Type IV secretory pathway, VirD4 component, TraG/TraD family ATPase (VirD4) (PDB:1GL6)
7388	GC_00003581	Bin_2	Bytho_Bythopirellula_goksoeyrii_Pr1d	Ubiquinone/menaquinone biosynthesis C-methylase UbiE/MenG (UbiE) (PDB:4OBW)
7846	GC_00004039	Bin_2	Bytho_Bythopirellula_goksoeyrii_Pr1d	Ubiquinone/menaquinone biosynthesis C-methylase UbiE/MenG (UbiE) (PDB:4OBW)
1990	GC_00000841	Bin_2	Bytho_Bythopirellula_goksoeyrii_Pr1d	Uncharacterized conserved protein
9893	GC_00006086	Bin_2	Bytho_Bythopirellula_goksoeyrii_Pr1d	Uncharacterized conserved protein
10253	GC_00006446	Bin_2	Bytho_Bythopirellula_goksoeyrii_Pr1d	Uncharacterized conserved protein
346	GC_00000074	Bin_2	Bytho_Bythopirellula_goksoeyrii_Pr1d	Uncharacterized conserved protein (PDB:2P3Y)
347	GC_00000074	Bin_2	Bytho_Bythopirellula_goksoeyrii_Pr1d	Uncharacterized conserved protein (PDB:2P3Y)
348	GC_00000074	Bin_2	Bytho_Bythopirellula_goksoeyrii_Pr1d	Uncharacterized conserved protein (PDB:2P3Y)
349	GC_00000074	Bin_2	Bytho_Bythopirellula_goksoeyrii_Pr1d	Uncharacterized conserved protein (PDB:2P3Y)
7535	GC_00003728	Bin_2	Bytho_Bythopirellula_goksoeyrii_Pr1d	Uncharacterized conserved protein (PDB:2P3Y)
7604	GC_00003797	Bin_2	Bytho_Bythopirellula_goksoeyrii_Pr1d	Uncharacterized conserved protein (PDB:2P3Y)
8054	GC_00004247	Bin_2	Bytho_Bythopirellula_goksoeyrii_Pr1d	Uncharacterized conserved protein (PDB:2P3Y)
8573	GC_00004766	Bin_2	Bytho_Bythopirellula_goksoeyrii_Pr1d	Uncharacterized conserved protein (PDB:2P3Y)
9029	GC_00005222	Bin_2	Bytho_Bythopirellula_goksoeyrii_Pr1d	Uncharacterized conserved protein (PDB:2P3Y)
9098	GC_00005291	Bin_2	Bytho_Bythopirellula_goksoeyrii_Pr1d	Uncharacterized conserved protein (PDB:2P3Y)
10176	GC_00006369	Bin_2	Bytho_Bythopirellula_goksoeyrii_Pr1d	Uncharacterized conserved protein (PDB:2P3Y)
8363	GC_00004556	Bin_2	Bytho_Bythopirellula_goksoeyrii_Pr1d	Uncharacterized conserved protein CPn0794, contains PKD-like HAF repeats
9354	GC_00005547	Bin_2	Bytho_Bythopirellula_goksoeyrii_Pr1d	Uncharacterized conserved protein related to deoxyribodipyrimidine photolyase (PDB:3ZXS)
8930	GC_00005123	Bin_2	Bytho_Bythopirellula_goksoeyrii_Pr1d	Uncharacterized conserved protein YegL, contains vWA domain of TerY type (TerY)|Uncharacterized conserved protein YegI with protein kinase and helix-hairpin-helix DNA-binding domains (YegI)
9970	GC_00006163	Bin_2	Bytho_Bythopirellula_goksoeyrii_Pr1d	Uncharacterized conserved protein YgiM, contains N-terminal SH3 domain, DUF1202 family (YgiM) (PDB:2KQ8)|Lyzozyme M1 (1,4-beta-N-acetylmuramidase), GH25 family (Acm) (PDB:1H09)
10260	GC_00006453	Bin_2	Bytho_Bythopirellula_goksoeyrii_Pr1d	Uncharacterized conserved protein YjdB, contains Ig-like domain (YjdB)
9366	GC_00005559	Bin_2	Bytho_Bythopirellula_goksoeyrii_Pr1d	Uncharacterized conserved protein YqjF, DUF2071 family (YqjF)
7551	GC_00003744	Bin_2	Bytho_Bythopirellula_goksoeyrii_Pr1d	Uncharacterized conserved protein YrrD, contains PRC-barrel domain (YrrD)
8209	GC_00004402	Bin_2	Bytho_Bythopirellula_goksoeyrii_Pr1d	Uncharacterized conserved protein, contains a C-terminal beta-barrel porin domain
8495	GC_00004688	Bin_2	Bytho_Bythopirellula_goksoeyrii_Pr1d	Uncharacterized conserved protein, contains a C-terminal beta-barrel porin domain
9582	GC_00005775	Bin_2	Bytho_Bythopirellula_goksoeyrii_Pr1d	Uncharacterized conserved protein, contains a C-terminal beta-barrel porin domain
9675	GC_00005868	Bin_2	Bytho_Bythopirellula_goksoeyrii_Pr1d	Uncharacterized conserved protein, contains a C-terminal beta-barrel porin domain
7626	GC_00003819	Bin_2	Bytho_Bythopirellula_goksoeyrii_Pr1d	Uncharacterized conserved protein, contains GYD domain
1	GC_00000001	Bin_2	Bytho_Bythopirellula_goksoeyrii_Pr1d	Uncharacterized conserved protein, DUF1501 family
2	GC_00000001	Bin_2	Bytho_Bythopirellula_goksoeyrii_Pr1d	Uncharacterized conserved protein, DUF1501 family
3	GC_00000001	Bin_2	Bytho_Bythopirellula_goksoeyrii_Pr1d	Uncharacterized conserved protein, DUF1501 family
4	GC_00000001	Bin_2	Bytho_Bythopirellula_goksoeyrii_Pr1d	Uncharacterized conserved protein, DUF1501 family
202	GC_00000038	Bin_2	Bytho_Bythopirellula_goksoeyrii_Pr1d	Uncharacterized conserved protein, DUF1501 family
203	GC_00000038	Bin_2	Bytho_Bythopirellula_goksoeyrii_Pr1d	Uncharacterized conserved protein, DUF1501 family
204	GC_00000038	Bin_2	Bytho_Bythopirellula_goksoeyrii_Pr1d	Uncharacterized conserved protein, DUF1501 family
205	GC_00000038	Bin_2	Bytho_Bythopirellula_goksoeyrii_Pr1d	Uncharacterized conserved protein, DUF1501 family
10107	GC_00006300	Bin_2	Bytho_Bythopirellula_goksoeyrii_Pr1d	Uncharacterized conserved protein, DUF1501 family
9899	GC_00006092	Bin_2	Bytho_Bythopirellula_goksoeyrii_Pr1d	Uncharacterized conserved protein, DUF2248 family
10289	GC_00006482	Bin_2	Bytho_Bythopirellula_goksoeyrii_Pr1d	Uncharacterized conserved protein, DUF58 family, contains vWF domain (YeaD2)
9044	GC_00005237	Bin_2	Bytho_Bythopirellula_goksoeyrii_Pr1d	Uncharacterized conserved protein, PKD repeat domain (PDB:2KZW)
9239	GC_00005432	Bin_2	Bytho_Bythopirellula_goksoeyrii_Pr1d	Uncharacterized conserved protein, PKD repeat domain (PDB:2KZW)
9435	GC_00005628	Bin_2	Bytho_Bythopirellula_goksoeyrii_Pr1d	Uncharacterized conserved protein, PKD repeat domain (PDB:2KZW)
9596	GC_00005789	Bin_2	Bytho_Bythopirellula_goksoeyrii_Pr1d	Uncharacterized conserved protein, PKD repeat domain (PDB:2KZW)
9739	GC_00005932	Bin_2	Bytho_Bythopirellula_goksoeyrii_Pr1d	Uncharacterized conserved protein, PKD repeat domain (PDB:2KZW)
7882	GC_00004075	Bin_2	Bytho_Bythopirellula_goksoeyrii_Pr1d	Uncharacterized domain associated with phage/plasmid primase
8441	GC_00004634	Bin_2	Bytho_Bythopirellula_goksoeyrii_Pr1d	Uncharacterized lipoprotein YddW, UPF0748 family (YddW) (PDB:5OQ2)
10233	GC_00006426	Bin_2	Bytho_Bythopirellula_goksoeyrii_Pr1d	Uncharacterized membrane protein
7414	GC_00003607	Bin_2	Bytho_Bythopirellula_goksoeyrii_Pr1d	Uncharacterized membrane protein (PDB:1EUT)
9393	GC_00005586	Bin_2	Bytho_Bythopirellula_goksoeyrii_Pr1d	Uncharacterized membrane protein YdbT, contains bPH2 (bacterial pleckstrin homology) domain (YdbT)
7632	GC_00003825	Bin_2	Bytho_Bythopirellula_goksoeyrii_Pr1d	Uncharacterized membrane protein YedE/YeeE, contains two sulfur transport domains (YedE)
8872	GC_00005065	Bin_2	Bytho_Bythopirellula_goksoeyrii_Pr1d	Uncharacterized membrane protein YedE/YeeE, contains two sulfur transport domains (YedE)
8836	GC_00005029	Bin_2	Bytho_Bythopirellula_goksoeyrii_Pr1d	Uncharacterized membrane protein YgcG, contains a TPM-fold domain (YgcG) (PDB:2KW7)
9013	GC_00005206	Bin_2	Bytho_Bythopirellula_goksoeyrii_Pr1d	Uncharacterized membrane protein YjcL
9326	GC_00005519	Bin_2	Bytho_Bythopirellula_goksoeyrii_Pr1d	Uncharacterized membrane protein, BrkB/YihY/UPF0761 family (not an RNase) (BrkB)
8794	GC_00004987	Bin_2	Bytho_Bythopirellula_goksoeyrii_Pr1d	Uncharacterized secreted protein, contains LVIVD repeats, choice-of-anchor domain
8600	GC_00004793	Bin_2	Bytho_Bythopirellula_goksoeyrii_Pr1d	Uncharacterized Zn-binding protein, DUF971 domain (PA5055) (PDB:3LUU)
8516	GC_00004709	Bin_2	Bytho_Bythopirellula_goksoeyrii_Pr1d	VapC family ribonuclease, toxin component of the VapBC toxin-antitoxin module, contains PIN domain (VapC) (PUBMED:30169502)
8606	GC_00004799	Bin_2	Bytho_Bythopirellula_goksoeyrii_Pr1d	Very-short-patch-repair endonuclease (YcjD) (PDB:3HRL)
8075	GC_00004268	Bin_2	Bytho_Bythopirellula_goksoeyrii_Pr1d	Voltage-gated potassium channel Kch (Kch) (PDB:3FWZ)
7980	GC_00004173	Bin_2	Bytho_Bythopirellula_goksoeyrii_Pr1d	vWFA (von Willebrand factor type A) domain of Mg and Co chelatases (ChlD)
8781	GC_00004974	Bin_2	Bytho_Bythopirellula_goksoeyrii_Pr1d	vWFA (von Willebrand factor type A) domain of Mg and Co chelatases (ChlD)
8065	GC_00004258	Bin_2	Bytho_Bythopirellula_goksoeyrii_Pr1d	WD40 repeat (WD40) (PDB:3UVN)
8563	GC_00004756	Bin_2	Bytho_Bythopirellula_goksoeyrii_Pr1d	WD40 repeat (WD40) (PDB:3UVN)
9929	GC_00006122	Bin_2	Bytho_Bythopirellula_goksoeyrii_Pr1d	WD40 repeat (WD40) (PDB:3UVN)
10112	GC_00006305	Bin_2	Bytho_Bythopirellula_goksoeyrii_Pr1d	WD40 repeat (WD40) (PDB:3UVN)
8022	GC_00004215	Bin_2	Bytho_Bythopirellula_goksoeyrii_Pr1d	Wobble nucleotide-excising tRNase (RloC) (PUBMED:18681940)
9196	GC_00005389	Bin_2	Bytho_Bythopirellula_goksoeyrii_Pr1d	Zn-dependent membrane protease YugP (YugP)
