# Supplementary material for: Comparative genomic analyses of aerobic planctomycetes isolated from the deep sea and the ocean surface
Source: Antonie Van Leeuwenhoek. 2024 Nov 25;118(1):33. doi: 10.1007/s10482-024-02041-0 (PMC11588811; doi:10.1007/s10482-024-02041-0)
Supplement: Supplementary file 4 — Supplementary file4 (XLSX 30 KB) [file 10482_2024_2041_MOESM4_ESM.xlsx]

## Sheet: Tabelle1
Table S4. Singleton genes of strain TBK1r and putative gene annotation
unique_id	gene_cluster_id	bin_name	genome_name	COG20_FUNCTION
43988	GC_00007597	Bin_1	Stieleria_TBK1r	2,4-dienoyl-CoA reductase or related NADH-dependent reductase, Old Yellow Enzyme (OYE) family (FadH) (PDB:1BWK)
43989	GC_00007597	Bin_1	Stieleria_TBK1r	2,4-dienoyl-CoA reductase or related NADH-dependent reductase, Old Yellow Enzyme (OYE) family (FadH) (PDB:1BWK)
44837	GC_00008038	Bin_1	Stieleria_TBK1r	2-keto-4-pentenoate hydratase (MhpD) (PDB:1SV6)
48659	GC_00011860	Bin_1	Stieleria_TBK1r	2-polyprenyl-3-methyl-5-hydroxy-6-metoxy-1,4-benzoquinol methylase (UbiG) (PDB:1BHJ)
50583	GC_00013784	Bin_1	Stieleria_TBK1r	2-polyprenyl-3-methyl-5-hydroxy-6-metoxy-1,4-benzoquinol methylase (UbiG) (PDB:1BHJ)
56216	GC_00019417	Bin_1	Stieleria_TBK1r	2-polyprenyl-6-methoxyphenol hydroxylase and related FAD-dependent oxidoreductases (UbiH) (PDB:1BF3)
57116	GC_00020317	Bin_1	Stieleria_TBK1r	2-succinyl-6-hydroxy-2,4-cyclohexadiene-1-carboxylate synthase MenH and related esterases, alpha/beta hydrolase fold (MenH) (PDB:4MYS)
47159	GC_00010360	Bin_1	Stieleria_TBK1r	3',5'-cyclic AMP phosphodiesterase CpdA (CpdA) (PDB:2ZO9)
47275	GC_00010476	Bin_1	Stieleria_TBK1r	3',5'-cyclic AMP phosphodiesterase CpdA (CpdA) (PDB:2ZO9)
50929	GC_00014130	Bin_1	Stieleria_TBK1r	3',5'-cyclic AMP phosphodiesterase CpdA (CpdA) (PDB:2ZO9)
44818	GC_00008019	Bin_1	Stieleria_TBK1r	3-methyladenine DNA glycosylase AlkD (AlkD) (PDB:3JX7)
47176	GC_00010377	Bin_1	Stieleria_TBK1r	AAA+-type ATPase, SpoVK/Ycf46/Vps4 family (SpoVK) (PDB:3SYL)
57164	GC_00020365	Bin_1	Stieleria_TBK1r	ABC-type polysaccharide/polyol phosphate transport system, ATPase component (TagH) (PDB:6JBH)
47662	GC_00010863	Bin_1	Stieleria_TBK1r	ABC-type polysaccharide/teichoic acid/polyol phosphate export permease (TagG) (PDB:6JBH)
52066	GC_00015267	Bin_1	Stieleria_TBK1r	Acyl transferase domain in polyketide synthase (PKS) enzymes (PksD) (PDB:6IYO)
56214	GC_00019415	Bin_1	Stieleria_TBK1r	Aldo/keto reductase, related to diketogulonate reductase (ARA1) (PDB:1Q13)
58640	GC_00021841	Bin_1	Stieleria_TBK1r	Alpha-L-fucosidase (AfuC) (PDB:1HL8) (PUBMED:16855233)
51293	GC_00014494	Bin_1	Stieleria_TBK1r	Ankyrin repeat (ANKYR) (PDB:6AUN)
46949	GC_00010150	Bin_1	Stieleria_TBK1r	Antirestriction protein ArdC (ArdC) (PUBMED:10686096)
48690	GC_00011891	Bin_1	Stieleria_TBK1r	Archaeal ribosome-binding protein aMBF1, putative translation factor, contains Zn-ribbon and HTH domains (aMBF1) (PDB:2MEZ) (PUBMED:24825021)
57423	GC_00020624	Bin_1	Stieleria_TBK1r	Archaeal/vacuolar-type H+-ATPase subunit D/Vma8 (NtpD) (PDB:3AON)
55343	GC_00018544	Bin_1	Stieleria_TBK1r	Archaeal/vacuolar-type H+-ATPase subunit I/STV1 (NtpI) (PDB:2JTW)
45873	GC_00009074	Bin_1	Stieleria_TBK1r	Aryl-phospho-beta-D-glucosidase BglC, GH1 family (BglC)
45314	GC_00008515	Bin_1	Stieleria_TBK1r	Arylsulfatase A or related enzyme, AlkP superfamily (AslA) (PDB:1E1Z)
47195	GC_00010396	Bin_1	Stieleria_TBK1r	Arylsulfatase A or related enzyme, AlkP superfamily (AslA) (PDB:1E1Z)
48815	GC_00012016	Bin_1	Stieleria_TBK1r	Arylsulfatase A or related enzyme, AlkP superfamily (AslA) (PDB:1E1Z)
49909	GC_00013110	Bin_1	Stieleria_TBK1r	Arylsulfatase A or related enzyme, AlkP superfamily (AslA) (PDB:1E1Z)
52612	GC_00015813	Bin_1	Stieleria_TBK1r	Arylsulfatase A or related enzyme, AlkP superfamily (AslA) (PDB:1E1Z)
53102	GC_00016303	Bin_1	Stieleria_TBK1r	Arylsulfatase A or related enzyme, AlkP superfamily (AslA) (PDB:1E1Z)
53693	GC_00016894	Bin_1	Stieleria_TBK1r	Arylsulfatase A or related enzyme, AlkP superfamily (AslA) (PDB:1E1Z)
58559	GC_00021760	Bin_1	Stieleria_TBK1r	Arylsulfatase A or related enzyme, AlkP superfamily (AslA) (PDB:1E1Z)
45336	GC_00008537	Bin_1	Stieleria_TBK1r	ATP-dependent 26S proteasome regulatory subunit (RPT1) (PDB:5EQT)
46601	GC_00009802	Bin_1	Stieleria_TBK1r	ATP-dependent 26S proteasome regulatory subunit (RPT1) (PDB:5EQT)
41296	GC_00006251	Bin_1	Stieleria_TBK1r	ATP-dependent protease ClpP, protease subunit (ClpP) (PDB:1TG6)
41297	GC_00006251	Bin_1	Stieleria_TBK1r	ATP-dependent protease ClpP, protease subunit (ClpP) (PDB:1TG6)
59242	GC_00022443	Bin_1	Stieleria_TBK1r	ATP-dependent Zn proteases (HflB) (PDB:1LV7)
57622	GC_00020823	Bin_1	Stieleria_TBK1r	Beta-glucanase, GH16 family (BglS) (PDB:1AJK)
54712	GC_00017913	Bin_1	Stieleria_TBK1r	Beta-L-arabinofuranosidase, GH127 family (HybA1) (PDB:3WKW) (PUBMED:24385433)
44885	GC_00008086	Bin_1	Stieleria_TBK1r	Biopolymer transport protein ExbB/TolQ (TolQ) (PDB:5SV0)
55477	GC_00018678	Bin_1	Stieleria_TBK1r	Ca2+-binding protein, RTX toxin-related (PDB:1AF0) (PUBMED:15135544)
58310	GC_00021511	Bin_1	Stieleria_TBK1r	Ca2+-binding protein, RTX toxin-related (PDB:1AF0) (PUBMED:15135544)
57904	GC_00021105	Bin_1	Stieleria_TBK1r	Carboxysome shell and ethanolamine utilization microcompartment protein CcmL/EutN (CcmK) (PDB:2A10)
47366	GC_00010567	Bin_1	Stieleria_TBK1r	Cation transport regulator ChaB (ChaB) (PDB:1SG7)
51763	GC_00014964	Bin_1	Stieleria_TBK1r	Chaperedoxin CnoX, contains thioredoxin-like and TPR-like domains, YbbN/TrxSC family (CnoX) (PDB:3QDN) (PUBMED:21498507;29754824)
59095	GC_00022296	Bin_1	Stieleria_TBK1r	Chaperedoxin CnoX, contains thioredoxin-like and TPR-like domains, YbbN/TrxSC family (CnoX) (PDB:3QDN) (PUBMED:21498507;29754824)
54430	GC_00017631	Bin_1	Stieleria_TBK1r	Choline dehydrogenase or related flavoprotein (BetA) (PDB:1B4V)
59028	GC_00022229	Bin_1	Stieleria_TBK1r	Chromosome segregation ATPase Smc (Smc) (PDB:5XG3)|PHP family phosphoesterase with a Zn ribbon (YqxK) (PDB:5ZB8)
56807	GC_00020008	Bin_1	Stieleria_TBK1r	Chromosome segregation ATPase Smc (Smc) (PDB:5XG3)|Small-conductance mechanosensitive channel MscK (MscK)
56431	GC_00019632	Bin_1	Stieleria_TBK1r	Chromosome segregation protein Spo0J, contains ParB-like nuclease domain (Spo0J) (PDB:1R71)
53466	GC_00016667	Bin_1	Stieleria_TBK1r	Cobalamin biosynthesis protein CobN, Mg-chelatase (CobN) (PDB:4ZHJ)
43394	GC_00007300	Bin_1	Stieleria_TBK1r	Copper chaperone CopZ (CopZ) (PDB:1AFI)
43395	GC_00007300	Bin_1	Stieleria_TBK1r	Copper chaperone CopZ (CopZ) (PDB:1AFI)
19693	GC_00001986	Bin_1	Stieleria_TBK1r	CRISPR-associated protein Csa3, CARF domain (Csa3) (PDB:2WTE) (PUBMED:21093452)
19694	GC_00001986	Bin_1	Stieleria_TBK1r	CRISPR-associated protein Csa3, CARF domain (Csa3) (PDB:2WTE) (PUBMED:21093452)
19695	GC_00001986	Bin_1	Stieleria_TBK1r	CRISPR-associated protein Csa3, CARF domain (Csa3) (PDB:2WTE) (PUBMED:21093452)
19696	GC_00001986	Bin_1	Stieleria_TBK1r	CRISPR-associated protein Csa3, CARF domain (Csa3) (PDB:2WTE) (PUBMED:21093452)
19697	GC_00001986	Bin_1	Stieleria_TBK1r	CRISPR-associated protein Csa3, CARF domain (Csa3) (PDB:2WTE) (PUBMED:21093452)
19698	GC_00001986	Bin_1	Stieleria_TBK1r	CRISPR-associated protein Csa3, CARF domain (Csa3) (PDB:2WTE) (PUBMED:21093452)
19699	GC_00001986	Bin_1	Stieleria_TBK1r	CRISPR-associated protein Csa3, CARF domain (Csa3) (PDB:2WTE) (PUBMED:21093452)
19700	GC_00001986	Bin_1	Stieleria_TBK1r	CRISPR-associated protein Csa3, CARF domain (Csa3) (PDB:2WTE) (PUBMED:21093452)
19701	GC_00001987	Bin_1	Stieleria_TBK1r	CRISPR-associated protein Csa3, CARF domain (Csa3) (PDB:2WTE) (PUBMED:21093452)
19702	GC_00001987	Bin_1	Stieleria_TBK1r	CRISPR-associated protein Csa3, CARF domain (Csa3) (PDB:2WTE) (PUBMED:21093452)
19703	GC_00001987	Bin_1	Stieleria_TBK1r	CRISPR-associated protein Csa3, CARF domain (Csa3) (PDB:2WTE) (PUBMED:21093452)
19704	GC_00001987	Bin_1	Stieleria_TBK1r	CRISPR-associated protein Csa3, CARF domain (Csa3) (PDB:2WTE) (PUBMED:21093452)
19705	GC_00001987	Bin_1	Stieleria_TBK1r	CRISPR-associated protein Csa3, CARF domain (Csa3) (PDB:2WTE) (PUBMED:21093452)
19706	GC_00001987	Bin_1	Stieleria_TBK1r	CRISPR-associated protein Csa3, CARF domain (Csa3) (PDB:2WTE) (PUBMED:21093452)
19707	GC_00001987	Bin_1	Stieleria_TBK1r	CRISPR-associated protein Csa3, CARF domain (Csa3) (PDB:2WTE) (PUBMED:21093452)
19708	GC_00001987	Bin_1	Stieleria_TBK1r	CRISPR-associated protein Csa3, CARF domain (Csa3) (PDB:2WTE) (PUBMED:21093452)
50886	GC_00014087	Bin_1	Stieleria_TBK1r	CRISPR-associated protein Csa3, CARF domain (Csa3) (PDB:2WTE) (PUBMED:21093452)
54316	GC_00017517	Bin_1	Stieleria_TBK1r	C-terminal processing protease CtpA/Prc, contains a PDZ domain (CtpA) (PDB:6IQU)|Uncharacterized conserved protein, contains CHAT domain (PUBMED:11835511)
46862	GC_00010063	Bin_1	Stieleria_TBK1r	Cu/Zn superoxide dismutase (SodC) (PDB:1ESO)
47483	GC_00010684	Bin_1	Stieleria_TBK1r	Cytochrome b subunit of the bc complex (QcrB/PetB) (PDB:1VF5)|Cytochrome c, mono- and diheme variants (CccA) (PDB:1A2S)
48064	GC_00011265	Bin_1	Stieleria_TBK1r	Cytochrome c, mono- and diheme variants (CccA) (PDB:1A2S)
52319	GC_00015520	Bin_1	Stieleria_TBK1r	Cytochrome c, mono- and diheme variants (CccA) (PDB:1A2S)
55880	GC_00019081	Bin_1	Stieleria_TBK1r	Cytoskeletal protein RodZ, contains Xre-like HTH and DUF4115 domains (RodZ) (PDB:3FYM)
51059	GC_00014260	Bin_1	Stieleria_TBK1r	D-arabinose 5-phosphate isomerase GutQ (GutQ) (PDB:5UQI)|Signal-transduction protein containing cAMP-binding, CBS, and nucleotidyltransferase domains
46978	GC_00010179	Bin_1	Stieleria_TBK1r	Dehydrogenase (flavoprotein) (FixC) (PDB:4OPU)
45893	GC_00009094	Bin_1	Stieleria_TBK1r	Dienelactone hydrolase (DLH) (PDB:4ZV9)
47547	GC_00010748	Bin_1	Stieleria_TBK1r	Dihydrofolate reductase (FolA) (PDB:1DDR)
57498	GC_00020699	Bin_1	Stieleria_TBK1r	Dipeptidyl aminopeptidase/acylaminoacyl peptidase (DAP2) (PDB:2JBW)
49241	GC_00012442	Bin_1	Stieleria_TBK1r	DNA modification methylase (YhdJ) (PDB:1BOO)
41336	GC_00006271	Bin_1	Stieleria_TBK1r	DNA modification methylase (YhdJ) (PDB:1BOO)|Superfamily II DNA or RNA helicase (SSL2) (PDB:6JDE)
41337	GC_00006271	Bin_1	Stieleria_TBK1r	DNA modification methylase (YhdJ) (PDB:1BOO)|Superfamily II DNA or RNA helicase (SSL2) (PDB:6JDE)
54653	GC_00017854	Bin_1	Stieleria_TBK1r	DNA primase (bacterial type) (DnaG) (PDB:3B39) (PUBMED:28128549)
57675	GC_00020876	Bin_1	Stieleria_TBK1r	DNA primase (bacterial type) (DnaG) (PDB:3B39) (PUBMED:28128549)|RecA-superfamily ATPase, KaiC/GvpD/RAD55 family (RAD55) (PDB:1TF7)|Biotin operon repressor (BirA) (PDB:1BIA)
39213	GC_00005555	Bin_1	Stieleria_TBK1r	DNA-binding transcriptional regulator, MerR family (SoxR) (PDB:2VZ4)
39214	GC_00005555	Bin_1	Stieleria_TBK1r	DNA-binding transcriptional regulator, MerR family (SoxR) (PDB:2VZ4)
39215	GC_00005555	Bin_1	Stieleria_TBK1r	DNA-binding transcriptional regulator, MerR family (SoxR) (PDB:2VZ4)
50956	GC_00014157	Bin_1	Stieleria_TBK1r	DNA-binding transcriptional regulator, PadR family (PadR) (PDB:1XMA) (PUBMED:19096365)
51419	GC_00014620	Bin_1	Stieleria_TBK1r	DNA-directed RNA polymerase specialized sigma subunit, sigma24 family (RpoE) (PDB:2Q1Z)
52109	GC_00015310	Bin_1	Stieleria_TBK1r	DNA-directed RNA polymerase specialized sigma subunit, sigma24 family (RpoE) (PDB:2Q1Z)
54233	GC_00017434	Bin_1	Stieleria_TBK1r	DNA-directed RNA polymerase specialized sigma subunit, sigma24 family (RpoE) (PDB:2Q1Z)
54782	GC_00017983	Bin_1	Stieleria_TBK1r	DNA-directed RNA polymerase specialized sigma subunit, sigma24 family (RpoE) (PDB:2Q1Z)
56038	GC_00019239	Bin_1	Stieleria_TBK1r	DNA-directed RNA polymerase specialized sigma subunit, sigma24 family (RpoE) (PDB:2Q1Z)
58281	GC_00021482	Bin_1	Stieleria_TBK1r	DNA-directed RNA polymerase specialized sigma subunit, sigma24 family (RpoE) (PDB:2Q1Z)
45760	GC_00008961	Bin_1	Stieleria_TBK1r	DNA-directed RNA polymerase, sigma subunit (sigma70/sigma32) (RpoD) (PDB:1SIG)
53583	GC_00016784	Bin_1	Stieleria_TBK1r	DNA-directed RNA polymerase, sigma subunit (sigma70/sigma32) (RpoD) (PDB:1SIG)
49472	GC_00012673	Bin_1	Stieleria_TBK1r	Endonuclease YncB, thermonuclease family (YncB)
53546	GC_00016747	Bin_1	Stieleria_TBK1r	Endonuclease YncB, thermonuclease family (YncB)
49665	GC_00012866	Bin_1	Stieleria_TBK1r	FhlA-type transcriptional regulator, contains GAF, AAA-type ATPase, and DNA-binding Fis domains (FhlA)
50332	GC_00013533	Bin_1	Stieleria_TBK1r	Flagellar capping protein FliD (FliD) (PDB:5FHY)
51190	GC_00014391	Bin_1	Stieleria_TBK1r	Flp pilus assembly protein TadD, contains TPR repeats (TadD) (PDB:3WXX)
51624	GC_00014825	Bin_1	Stieleria_TBK1r	Flp pilus assembly protein TadG, includes N-terminal TadE domain (TadG) (PUBMED:12010986)
51456	GC_00014657	Bin_1	Stieleria_TBK1r	FMN and 5-amino-6-(5-phospho-D-ribitylamino)uracil phosphatase YigB, HAD superfamily (riboflavin biosynthesis) (YigB) (PDB:4JB3) (PUBMED:24123841)
48414	GC_00011615	Bin_1	Stieleria_TBK1r	Formylglycine-generating enzyme, required for sulfatase activity, contains SUMF1/FGE domain (YfmG) (PDB:2AFT)
55395	GC_00018596	Bin_1	Stieleria_TBK1r	Glucoamylase (glucan-1,4-alpha-glucosidase), GH15 family (SGA1) (PDB:1AGM)
57176	GC_00020377	Bin_1	Stieleria_TBK1r	Glucokinase (Glk) (PDB:1Q18)
46373	GC_00009574	Bin_1	Stieleria_TBK1r	Glucosamine 6-phosphate synthetase, contains amidotransferase and phosphosugar isomerase domains (GlmS) (PDB:2J6H)
48219	GC_00011420	Bin_1	Stieleria_TBK1r	Glucose/arabinose dehydrogenase, beta-propeller fold (YliI) (PDB:1C9U)
50437	GC_00013638	Bin_1	Stieleria_TBK1r	Glucose/arabinose dehydrogenase, beta-propeller fold (YliI) (PDB:1C9U)
58500	GC_00021701	Bin_1	Stieleria_TBK1r	Glucose/arabinose dehydrogenase, beta-propeller fold (YliI) (PDB:1C9U)
58972	GC_00022173	Bin_1	Stieleria_TBK1r	Glucose/arabinose dehydrogenase, beta-propeller fold (YliI) (PDB:1C9U)
53301	GC_00016502	Bin_1	Stieleria_TBK1r	Glutamate or tyrosine decarboxylase or a related PLP-dependent protein (GadA) (PDB:1XEY)
55507	GC_00018708	Bin_1	Stieleria_TBK1r	Glutamate synthase domain 2 (GltB2) (PDB:1EA0)
58078	GC_00021279	Bin_1	Stieleria_TBK1r	Glycogen debranching enzyme (alpha-1,6-glucosidase) (GDB1) (PDB:5D06)
45880	GC_00009081	Bin_1	Stieleria_TBK1r	Glycosyltransferase involved in cell wall bisynthesis (RfaB) (PDB:2IV7)
51347	GC_00014548	Bin_1	Stieleria_TBK1r	Glycosyltransferase involved in cell wall bisynthesis (RfaB) (PDB:2IV7)
59109	GC_00022310	Bin_1	Stieleria_TBK1r	Glycosyltransferase involved in cell wall bisynthesis (RfaB) (PDB:2IV7)
51074	GC_00014275	Bin_1	Stieleria_TBK1r	Glycosyltransferase involved in cell wall bisynthesis (WcaA) (PDB:5MLZ)
51252	GC_00014453	Bin_1	Stieleria_TBK1r	Glycosyltransferase involved in cell wall bisynthesis (WcaA) (PDB:5MLZ)
58833	GC_00022034	Bin_1	Stieleria_TBK1r	Glycosyltransferase involved in cell wall bisynthesis (WcaA) (PDB:5MLZ)|Uncharacterized conserved protein, glycosyltransferase A (GT-A) superfamily, DUF2064 family (PDB:3CGX)
50686	GC_00013887	Bin_1	Stieleria_TBK1r	Heme/copper-type cytochrome/quinol oxidase, subunit 1 (CyoB) (PDB:1AR1)
45811	GC_00009012	Bin_1	Stieleria_TBK1r	Heme/copper-type cytochrome/quinol oxidase, subunit 2 (CyoA) (PDB:1CYW)|Cytochrome c1 (CYT1)
45691	GC_00008892	Bin_1	Stieleria_TBK1r	Heme/copper-type cytochrome/quinol oxidase, subunit 3 (CyoC) (PDB:1QLE)
49481	GC_00012682	Bin_1	Stieleria_TBK1r	Hemin uptake protein HemP (HemP) (PDB:2JRA)
47889	GC_00011090	Bin_1	Stieleria_TBK1r	Hemoglobin-like flavoprotein (Hmp) (PDB:3OZU)|Flavodoxin/ferredoxin--NADP reductase (Fpr) (PDB:3OZU)
45148	GC_00008349	Bin_1	Stieleria_TBK1r	Integrase/recombinase, includes phage integrase (FimB)
47352	GC_00010553	Bin_1	Stieleria_TBK1r	Integrase/recombinase, includes phage integrase (FimB)
46487	GC_00009688	Bin_1	Stieleria_TBK1r	K+ uptake protein Kup (Kup)
50335	GC_00013536	Bin_1	Stieleria_TBK1r	Kojibiose phosphorylase YcjT (ATH1) (PDB:1H54) (PUBMED:29684280)
55903	GC_00019104	Bin_1	Stieleria_TBK1r	Lactoylglutathione lyase-related enzyme, vicinal oxygen chelate (VOC) family (VOC) (PDB:3OXH) (PUBMED:31710815)
49956	GC_00013157	Bin_1	Stieleria_TBK1r	L-alanine-DL-glutamate epimerase or related enzyme of enolase superfamily (RspA) (PDB:1BKH)
58603	GC_00021804	Bin_1	Stieleria_TBK1r	L-alanine-DL-glutamate epimerase or related enzyme of enolase superfamily (RspA) (PDB:1BKH)
45032	GC_00008233	Bin_1	Stieleria_TBK1r	Large exoprotein involved in heme utilization or adhesion (FhaB) (PDB:4RM6)
59128	GC_00022329	Bin_1	Stieleria_TBK1r	Large exoprotein involved in heme utilization or adhesion (FhaB) (PDB:4RM6)
50015	GC_00013216	Bin_1	Stieleria_TBK1r	Lipopolysaccharide biosynthesis protein, LPS:glycosyltransferase (RfaJ) (PDB:1G9R)
45797	GC_00008998	Bin_1	Stieleria_TBK1r	Membrane integrity protein DedA, putative transporter, DedA/Tvp38 family (DedA) (PUBMED:24312110;25917916)
50960	GC_00014161	Bin_1	Stieleria_TBK1r	Membrane protein involved in the export of O-antigen and teichoic acid (RfbX)
52949	GC_00016150	Bin_1	Stieleria_TBK1r	Membrane proteinase PrsW, cleaves anti-sigma factor RsiW, M82 family (PrsW)
46456	GC_00009657	Bin_1	Stieleria_TBK1r	Membrane-associated phospholipid phosphatase (PgpB) (PDB:1D2T)
58810	GC_00022011	Bin_1	Stieleria_TBK1r	Membrane-associated protease RseP, regulator of RpoE activity (RseP)
54335	GC_00017536	Bin_1	Stieleria_TBK1r	Mg/Co/Ni transporter MgtE (contains CBS domain) (MgtE) (PDB:2YVX)
54428	GC_00017629	Bin_1	Stieleria_TBK1r	Mlc titration factor MtfA, regulates ptsG expression (MtfA) (PDB:3DL1) (PUBMED:16855233)
44857	GC_00008058	Bin_1	Stieleria_TBK1r	Multicopper oxidase with three cupredoxin domains (includes cell division protein FtsP and spore coat protein CotA) (SufI) (PDB:2YXV)
58804	GC_00022005	Bin_1	Stieleria_TBK1r	Multicopper oxidase with three cupredoxin domains (includes cell division protein FtsP and spore coat protein CotA) (SufI) (PDB:2YXV)
49106	GC_00012307	Bin_1	Stieleria_TBK1r	Multidrug efflux pump subunit AcrA (membrane-fusion protein) (AcrA) (PDB:1T5E)
46346	GC_00009547	Bin_1	Stieleria_TBK1r	Multidrug efflux pump subunit AcrB (AcrB) (PDB:1IWG)
49423	GC_00012624	Bin_1	Stieleria_TBK1r	Multidrug efflux pump subunit AcrB (AcrB) (PDB:1IWG)
53898	GC_00017099	Bin_1	Stieleria_TBK1r	Multidrug resistance efflux pump EmrA (EmrA) (PDB:4TKO)
56623	GC_00019824	Bin_1	Stieleria_TBK1r	Multidrug resistance efflux pump EmrA (EmrA) (PDB:4TKO)
58418	GC_00021619	Bin_1	Stieleria_TBK1r	N6-adenosine-specific RNA methylase IME4 (IME4) (PDB:5IL0)
52312	GC_00015513	Bin_1	Stieleria_TBK1r	Na+-translocating ferredoxin:NAD+ oxidoreductase RNF, RnfC subunit (RnfC)
56129	GC_00019330	Bin_1	Stieleria_TBK1r	N-acetylglucosaminyl deacetylase, LmbE family (LmbE) (PDB:1Q74)
48994	GC_00012195	Bin_1	Stieleria_TBK1r	NAD(P)-dependent dehydrogenase, short-chain alcohol dehydrogenase family (FabG) (PDB:6L1H)
58816	GC_00022017	Bin_1	Stieleria_TBK1r	Nucleotide monophosphate nucleosidase PpnN/YdgH, Lonely Guy (LOG) family (PpnN) (PDB:2PMB) (PUBMED:25728768;27941785;31023582;31420341)|Heavy metal-bindng TRASH/YHS domain, predicted Cu/Ag metallochaperone (YHS)
46925	GC_00010126	Bin_1	Stieleria_TBK1r	O-acetyl-ADP-ribose deacetylase (regulator of RNase III), contains Macro domain (YmdB) (PDB:1HJZ)
46249	GC_00009450	Bin_1	Stieleria_TBK1r	O-antigen ligase (RfaL)
57583	GC_00020784	Bin_1	Stieleria_TBK1r	Osmotically-inducible protein OsmY, contains BON domain (OsmY) (PUBMED:12878000)
46951	GC_00010152	Bin_1	Stieleria_TBK1r	Outer membrane protein assembly factor BamB, contains PQQ-like beta-propeller repeat (PQQ) (PDB:6TJG)
51696	GC_00014897	Bin_1	Stieleria_TBK1r	Outer membrane protein assembly factor BamB, contains PQQ-like beta-propeller repeat (PQQ) (PDB:6TJG)
54349	GC_00017550	Bin_1	Stieleria_TBK1r	Outer membrane protein assembly factor BamB, contains PQQ-like beta-propeller repeat (PQQ) (PDB:6TJG)
57396	GC_00020597	Bin_1	Stieleria_TBK1r	Outer membrane protein chaperone/metalloprotease BepA/YfgC, contains M48 and TPR domains (BepA) (PDB:6AIT) (PUBMED:24003122)
47513	GC_00010714	Bin_1	Stieleria_TBK1r	Outer membrane protein TolC (TolC) (PDB:1EK9)
47005	GC_00010206	Bin_1	Stieleria_TBK1r	ParA-like ATPase involved in chromosome/plasmid partitioning or cellulose biosynthesis protein BcsQ (ParA) (PDB:6NOO)
47640	GC_00010841	Bin_1	Stieleria_TBK1r	ParA-like ATPase involved in chromosome/plasmid partitioning or cellulose biosynthesis protein BcsQ (ParA) (PDB:6NOO)
57756	GC_00020957	Bin_1	Stieleria_TBK1r	Patatin-like phospholipase/acyl hydrolase, includes sporulation protein CotR (PATA) (PDB:1OXW)
48146	GC_00011347	Bin_1	Stieleria_TBK1r	Peptidoglycan/LPS O-acetylase OafA/YrhL, contains acyltransferase and SGNH-hydrolase domains (OafA)
54962	GC_00018163	Bin_1	Stieleria_TBK1r	Peptidoglycan/LPS O-acetylase OafA/YrhL, contains acyltransferase and SGNH-hydrolase domains (OafA)
49147	GC_00012348	Bin_1	Stieleria_TBK1r	Periplasmic component TolB of the Tol biopolymer transport system (TolB) (PDB:1C5K)|Serine protease, subtilisin family (AprE) (PDB:1SCJ)|Regulatory P domain of the subtilisin-like proprotein convertases and other proteases (PDB:1OT5)
54391	GC_00017592	Bin_1	Stieleria_TBK1r	Periplasmic deferrochelatase/peroxidase EfeB (EfeB) (PDB:2D3Q)
49208	GC_00012409	Bin_1	Stieleria_TBK1r	Periplasmic serine protease, S1-C subfamily, contain C-terminal PDZ domain (DegQ) (PDB:2HGA) (PUBMED:29686141)
49869	GC_00013070	Bin_1	Stieleria_TBK1r	Peroxiredoxin (Bcp) (PDB:5IPH)
41376	GC_00006291	Bin_1	Stieleria_TBK1r	Phage head-tail adaptor (PDB:2Y3D)
41377	GC_00006291	Bin_1	Stieleria_TBK1r	Phage head-tail adaptor (PDB:2Y3D)
41358	GC_00006282	Bin_1	Stieleria_TBK1r	Phage portal protein BeeE (BeeE)
41359	GC_00006282	Bin_1	Stieleria_TBK1r	Phage portal protein BeeE (BeeE)
41366	GC_00006286	Bin_1	Stieleria_TBK1r	Phage tail tape-measure protein, controls tail length (HI1514)
41367	GC_00006286	Bin_1	Stieleria_TBK1r	Phage tail tape-measure protein, controls tail length (HI1514)
41320	GC_00006263	Bin_1	Stieleria_TBK1r	Phage terminase-like protein, large subunit, contains N-terminal HTH domain (YmfN)
41321	GC_00006263	Bin_1	Stieleria_TBK1r	Phage terminase-like protein, large subunit, contains N-terminal HTH domain (YmfN)
50339	GC_00013540	Bin_1	Stieleria_TBK1r	Phage terminase-like protein, large subunit, contains N-terminal HTH domain (YmfN)
41410	GC_00006308	Bin_1	Stieleria_TBK1r	Phage-encoded DNA-binding protein ECs1768, contains HTH and DnaT DNA-binding domains (ECs1768)
41411	GC_00006308	Bin_1	Stieleria_TBK1r	Phage-encoded DNA-binding protein ECs1768, contains HTH and DnaT DNA-binding domains (ECs1768)
49119	GC_00012320	Bin_1	Stieleria_TBK1r	Phosphate/sulfate permease (PitA) (PUBMED:31358606)
45065	GC_00008266	Bin_1	Stieleria_TBK1r	Phosphatidylglycerophosphate synthase (PgsA) (PDB:4MND)
57580	GC_00020781	Bin_1	Stieleria_TBK1r	Phosphatidylserine/phosphatidylglycerophosphate/cardiolipin synthase (Cls) (PDB:1BYR)
49686	GC_00012887	Bin_1	Stieleria_TBK1r	Phosphotransferase system mannitol/fructose-specific IIA domain (Ntr-type) (PtsN) (PDB:2OQ3)|DNA-binding transcriptional regulator AlpA (AlpA)
54997	GC_00018198	Bin_1	Stieleria_TBK1r	Polyferredoxin NapH (NapH) (PUBMED:27322068)|Cytochrome c oxidase assembly protein CtaG (CtaG) (PUBMED:14766920)
55730	GC_00018931	Bin_1	Stieleria_TBK1r	Precorrin-6B methylase 2 (CobL) (PDB:1F38)
46941	GC_00010142	Bin_1	Stieleria_TBK1r	Predicted antitoxin component of a toxin-antitoxin system, DUF433 family (PDB:2GA1)
52914	GC_00016115	Bin_1	Stieleria_TBK1r	Predicted aspartyl protease
54235	GC_00017436	Bin_1	Stieleria_TBK1r	Predicted ATPase, AAA+ superfamily
45056	GC_00008257	Bin_1	Stieleria_TBK1r	Predicted ATP-dependent endonuclease of the OLD family, contains P-loop ATPase and TOPRIM domains (YbjD)
52386	GC_00015587	Bin_1	Stieleria_TBK1r	Predicted CDP-diglyceride synthetase/phosphatidate cytidylyltransferase (YnbB)
44990	GC_00008191	Bin_1	Stieleria_TBK1r	Predicted dehydrogenase (MviM) (PDB:3UUW)
36531	GC_00004822	Bin_1	Stieleria_TBK1r	Predicted Fe2+/Mn2+ transporter, VIT1/CCC1 family (Ccc1) (PDB:6IU3)
36532	GC_00004822	Bin_1	Stieleria_TBK1r	Predicted Fe2+/Mn2+ transporter, VIT1/CCC1 family (Ccc1) (PDB:6IU3)
36533	GC_00004822	Bin_1	Stieleria_TBK1r	Predicted Fe2+/Mn2+ transporter, VIT1/CCC1 family (Ccc1) (PDB:6IU3)
36534	GC_00004822	Bin_1	Stieleria_TBK1r	Predicted Fe2+/Mn2+ transporter, VIT1/CCC1 family (Ccc1) (PDB:6IU3)
54352	GC_00017553	Bin_1	Stieleria_TBK1r	Predicted lipase (Lip2) (PDB:1DT3)
56551	GC_00019752	Bin_1	Stieleria_TBK1r	Predicted membrane channel-forming protein YqfA, hemolysin III family (YqfA) (PDB:3WXV)
50970	GC_00014171	Bin_1	Stieleria_TBK1r	Predicted membrane chloride channel, bestrophin family (YneE) (PDB:4RDQ)
49004	GC_00012205	Bin_1	Stieleria_TBK1r	Predicted membrane flippase AglD2/YbhN, UPF0104 family (AglD2) (PUBMED:25583072)|Lysylphosphatidylglycerol synthetase MprF, lysyl-tRNA-binding C-terminal domain (MprF2) (PDB:5VRV) (PUBMED:14702396;30563904)
43836	GC_00007521	Bin_1	Stieleria_TBK1r	Predicted Mg-chelatase, contains ChlI-like and ATPase domains, YifB family (YifB)
43837	GC_00007521	Bin_1	Stieleria_TBK1r	Predicted Mg-chelatase, contains ChlI-like and ATPase domains, YifB family (YifB)
55916	GC_00019117	Bin_1	Stieleria_TBK1r	Predicted nucleotide-binding protein containing TIR -like domain
41458	GC_00006332	Bin_1	Stieleria_TBK1r	Predicted phage phi-C31 gp36 major capsid-like protein (gp36)
41459	GC_00006332	Bin_1	Stieleria_TBK1r	Predicted phage phi-C31 gp36 major capsid-like protein (gp36)
58820	GC_00022021	Bin_1	Stieleria_TBK1r	Predicted phosphoesterase, related to the Icc protein (PDB:2YVT)
58689	GC_00021890	Bin_1	Stieleria_TBK1r	Predicted phosphohydrolase, MPP superfamily (YaeI)
45779	GC_00008980	Bin_1	Stieleria_TBK1r	Predicted Rossmann fold nucleotide-binding protein DprA/Smf involved in DNA uptake (Smf) (PDB:3MAJ)
48526	GC_00011727	Bin_1	Stieleria_TBK1r	Predicted thioesterase
56907	GC_00020108	Bin_1	Stieleria_TBK1r	Predicted Zn-dependent metalloprotease, SprT family (SprT)
52833	GC_00016034	Bin_1	Stieleria_TBK1r	Purine nucleoside phosphoramidase/Ap4A hydrolase, histidine triade (HIT) family (HinT) (PDB:1AV5) (PUBMED:20934431)
46302	GC_00009503	Bin_1	Stieleria_TBK1r	Putative NADH-flavin reductase (YwnB) (PDB:3EW7)
44750	GC_00007978	Bin_1	Stieleria_TBK1r	RecA-family ATPase (RepA)
44751	GC_00007978	Bin_1	Stieleria_TBK1r	RecA-family ATPase (RepA)
49073	GC_00012274	Bin_1	Stieleria_TBK1r	RecA-family ATPase (RepA)
50468	GC_00013669	Bin_1	Stieleria_TBK1r	RecA-family ATPase (RepA)
2250	GC_00000083	Bin_1	Stieleria_TBK1r	REP element-mobilizing transposase RayT (RAYT) (PDB:4ER8)
2251	GC_00000083	Bin_1	Stieleria_TBK1r	REP element-mobilizing transposase RayT (RAYT) (PDB:4ER8)
2252	GC_00000083	Bin_1	Stieleria_TBK1r	REP element-mobilizing transposase RayT (RAYT) (PDB:4ER8)
2253	GC_00000083	Bin_1	Stieleria_TBK1r	REP element-mobilizing transposase RayT (RAYT) (PDB:4ER8)
2254	GC_00000083	Bin_1	Stieleria_TBK1r	REP element-mobilizing transposase RayT (RAYT) (PDB:4ER8)
2255	GC_00000083	Bin_1	Stieleria_TBK1r	REP element-mobilizing transposase RayT (RAYT) (PDB:4ER8)
2256	GC_00000083	Bin_1	Stieleria_TBK1r	REP element-mobilizing transposase RayT (RAYT) (PDB:4ER8)
2257	GC_00000083	Bin_1	Stieleria_TBK1r	REP element-mobilizing transposase RayT (RAYT) (PDB:4ER8)
2258	GC_00000083	Bin_1	Stieleria_TBK1r	REP element-mobilizing transposase RayT (RAYT) (PDB:4ER8)
2259	GC_00000083	Bin_1	Stieleria_TBK1r	REP element-mobilizing transposase RayT (RAYT) (PDB:4ER8)
2260	GC_00000083	Bin_1	Stieleria_TBK1r	REP element-mobilizing transposase RayT (RAYT) (PDB:4ER8)
2261	GC_00000083	Bin_1	Stieleria_TBK1r	REP element-mobilizing transposase RayT (RAYT) (PDB:4ER8)
2262	GC_00000083	Bin_1	Stieleria_TBK1r	REP element-mobilizing transposase RayT (RAYT) (PDB:4ER8)
48283	GC_00011484	Bin_1	Stieleria_TBK1r	REP element-mobilizing transposase RayT (RAYT) (PDB:4ER8)
47305	GC_00010506	Bin_1	Stieleria_TBK1r	Replicative superfamily II helicase (BRR2) (PDB:2VA8)
45288	GC_00008489	Bin_1	Stieleria_TBK1r	Restriction endonuclease S subunit (HsdS) (PDB:1YDX)
56461	GC_00019662	Bin_1	Stieleria_TBK1r	Restriction endonuclease S subunit (HsdS) (PDB:1YDX)
48280	GC_00011481	Bin_1	Stieleria_TBK1r	Retron-type reverse transcriptase (YkfC)
49361	GC_00012562	Bin_1	Stieleria_TBK1r	Retron-type reverse transcriptase (YkfC)
50897	GC_00014098	Bin_1	Stieleria_TBK1r	Ribonuclease/mRNA interferase VapC, contains PIN domain (VapC) (PDB:3TND)
55460	GC_00018661	Bin_1	Stieleria_TBK1r	Ribonuclease/mRNA interferase VapC, contains PIN domain (VapC) (PDB:3TND)
48060	GC_00011261	Bin_1	Stieleria_TBK1r	Ribonucleotide monophosphatase NagD, HAD superfamily (NagD) (PDB:1PW5)
49104	GC_00012305	Bin_1	Stieleria_TBK1r	Ribosomal protein S18 acetylase RimI and related acetyltransferases (RimI) (PDB:1GHE)
52926	GC_00016127	Bin_1	Stieleria_TBK1r	Rieske Fe-S protein (QcrA/PetC) (PDB:5CXM) (PUBMED:27663073)
49286	GC_00012487	Bin_1	Stieleria_TBK1r	Serine protease, subtilase family|DNA/RNA endonuclease G, NUC1 (NUC1) (PDB:1G8T)|Streptogramin lyase (Vgb)
56459	GC_00019660	Bin_1	Stieleria_TBK1r	Serine protease, subtilisin family (AprE) (PDB:1SCJ)
57814	GC_00021015	Bin_1	Stieleria_TBK1r	Serine protease, subtilisin family (AprE) (PDB:1SCJ)
50610	GC_00013811	Bin_1	Stieleria_TBK1r	Serine/threonine protein kinase (SPS1) (PDB:6G4J)
51270	GC_00014471	Bin_1	Stieleria_TBK1r	Serine/threonine protein kinase (SPS1) (PDB:6G4J)
53846	GC_00017047	Bin_1	Stieleria_TBK1r	Serine/threonine protein kinase (SPS1) (PDB:6G4J)|PASTA domain, binds beta-lactams (PASTA)
59200	GC_00022401	Bin_1	Stieleria_TBK1r	Serine/threonine protein kinase (SPS1) (PDB:6G4J)|PASTA domain, binds beta-lactams (PASTA)
58203	GC_00021404	Bin_1	Stieleria_TBK1r	Serine/threonine protein kinase (SPS1) (PDB:6G4J)|Periplasmic component TolB of the Tol biopolymer transport system (TolB) (PDB:1C5K)
47803	GC_00011004	Bin_1	Stieleria_TBK1r	Serine/threonine protein kinase (SPS1) (PDB:6G4J)|Type IV pilus assembly protein PilF/PilW (PilF) (PDB:2VQ2) (PUBMED:16403447)
55602	GC_00018803	Bin_1	Stieleria_TBK1r	Serine/threonine protein kinase (SPS1) (PDB:6G4J)|WD40 repeat (WD40) (PDB:3UVN)
57264	GC_00020465	Bin_1	Stieleria_TBK1r	Serine/threonine protein kinase (SPS1) (PDB:6G4J)|WD40 repeat (WD40) (PDB:3UVN)
49899	GC_00013100	Bin_1	Stieleria_TBK1r	Serine/threonine protein phosphatase PrpC (PTC1) (PDB:6IHL)
49328	GC_00012529	Bin_1	Stieleria_TBK1r	Signal transducer regulating beta-lactamase production, contains metallopeptidase domain (MecR1)
51616	GC_00014817	Bin_1	Stieleria_TBK1r	Signal transduction histidine kinase (BaeS) (PDB:1JOY)
48834	GC_00012035	Bin_1	Stieleria_TBK1r	Signal transduction histidine kinase (BaeS) (PDB:1JOY)|CheY-like REC (receiver) domain, includes chemotaxis protein CheY and sporulation regulator Spo0F (CheY) (PDB:6QRJ)|PAS domain (PAS) (PDB:2MWG)|Extracytoplasmic sensor domain CHASE3 (specificity unknown) (CHASE3) (PDB:3VA9)
50517	GC_00013718	Bin_1	Stieleria_TBK1r	Signal transduction histidine kinase (BaeS) (PDB:1JOY)|CheY-like REC (receiver) domain, includes chemotaxis protein CheY and sporulation regulator Spo0F (CheY) (PDB:6QRJ)|PAS domain (PAS) (PDB:2MWG)|GAF domain (GAF)
54169	GC_00017370	Bin_1	Stieleria_TBK1r	Signal transduction histidine kinase (BaeS) (PDB:1JOY)|DNA-binding response regulator, OmpR family, contains REC and winged-helix (wHTH) domain (OmpR) (PDB:1XHF)|CheY-like REC (receiver) domain, includes chemotaxis protein CheY and sporulation regulator Spo0F (CheY) (PDB:6QRJ)|PAS domain (PAS) (PDB:2MWG)|K+-sensing histidine kinase KdpD (KdpD) (PDB:2KSF)
56202	GC_00019403	Bin_1	Stieleria_TBK1r	Signal transduction histidine kinase (BaeS) (PDB:1JOY)|DNA-binding response regulator, OmpR family, contains REC and winged-helix (wHTH) domain (OmpR) (PDB:1XHF)|GAF domain (GAF)
51260	GC_00014461	Bin_1	Stieleria_TBK1r	Signal transduction histidine kinase (BaeS) (PDB:1JOY)|HPt (histidine-containing phosphotransfer) domain (HPtr) (PDB:3IQT)|PAS domain (PAS) (PDB:2MWG)|Two-component response regulator, PleD family, consists of two REC domains and a diguanylate cyclase (GGDEF) domain (PleD) (PDB:1W25)
47980	GC_00011181	Bin_1	Stieleria_TBK1r	Signal transduction histidine kinase ComP (ComP) (PDB:4GT8)
30867	GC_00003563	Bin_1	Stieleria_TBK1r	Site-specific DNA recombinase SpoIVCA/DNA invertase PinE (SpoIVCA) (PDB:1GDT)
30868	GC_00003563	Bin_1	Stieleria_TBK1r	Site-specific DNA recombinase SpoIVCA/DNA invertase PinE (SpoIVCA) (PDB:1GDT)
30869	GC_00003563	Bin_1	Stieleria_TBK1r	Site-specific DNA recombinase SpoIVCA/DNA invertase PinE (SpoIVCA) (PDB:1GDT)
30870	GC_00003563	Bin_1	Stieleria_TBK1r	Site-specific DNA recombinase SpoIVCA/DNA invertase PinE (SpoIVCA) (PDB:1GDT)
45247	GC_00008448	Bin_1	Stieleria_TBK1r	Site-specific DNA recombinase SpoIVCA/DNA invertase PinE (SpoIVCA) (PDB:1GDT)
57106	GC_00020307	Bin_1	Stieleria_TBK1r	Site-specific DNA recombinase SpoIVCA/DNA invertase PinE (SpoIVCA) (PDB:1GDT)
45076	GC_00008277	Bin_1	Stieleria_TBK1r	Site-specific recombinase XerD (XerD) (PDB:1A0P)
46896	GC_00010097	Bin_1	Stieleria_TBK1r	Site-specific recombinase XerD (XerD) (PDB:1A0P)
49867	GC_00013068	Bin_1	Stieleria_TBK1r	Small-conductance mechanosensitive channel MscK (MscK)
52855	GC_00016056	Bin_1	Stieleria_TBK1r	Small-conductance mechanosensitive channel MscK (MscK)
53116	GC_00016317	Bin_1	Stieleria_TBK1r	Small-conductance mechanosensitive channel MscK (MscK)
46597	GC_00009798	Bin_1	Stieleria_TBK1r	sRNA-binding carbon storage regulator CsrA (CsrA) (PDB:1T3O)
54684	GC_00017885	Bin_1	Stieleria_TBK1r	sRNA-binding carbon storage regulator CsrA (CsrA) (PDB:1T3O)
53024	GC_00016225	Bin_1	Stieleria_TBK1r	Sugar phosphate isomerase/epimerase (YcjR) (PDB:3KTC) (PUBMED:30742415)
56138	GC_00019339	Bin_1	Stieleria_TBK1r	Sulfatase maturation enzyme AslB, radical SAM superfamily (AslB) (PDB:4K37)
48531	GC_00011732	Bin_1	Stieleria_TBK1r	Sulfite exporter TauE/SafE/YfcA and related permeases, UPF0721 family (TauE) (PUBMED:21183667;22797525)
47399	GC_00010600	Bin_1	Stieleria_TBK1r	Superfamily II DNA helicase RecQ (RecQ) (PDB:1OYW)
41428	GC_00006317	Bin_1	Stieleria_TBK1r	Superfamily II DNA or RNA helicase, SNF2 family (HepA) (PDB:6UXV)
41429	GC_00006317	Bin_1	Stieleria_TBK1r	Superfamily II DNA or RNA helicase, SNF2 family (HepA) (PDB:6UXV)
51752	GC_00014953	Bin_1	Stieleria_TBK1r	Tetratricopeptide (TPR) repeat (TPR) (PDB:3AS4)|Nucleoside phosphorylase/nucleosidase, includes 5'-methylthioadenosine/S-adenosylhomocysteine nucleosidase MtnN and futalosine hydrolase MqnB (MtnN) (PDB:1T8R) (PUBMED:18801996)
54566	GC_00017767	Bin_1	Stieleria_TBK1r	Tetratricopeptide (TPR) repeat (TPR) (PDB:3AS4)|Serine/threonine protein kinase (SPS1) (PDB:6G4J)
54964	GC_00018165	Bin_1	Stieleria_TBK1r	Tetratricopeptide (TPR) repeat (TPR) (PDB:3AS4)|Serine/threonine protein kinase (SPS1) (PDB:6G4J)
59190	GC_00022391	Bin_1	Stieleria_TBK1r	Tetratricopeptide (TPR) repeat (TPR) (PDB:3AS4)|Serine/threonine protein kinase (SPS1) (PDB:6G4J)
51973	GC_00015174	Bin_1	Stieleria_TBK1r	Transcriptional regulator, contains XRE-family HTH domain (HipB) (PDB:1ADR)
46489	GC_00009690	Bin_1	Stieleria_TBK1r	Transcriptional regulator, CopY/TcrY family (CopY) (PDB:1OKR)
2785	GC_00000126	Bin_1	Stieleria_TBK1r	Transposase
2786	GC_00000126	Bin_1	Stieleria_TBK1r	Transposase
2787	GC_00000126	Bin_1	Stieleria_TBK1r	Transposase
2788	GC_00000126	Bin_1	Stieleria_TBK1r	Transposase
2789	GC_00000126	Bin_1	Stieleria_TBK1r	Transposase
2790	GC_00000126	Bin_1	Stieleria_TBK1r	Transposase
2791	GC_00000126	Bin_1	Stieleria_TBK1r	Transposase
2792	GC_00000126	Bin_1	Stieleria_TBK1r	Transposase
2793	GC_00000126	Bin_1	Stieleria_TBK1r	Transposase
2794	GC_00000126	Bin_1	Stieleria_TBK1r	Transposase
41308	GC_00006257	Bin_1	Stieleria_TBK1r	Transposase
41309	GC_00006257	Bin_1	Stieleria_TBK1r	Transposase
46909	GC_00010110	Bin_1	Stieleria_TBK1r	Transposase
19725	GC_00001990	Bin_1	Stieleria_TBK1r	Transposase (or an inactivated derivative) (IS285)
19726	GC_00001990	Bin_1	Stieleria_TBK1r	Transposase (or an inactivated derivative) (IS285)
19727	GC_00001990	Bin_1	Stieleria_TBK1r	Transposase (or an inactivated derivative) (IS285)
19728	GC_00001990	Bin_1	Stieleria_TBK1r	Transposase (or an inactivated derivative) (IS285)
19729	GC_00001990	Bin_1	Stieleria_TBK1r	Transposase (or an inactivated derivative) (IS285)
19730	GC_00001990	Bin_1	Stieleria_TBK1r	Transposase (or an inactivated derivative) (IS285)
19731	GC_00001990	Bin_1	Stieleria_TBK1r	Transposase (or an inactivated derivative) (IS285)
19732	GC_00001990	Bin_1	Stieleria_TBK1r	Transposase (or an inactivated derivative) (IS285)
19733	GC_00001991	Bin_1	Stieleria_TBK1r	Transposase InsO and inactivated derivatives (Tra5)
19734	GC_00001991	Bin_1	Stieleria_TBK1r	Transposase InsO and inactivated derivatives (Tra5)
19735	GC_00001991	Bin_1	Stieleria_TBK1r	Transposase InsO and inactivated derivatives (Tra5)
19736	GC_00001991	Bin_1	Stieleria_TBK1r	Transposase InsO and inactivated derivatives (Tra5)
19737	GC_00001991	Bin_1	Stieleria_TBK1r	Transposase InsO and inactivated derivatives (Tra5)
19738	GC_00001991	Bin_1	Stieleria_TBK1r	Transposase InsO and inactivated derivatives (Tra5)
19739	GC_00001991	Bin_1	Stieleria_TBK1r	Transposase InsO and inactivated derivatives (Tra5)
19740	GC_00001991	Bin_1	Stieleria_TBK1r	Transposase InsO and inactivated derivatives (Tra5)
817	GC_00000007	Bin_1	Stieleria_TBK1r	Transposase, IS1182 family
818	GC_00000007	Bin_1	Stieleria_TBK1r	Transposase, IS1182 family
819	GC_00000007	Bin_1	Stieleria_TBK1r	Transposase, IS1182 family
820	GC_00000007	Bin_1	Stieleria_TBK1r	Transposase, IS1182 family
821	GC_00000007	Bin_1	Stieleria_TBK1r	Transposase, IS1182 family
822	GC_00000007	Bin_1	Stieleria_TBK1r	Transposase, IS1182 family
823	GC_00000007	Bin_1	Stieleria_TBK1r	Transposase, IS1182 family
824	GC_00000007	Bin_1	Stieleria_TBK1r	Transposase, IS1182 family
825	GC_00000007	Bin_1	Stieleria_TBK1r	Transposase, IS1182 family
826	GC_00000007	Bin_1	Stieleria_TBK1r	Transposase, IS1182 family
827	GC_00000007	Bin_1	Stieleria_TBK1r	Transposase, IS1182 family
828	GC_00000007	Bin_1	Stieleria_TBK1r	Transposase, IS1182 family
829	GC_00000007	Bin_1	Stieleria_TBK1r	Transposase, IS1182 family
830	GC_00000007	Bin_1	Stieleria_TBK1r	Transposase, IS1182 family
831	GC_00000007	Bin_1	Stieleria_TBK1r	Transposase, IS1182 family
832	GC_00000007	Bin_1	Stieleria_TBK1r	Transposase, IS1182 family
833	GC_00000007	Bin_1	Stieleria_TBK1r	Transposase, IS1182 family
834	GC_00000007	Bin_1	Stieleria_TBK1r	Transposase, IS1182 family
835	GC_00000007	Bin_1	Stieleria_TBK1r	Transposase, IS1182 family
836	GC_00000007	Bin_1	Stieleria_TBK1r	Transposase, IS1182 family
837	GC_00000007	Bin_1	Stieleria_TBK1r	Transposase, IS1182 family
838	GC_00000007	Bin_1	Stieleria_TBK1r	Transposase, IS1182 family
839	GC_00000007	Bin_1	Stieleria_TBK1r	Transposase, IS1182 family
840	GC_00000007	Bin_1	Stieleria_TBK1r	Transposase, IS1182 family
841	GC_00000007	Bin_1	Stieleria_TBK1r	Transposase, IS1182 family
842	GC_00000007	Bin_1	Stieleria_TBK1r	Transposase, IS1182 family
843	GC_00000007	Bin_1	Stieleria_TBK1r	Transposase, IS1182 family
844	GC_00000007	Bin_1	Stieleria_TBK1r	Transposase, IS1182 family
845	GC_00000007	Bin_1	Stieleria_TBK1r	Transposase, IS1182 family
846	GC_00000007	Bin_1	Stieleria_TBK1r	Transposase, IS1182 family
847	GC_00000007	Bin_1	Stieleria_TBK1r	Transposase, IS1182 family
848	GC_00000007	Bin_1	Stieleria_TBK1r	Transposase, IS1182 family
849	GC_00000007	Bin_1	Stieleria_TBK1r	Transposase, IS1182 family
850	GC_00000007	Bin_1	Stieleria_TBK1r	Transposase, IS1182 family
851	GC_00000007	Bin_1	Stieleria_TBK1r	Transposase, IS1182 family
852	GC_00000007	Bin_1	Stieleria_TBK1r	Transposase, IS1182 family
41430	GC_00006318	Bin_1	Stieleria_TBK1r	Transposase, IS1182 family
41431	GC_00006318	Bin_1	Stieleria_TBK1r	Transposase, IS1182 family
41454	GC_00006330	Bin_1	Stieleria_TBK1r	Transposase, IS1182 family
41455	GC_00006330	Bin_1	Stieleria_TBK1r	Transposase, IS1182 family
45934	GC_00009135	Bin_1	Stieleria_TBK1r	Triacylglycerol esterase/lipase EstA, alpha/beta hydrolase fold (EstA) (PDB:1I6W)
47231	GC_00010432	Bin_1	Stieleria_TBK1r	tRNA nucleotidyltransferase (CCA-adding enzyme) (CCA1) (PDB:3OUY)
51986	GC_00015187	Bin_1	Stieleria_TBK1r	Tryptophan-rich sensory protein TspO/CrtK (mitochondrial benzodiazepine receptor homolog) (TspO) (PDB:2MGY)
51690	GC_00014891	Bin_1	Stieleria_TBK1r	Two-component response regulator, PleD family, consists of two REC domains and a diguanylate cyclase (GGDEF) domain (PleD) (PDB:1W25)
50656	GC_00013857	Bin_1	Stieleria_TBK1r	Type I restriction-modification system, DNA methylase subunit (HsdM) (PDB:2AR0) (PUBMED:26872910)
50901	GC_00014102	Bin_1	Stieleria_TBK1r	Type I restriction-modification system, DNA methylase subunit (HsdM) (PDB:2AR0) (PUBMED:26872910)
51142	GC_00014343	Bin_1	Stieleria_TBK1r	Type I restriction-modification system, DNA methylase subunit (HsdM) (PDB:2AR0) (PUBMED:26872910)
51527	GC_00014728	Bin_1	Stieleria_TBK1r	Type I restriction-modification system, DNA methylase subunit (HsdM) (PDB:2AR0) (PUBMED:26872910)
47385	GC_00010586	Bin_1	Stieleria_TBK1r	Type I site-specific restriction endonuclease, part of a restriction-modification system (HsdR) (PDB:3H1T) (PUBMED:21169490)
51677	GC_00014878	Bin_1	Stieleria_TBK1r	Type I site-specific restriction-modification system, R (restriction) subunit and related helicases ... (PDB:2W00)
54999	GC_00018200	Bin_1	Stieleria_TBK1r	Type II restriction/modification system, endonuclease and methylase domains (YeeA) (PDB:5HR4)
48630	GC_00011831	Bin_1	Stieleria_TBK1r	Type II secretory pathway component GspD/PulD (secretin) (PulD) (PDB:5TCQ)
51092	GC_00014293	Bin_1	Stieleria_TBK1r	Type II secretory pathway, pseudopilin PulG (PulG) (PDB:1AY2)
48639	GC_00011840	Bin_1	Stieleria_TBK1r	Type IV secretory pathway, VirD4 component, TraG/TraD family ATPase (VirD4) (PDB:1GL6)
54873	GC_00018074	Bin_1	Stieleria_TBK1r	Type IV secretory pathway, VirD4 component, TraG/TraD family ATPase (VirD4) (PDB:1GL6)
48189	GC_00011390	Bin_1	Stieleria_TBK1r	Ubiquinone/menaquinone biosynthesis C-methylase UbiE/MenG (UbiE) (PDB:4OBW)
49927	GC_00013128	Bin_1	Stieleria_TBK1r	Ubiquinone/menaquinone biosynthesis C-methylase UbiE/MenG (UbiE) (PDB:4OBW)
49975	GC_00013176	Bin_1	Stieleria_TBK1r	Ubiquinone/menaquinone biosynthesis C-methylase UbiE/MenG (UbiE) (PDB:4OBW)
50077	GC_00013278	Bin_1	Stieleria_TBK1r	Ubiquinone/menaquinone biosynthesis C-methylase UbiE/MenG (UbiE) (PDB:4OBW)
50316	GC_00013517	Bin_1	Stieleria_TBK1r	Ubiquinone/menaquinone biosynthesis C-methylase UbiE/MenG (UbiE) (PDB:4OBW)
55599	GC_00018800	Bin_1	Stieleria_TBK1r	Ubiquinone/menaquinone biosynthesis C-methylase UbiE/MenG (UbiE) (PDB:4OBW)
51193	GC_00014394	Bin_1	Stieleria_TBK1r	Uncharacterized conserved protein involved in copper resistance (PcoB)
47214	GC_00010415	Bin_1	Stieleria_TBK1r	Uncharacterized conserved protein related to plant photosystem II stability/assembly factor (PDB:2XBG)
47245	GC_00010446	Bin_1	Stieleria_TBK1r	Uncharacterized conserved protein RhaS, contains 28 RHS repeats (RhsA) (PDB:4IGL)
47934	GC_00011135	Bin_1	Stieleria_TBK1r	Uncharacterized conserved protein RhaS, contains 28 RHS repeats (RhsA) (PDB:4IGL)
49349	GC_00012550	Bin_1	Stieleria_TBK1r	Uncharacterized conserved protein RhaS, contains 28 RHS repeats (RhsA) (PDB:4IGL)
53697	GC_00016898	Bin_1	Stieleria_TBK1r	Uncharacterized conserved protein YjbI, contains pentapeptide repeats (YjbI) (PDB:2BM4)
50761	GC_00013962	Bin_1	Stieleria_TBK1r	Uncharacterized conserved protein YjbJ, UPF0337 family (yjbJ) (PDB:1RYK)
54789	GC_00017990	Bin_1	Stieleria_TBK1r	Uncharacterized conserved protein, DUF1778 family (PDB:1Y9B)
49511	GC_00012712	Bin_1	Stieleria_TBK1r	Uncharacterized conserved protein, DUF2149 domain
51041	GC_00014242	Bin_1	Stieleria_TBK1r	Uncharacterized conserved protein, DUF2213 domain (PUBMED:21183074)
52276	GC_00015477	Bin_1	Stieleria_TBK1r	Uncharacterized conserved protein, DUF488 family
57276	GC_00020477	Bin_1	Stieleria_TBK1r	Uncharacterized conserved protein, DUF488 family
57692	GC_00020893	Bin_1	Stieleria_TBK1r	Uncharacterized conserved protein, DUF488 family
52546	GC_00015747	Bin_1	Stieleria_TBK1r	Uncharacterized conserved protein, PKD repeat domain (PDB:2KZW)
54146	GC_00017347	Bin_1	Stieleria_TBK1r	Uncharacterized conserved protein, PKD repeat domain (PDB:2KZW)|Uncharacterized conserved protein, UCP014979 family
58445	GC_00021646	Bin_1	Stieleria_TBK1r	Uncharacterized domain associated with phage/plasmid primase
58583	GC_00021784	Bin_1	Stieleria_TBK1r	Uncharacterized inner membrane protein YnfA, drug/metabolite transporter superfamily (YnfA) (PUBMED:25560019)
47288	GC_00010489	Bin_1	Stieleria_TBK1r	Uncharacterized membrane protein
51157	GC_00014358	Bin_1	Stieleria_TBK1r	Uncharacterized membrane protein
47081	GC_00010282	Bin_1	Stieleria_TBK1r	Uncharacterized membrane protein YdjX, related to fungal oxalate transporter, TVP38/TMEM64 family (TVP38) (PUBMED:20889782)
54974	GC_00018175	Bin_1	Stieleria_TBK1r	Uncharacterized membrane protein YdjX, related to fungal oxalate transporter, TVP38/TMEM64 family (TVP38) (PUBMED:20889782)
56015	GC_00019216	Bin_1	Stieleria_TBK1r	Uncharacterized membrane protein YdjX, related to fungal oxalate transporter, TVP38/TMEM64 family (TVP38) (PUBMED:20889782)
56264	GC_00019465	Bin_1	Stieleria_TBK1r	Uncharacterized membrane protein YdjX, related to fungal oxalate transporter, TVP38/TMEM64 family (TVP38) (PUBMED:20889782)
49702	GC_00012903	Bin_1	Stieleria_TBK1r	Uncharacterized membrane-anchored protein
53561	GC_00016762	Bin_1	Stieleria_TBK1r	Uncharacterized NAD(P)/FAD-binding protein YdhS (YdhS)
54232	GC_00017433	Bin_1	Stieleria_TBK1r	Uncharacterized protein HemY, contains HemY_N domain and TPR repeats (unrelated to protoporphyrinogen oxidase HemY) (HemYx)
53251	GC_00016452	Bin_1	Stieleria_TBK1r	Uncharacterized secreted protein, contains LVIVD repeats, choice-of-anchor domain
52269	GC_00015470	Bin_1	Stieleria_TBK1r	Uncharacterized Zn-binding protein, DUF971 domain (PA5055) (PDB:3LUU)
58574	GC_00021775	Bin_1	Stieleria_TBK1r	UTP pyrophosphatase, metal-dependent hydrolase family (YgjP) (PDB:4JIU) (PUBMED:27941785)
56058	GC_00019259	Bin_1	Stieleria_TBK1r	vWFA (von Willebrand factor type A) domain of Mg and Co chelatases (ChlD)|Cobalamin biosynthesis cobaltochelatase CobT subunit (CobT2)
