# Supplementary material for: Comparative genomic analyses of aerobic planctomycetes isolated from the deep sea and the ocean surface
Source: Antonie Van Leeuwenhoek. 2024 Nov 25;118(1):33. doi: 10.1007/s10482-024-02041-0 (PMC11588811; doi:10.1007/s10482-024-02041-0)
Supplement: Supplementary file 5 — Supplementary file5 (XLSX 55 KB) [file 10482_2024_2041_MOESM5_ESM.xlsx]

## Sheet: all
Table S5. Genome-based complete primary metabolic pathways in the analyzed strains
module	genome_name	module_name	module_class	module_category	module_subcategory	module_definition	stepwise_module_completeness	stepwise_module_is_complete
M00001	Botrimarina_colliarenosi_Pla108	Glycolysis (Embden-Meyerhof pathway), glucose => pyruvate	Pathway modules	Carbohydrate metabolism	Central carbohydrate metabolism	(K00844,K12407,K00845,K25026,K00886,K08074,K00918) (K01810,K06859,K13810,K15916) (K00850,K16370,K21071,K00918) (K01623,K01624,K11645,K16305,K16306) K01803 ((K00134,K00150) K00927,K11389) (K01834,K15633,K15634,K15635) K01689 (K00873,K12406)	1	TRUE
M00001	Botrimarina_hoheduenensis_Pla111	Glycolysis (Embden-Meyerhof pathway), glucose => pyruvate	Pathway modules	Carbohydrate metabolism	Central carbohydrate metabolism	(K00844,K12407,K00845,K25026,K00886,K08074,K00918) (K01810,K06859,K13810,K15916) (K00850,K16370,K21071,K00918) (K01623,K01624,K11645,K16305,K16306) K01803 ((K00134,K00150) K00927,K11389) (K01834,K15633,K15634,K15635) K01689 (K00873,K12406)	1	TRUE
M00001	Botrimarina_mediterranea_Spa11	Glycolysis (Embden-Meyerhof pathway), glucose => pyruvate	Pathway modules	Carbohydrate metabolism	Central carbohydrate metabolism	(K00844,K12407,K00845,K25026,K00886,K08074,K00918) (K01810,K06859,K13810,K15916) (K00850,K16370,K21071,K00918) (K01623,K01624,K11645,K16305,K16306) K01803 ((K00134,K00150) K00927,K11389) (K01834,K15633,K15634,K15635) K01689 (K00873,K12406)	1	TRUE
M00001	Bythopirellula_goksoeyrii_Pr1d	Glycolysis (Embden-Meyerhof pathway), glucose => pyruvate	Pathway modules	Carbohydrate metabolism	Central carbohydrate metabolism	(K00844,K12407,K00845,K25026,K00886,K08074,K00918) (K01810,K06859,K13810,K15916) (K00850,K16370,K21071,K00918) (K01623,K01624,K11645,K16305,K16306) K01803 ((K00134,K00150) K00927,K11389) (K01834,K15633,K15634,K15635) K01689 (K00873,K12406)	0.888889	TRUE
M00001	Bythopirellula_polymerisocia_Pla144	Glycolysis (Embden-Meyerhof pathway), glucose => pyruvate	Pathway modules	Carbohydrate metabolism	Central carbohydrate metabolism	(K00844,K12407,K00845,K25026,K00886,K08074,K00918) (K01810,K06859,K13810,K15916) (K00850,K16370,K21071,K00918) (K01623,K01624,K11645,K16305,K16306) K01803 ((K00134,K00150) K00927,K11389) (K01834,K15633,K15634,K15635) K01689 (K00873,K12406)	1	TRUE
M00001	K2D	Glycolysis (Embden-Meyerhof pathway), glucose => pyruvate	Pathway modules	Carbohydrate metabolism	Central carbohydrate metabolism	(K00844,K12407,K00845,K25026,K00886,K08074,K00918) (K01810,K06859,K13810,K15916) (K00850,K16370,K21071,K00918) (K01623,K01624,K11645,K16305,K16306) K01803 ((K00134,K00150) K00927,K11389) (K01834,K15633,K15634,K15635) K01689 (K00873,K12406)	1	TRUE
M00001	Roseiconus_lacunae	Glycolysis (Embden-Meyerhof pathway), glucose => pyruvate	Pathway modules	Carbohydrate metabolism	Central carbohydrate metabolism	(K00844,K12407,K00845,K25026,K00886,K08074,K00918) (K01810,K06859,K13810,K15916) (K00850,K16370,K21071,K00918) (K01623,K01624,K11645,K16305,K16306) K01803 ((K00134,K00150) K00927,K11389) (K01834,K15633,K15634,K15635) K01689 (K00873,K12406)	1	TRUE
M00001	Roseiconus_nitratireducens	Glycolysis (Embden-Meyerhof pathway), glucose => pyruvate	Pathway modules	Carbohydrate metabolism	Central carbohydrate metabolism	(K00844,K12407,K00845,K25026,K00886,K08074,K00918) (K01810,K06859,K13810,K15916) (K00850,K16370,K21071,K00918) (K01623,K01624,K11645,K16305,K16306) K01803 ((K00134,K00150) K00927,K11389) (K01834,K15633,K15634,K15635) K01689 (K00873,K12406)	1	TRUE
M00001	SV_7m_r	Glycolysis (Embden-Meyerhof pathway), glucose => pyruvate	Pathway modules	Carbohydrate metabolism	Central carbohydrate metabolism	(K00844,K12407,K00845,K25026,K00886,K08074,K00918) (K01810,K06859,K13810,K15916) (K00850,K16370,K21071,K00918) (K01623,K01624,K11645,K16305,K16306) K01803 ((K00134,K00150) K00927,K11389) (K01834,K15633,K15634,K15635) K01689 (K00873,K12406)	1	TRUE
M00001	Stieleria_maiorica	Glycolysis (Embden-Meyerhof pathway), glucose => pyruvate	Pathway modules	Carbohydrate metabolism	Central carbohydrate metabolism	(K00844,K12407,K00845,K25026,K00886,K08074,K00918) (K01810,K06859,K13810,K15916) (K00850,K16370,K21071,K00918) (K01623,K01624,K11645,K16305,K16306) K01803 ((K00134,K00150) K00927,K11389) (K01834,K15633,K15634,K15635) K01689 (K00873,K12406)	1	TRUE
M00001	Stieleria_neptunia	Glycolysis (Embden-Meyerhof pathway), glucose => pyruvate	Pathway modules	Carbohydrate metabolism	Central carbohydrate metabolism	(K00844,K12407,K00845,K25026,K00886,K08074,K00918) (K01810,K06859,K13810,K15916) (K00850,K16370,K21071,K00918) (K01623,K01624,K11645,K16305,K16306) K01803 ((K00134,K00150) K00927,K11389) (K01834,K15633,K15634,K15635) K01689 (K00873,K12406)	1	TRUE
M00001	Stieleria_sedimenti	Glycolysis (Embden-Meyerhof pathway), glucose => pyruvate	Pathway modules	Carbohydrate metabolism	Central carbohydrate metabolism	(K00844,K12407,K00845,K25026,K00886,K08074,K00918) (K01810,K06859,K13810,K15916) (K00850,K16370,K21071,K00918) (K01623,K01624,K11645,K16305,K16306) K01803 ((K00134,K00150) K00927,K11389) (K01834,K15633,K15634,K15635) K01689 (K00873,K12406)	1	TRUE
M00001	Stieleria_tagensis	Glycolysis (Embden-Meyerhof pathway), glucose => pyruvate	Pathway modules	Carbohydrate metabolism	Central carbohydrate metabolism	(K00844,K12407,K00845,K25026,K00886,K08074,K00918) (K01810,K06859,K13810,K15916) (K00850,K16370,K21071,K00918) (K01623,K01624,K11645,K16305,K16306) K01803 ((K00134,K00150) K00927,K11389) (K01834,K15633,K15634,K15635) K01689 (K00873,K12406)	1	TRUE
M00001	Stieleria_varia	Glycolysis (Embden-Meyerhof pathway), glucose => pyruvate	Pathway modules	Carbohydrate metabolism	Central carbohydrate metabolism	(K00844,K12407,K00845,K25026,K00886,K08074,K00918) (K01810,K06859,K13810,K15916) (K00850,K16370,K21071,K00918) (K01623,K01624,K11645,K16305,K16306) K01803 ((K00134,K00150) K00927,K11389) (K01834,K15633,K15634,K15635) K01689 (K00873,K12406)	1	TRUE
M00001	TBK1r	Glycolysis (Embden-Meyerhof pathway), glucose => pyruvate	Pathway modules	Carbohydrate metabolism	Central carbohydrate metabolism	(K00844,K12407,K00845,K25026,K00886,K08074,K00918) (K01810,K06859,K13810,K15916) (K00850,K16370,K21071,K00918) (K01623,K01624,K11645,K16305,K16306) K01803 ((K00134,K00150) K00927,K11389) (K01834,K15633,K15634,K15635) K01689 (K00873,K12406)	1	TRUE
M00002	Botrimarina_colliarenosi_Pla108	Glycolysis, core module involving three-carbon compounds	Pathway modules	Carbohydrate metabolism	Central carbohydrate metabolism	K01803 ((K00134,K00150) K00927,K11389) (K01834,K15633,K15634,K15635) K01689 (K00873,K12406)	1	TRUE
M00002	Botrimarina_hoheduenensis_Pla111	Glycolysis, core module involving three-carbon compounds	Pathway modules	Carbohydrate metabolism	Central carbohydrate metabolism	K01803 ((K00134,K00150) K00927,K11389) (K01834,K15633,K15634,K15635) K01689 (K00873,K12406)	1	TRUE
M00002	Botrimarina_mediterranea_Spa11	Glycolysis, core module involving three-carbon compounds	Pathway modules	Carbohydrate metabolism	Central carbohydrate metabolism	K01803 ((K00134,K00150) K00927,K11389) (K01834,K15633,K15634,K15635) K01689 (K00873,K12406)	1	TRUE
M00002	Bythopirellula_goksoeyrii_Pr1d	Glycolysis, core module involving three-carbon compounds	Pathway modules	Carbohydrate metabolism	Central carbohydrate metabolism	K01803 ((K00134,K00150) K00927,K11389) (K01834,K15633,K15634,K15635) K01689 (K00873,K12406)	1	TRUE
M00002	Bythopirellula_polymerisocia_Pla144	Glycolysis, core module involving three-carbon compounds	Pathway modules	Carbohydrate metabolism	Central carbohydrate metabolism	K01803 ((K00134,K00150) K00927,K11389) (K01834,K15633,K15634,K15635) K01689 (K00873,K12406)	1	TRUE
M00002	K2D	Glycolysis, core module involving three-carbon compounds	Pathway modules	Carbohydrate metabolism	Central carbohydrate metabolism	K01803 ((K00134,K00150) K00927,K11389) (K01834,K15633,K15634,K15635) K01689 (K00873,K12406)	1	TRUE
M00002	Roseiconus_lacunae	Glycolysis, core module involving three-carbon compounds	Pathway modules	Carbohydrate metabolism	Central carbohydrate metabolism	K01803 ((K00134,K00150) K00927,K11389) (K01834,K15633,K15634,K15635) K01689 (K00873,K12406)	1	TRUE
M00002	Roseiconus_nitratireducens	Glycolysis, core module involving three-carbon compounds	Pathway modules	Carbohydrate metabolism	Central carbohydrate metabolism	K01803 ((K00134,K00150) K00927,K11389) (K01834,K15633,K15634,K15635) K01689 (K00873,K12406)	1	TRUE
M00002	SV_7m_r	Glycolysis, core module involving three-carbon compounds	Pathway modules	Carbohydrate metabolism	Central carbohydrate metabolism	K01803 ((K00134,K00150) K00927,K11389) (K01834,K15633,K15634,K15635) K01689 (K00873,K12406)	1	TRUE
M00002	Stieleria_maiorica	Glycolysis, core module involving three-carbon compounds	Pathway modules	Carbohydrate metabolism	Central carbohydrate metabolism	K01803 ((K00134,K00150) K00927,K11389) (K01834,K15633,K15634,K15635) K01689 (K00873,K12406)	1	TRUE
M00002	Stieleria_neptunia	Glycolysis, core module involving three-carbon compounds	Pathway modules	Carbohydrate metabolism	Central carbohydrate metabolism	K01803 ((K00134,K00150) K00927,K11389) (K01834,K15633,K15634,K15635) K01689 (K00873,K12406)	1	TRUE
M00002	Stieleria_sedimenti	Glycolysis, core module involving three-carbon compounds	Pathway modules	Carbohydrate metabolism	Central carbohydrate metabolism	K01803 ((K00134,K00150) K00927,K11389) (K01834,K15633,K15634,K15635) K01689 (K00873,K12406)	1	TRUE
M00002	Stieleria_tagensis	Glycolysis, core module involving three-carbon compounds	Pathway modules	Carbohydrate metabolism	Central carbohydrate metabolism	K01803 ((K00134,K00150) K00927,K11389) (K01834,K15633,K15634,K15635) K01689 (K00873,K12406)	1	TRUE
M00002	Stieleria_varia	Glycolysis, core module involving three-carbon compounds	Pathway modules	Carbohydrate metabolism	Central carbohydrate metabolism	K01803 ((K00134,K00150) K00927,K11389) (K01834,K15633,K15634,K15635) K01689 (K00873,K12406)	1	TRUE
M00002	TBK1r	Glycolysis, core module involving three-carbon compounds	Pathway modules	Carbohydrate metabolism	Central carbohydrate metabolism	K01803 ((K00134,K00150) K00927,K11389) (K01834,K15633,K15634,K15635) K01689 (K00873,K12406)	1	TRUE
M00003	Botrimarina_colliarenosi_Pla108	Gluconeogenesis, oxaloacetate => fructose-6P	Pathway modules	Carbohydrate metabolism	Central carbohydrate metabolism	(K01596,K01610) K01689 (K01834,K15633,K15634,K15635) K00927 (K00134,K00150) K01803 ((K01623,K01624,K11645) (K03841,K02446,K11532,K01086,K04041),K01622)	0.857143	TRUE
M00003	Botrimarina_hoheduenensis_Pla111	Gluconeogenesis, oxaloacetate => fructose-6P	Pathway modules	Carbohydrate metabolism	Central carbohydrate metabolism	(K01596,K01610) K01689 (K01834,K15633,K15634,K15635) K00927 (K00134,K00150) K01803 ((K01623,K01624,K11645) (K03841,K02446,K11532,K01086,K04041),K01622)	0.857143	TRUE
M00003	Botrimarina_mediterranea_Spa11	Gluconeogenesis, oxaloacetate => fructose-6P	Pathway modules	Carbohydrate metabolism	Central carbohydrate metabolism	(K01596,K01610) K01689 (K01834,K15633,K15634,K15635) K00927 (K00134,K00150) K01803 ((K01623,K01624,K11645) (K03841,K02446,K11532,K01086,K04041),K01622)	0.857143	TRUE
M00003	Bythopirellula_goksoeyrii_Pr1d	Gluconeogenesis, oxaloacetate => fructose-6P	Pathway modules	Carbohydrate metabolism	Central carbohydrate metabolism	(K01596,K01610) K01689 (K01834,K15633,K15634,K15635) K00927 (K00134,K00150) K01803 ((K01623,K01624,K11645) (K03841,K02446,K11532,K01086,K04041),K01622)	1	TRUE
M00003	Bythopirellula_polymerisocia_Pla144	Gluconeogenesis, oxaloacetate => fructose-6P	Pathway modules	Carbohydrate metabolism	Central carbohydrate metabolism	(K01596,K01610) K01689 (K01834,K15633,K15634,K15635) K00927 (K00134,K00150) K01803 ((K01623,K01624,K11645) (K03841,K02446,K11532,K01086,K04041),K01622)	1	TRUE
M00003	K2D	Gluconeogenesis, oxaloacetate => fructose-6P	Pathway modules	Carbohydrate metabolism	Central carbohydrate metabolism	(K01596,K01610) K01689 (K01834,K15633,K15634,K15635) K00927 (K00134,K00150) K01803 ((K01623,K01624,K11645) (K03841,K02446,K11532,K01086,K04041),K01622)	0.857143	TRUE
M00003	Roseiconus_lacunae	Gluconeogenesis, oxaloacetate => fructose-6P	Pathway modules	Carbohydrate metabolism	Central carbohydrate metabolism	(K01596,K01610) K01689 (K01834,K15633,K15634,K15635) K00927 (K00134,K00150) K01803 ((K01623,K01624,K11645) (K03841,K02446,K11532,K01086,K04041),K01622)	0.857143	TRUE
M00003	Roseiconus_nitratireducens	Gluconeogenesis, oxaloacetate => fructose-6P	Pathway modules	Carbohydrate metabolism	Central carbohydrate metabolism	(K01596,K01610) K01689 (K01834,K15633,K15634,K15635) K00927 (K00134,K00150) K01803 ((K01623,K01624,K11645) (K03841,K02446,K11532,K01086,K04041),K01622)	0.857143	TRUE
M00003	Stieleria_maiorica	Gluconeogenesis, oxaloacetate => fructose-6P	Pathway modules	Carbohydrate metabolism	Central carbohydrate metabolism	(K01596,K01610) K01689 (K01834,K15633,K15634,K15635) K00927 (K00134,K00150) K01803 ((K01623,K01624,K11645) (K03841,K02446,K11532,K01086,K04041),K01622)	0.857143	TRUE
M00003	Stieleria_neptunia	Gluconeogenesis, oxaloacetate => fructose-6P	Pathway modules	Carbohydrate metabolism	Central carbohydrate metabolism	(K01596,K01610) K01689 (K01834,K15633,K15634,K15635) K00927 (K00134,K00150) K01803 ((K01623,K01624,K11645) (K03841,K02446,K11532,K01086,K04041),K01622)	0.857143	TRUE
M00003	Stieleria_sedimenti	Gluconeogenesis, oxaloacetate => fructose-6P	Pathway modules	Carbohydrate metabolism	Central carbohydrate metabolism	(K01596,K01610) K01689 (K01834,K15633,K15634,K15635) K00927 (K00134,K00150) K01803 ((K01623,K01624,K11645) (K03841,K02446,K11532,K01086,K04041),K01622)	0.857143	TRUE
M00003	TBK1r	Gluconeogenesis, oxaloacetate => fructose-6P	Pathway modules	Carbohydrate metabolism	Central carbohydrate metabolism	(K01596,K01610) K01689 (K01834,K15633,K15634,K15635) K00927 (K00134,K00150) K01803 ((K01623,K01624,K11645) (K03841,K02446,K11532,K01086,K04041),K01622)	0.857143	TRUE
M00004	Botrimarina_colliarenosi_Pla108	Pentose phosphate pathway (Pentose phosphate cycle)	Pathway modules	Carbohydrate metabolism	Central carbohydrate metabolism	(K13937,((K00036,K19243) (K01057,K07404))) K00033 K01783 (K01807,K01808) K00615 ((K00616 (K01810,K06859,K15916)),K13810)	1	TRUE
M00004	Botrimarina_hoheduenensis_Pla111	Pentose phosphate pathway (Pentose phosphate cycle)	Pathway modules	Carbohydrate metabolism	Central carbohydrate metabolism	(K13937,((K00036,K19243) (K01057,K07404))) K00033 K01783 (K01807,K01808) K00615 ((K00616 (K01810,K06859,K15916)),K13810)	1	TRUE
M00004	Botrimarina_mediterranea_Spa11	Pentose phosphate pathway (Pentose phosphate cycle)	Pathway modules	Carbohydrate metabolism	Central carbohydrate metabolism	(K13937,((K00036,K19243) (K01057,K07404))) K00033 K01783 (K01807,K01808) K00615 ((K00616 (K01810,K06859,K15916)),K13810)	1	TRUE
M00004	Bythopirellula_goksoeyrii_Pr1d	Pentose phosphate pathway (Pentose phosphate cycle)	Pathway modules	Carbohydrate metabolism	Central carbohydrate metabolism	(K13937,((K00036,K19243) (K01057,K07404))) K00033 K01783 (K01807,K01808) K00615 ((K00616 (K01810,K06859,K15916)),K13810)	1	TRUE
M00004	Bythopirellula_polymerisocia_Pla144	Pentose phosphate pathway (Pentose phosphate cycle)	Pathway modules	Carbohydrate metabolism	Central carbohydrate metabolism	(K13937,((K00036,K19243) (K01057,K07404))) K00033 K01783 (K01807,K01808) K00615 ((K00616 (K01810,K06859,K15916)),K13810)	1	TRUE
M00004	K2D	Pentose phosphate pathway (Pentose phosphate cycle)	Pathway modules	Carbohydrate metabolism	Central carbohydrate metabolism	(K13937,((K00036,K19243) (K01057,K07404))) K00033 K01783 (K01807,K01808) K00615 ((K00616 (K01810,K06859,K15916)),K13810)	1	TRUE
M00004	Roseiconus_lacunae	Pentose phosphate pathway (Pentose phosphate cycle)	Pathway modules	Carbohydrate metabolism	Central carbohydrate metabolism	(K13937,((K00036,K19243) (K01057,K07404))) K00033 K01783 (K01807,K01808) K00615 ((K00616 (K01810,K06859,K15916)),K13810)	1	TRUE
M00004	Roseiconus_nitratireducens	Pentose phosphate pathway (Pentose phosphate cycle)	Pathway modules	Carbohydrate metabolism	Central carbohydrate metabolism	(K13937,((K00036,K19243) (K01057,K07404))) K00033 K01783 (K01807,K01808) K00615 ((K00616 (K01810,K06859,K15916)),K13810)	1	TRUE
M00004	SV_7m_r	Pentose phosphate pathway (Pentose phosphate cycle)	Pathway modules	Carbohydrate metabolism	Central carbohydrate metabolism	(K13937,((K00036,K19243) (K01057,K07404))) K00033 K01783 (K01807,K01808) K00615 ((K00616 (K01810,K06859,K15916)),K13810)	1	TRUE
M00004	Stieleria_maiorica	Pentose phosphate pathway (Pentose phosphate cycle)	Pathway modules	Carbohydrate metabolism	Central carbohydrate metabolism	(K13937,((K00036,K19243) (K01057,K07404))) K00033 K01783 (K01807,K01808) K00615 ((K00616 (K01810,K06859,K15916)),K13810)	1	TRUE
M00004	Stieleria_neptunia	Pentose phosphate pathway (Pentose phosphate cycle)	Pathway modules	Carbohydrate metabolism	Central carbohydrate metabolism	(K13937,((K00036,K19243) (K01057,K07404))) K00033 K01783 (K01807,K01808) K00615 ((K00616 (K01810,K06859,K15916)),K13810)	1	TRUE
M00004	Stieleria_sedimenti	Pentose phosphate pathway (Pentose phosphate cycle)	Pathway modules	Carbohydrate metabolism	Central carbohydrate metabolism	(K13937,((K00036,K19243) (K01057,K07404))) K00033 K01783 (K01807,K01808) K00615 ((K00616 (K01810,K06859,K15916)),K13810)	1	TRUE
M00004	Stieleria_tagensis	Pentose phosphate pathway (Pentose phosphate cycle)	Pathway modules	Carbohydrate metabolism	Central carbohydrate metabolism	(K13937,((K00036,K19243) (K01057,K07404))) K00033 K01783 (K01807,K01808) K00615 ((K00616 (K01810,K06859,K15916)),K13810)	1	TRUE
M00004	Stieleria_varia	Pentose phosphate pathway (Pentose phosphate cycle)	Pathway modules	Carbohydrate metabolism	Central carbohydrate metabolism	(K13937,((K00036,K19243) (K01057,K07404))) K00033 K01783 (K01807,K01808) K00615 ((K00616 (K01810,K06859,K15916)),K13810)	1	TRUE
M00004	TBK1r	Pentose phosphate pathway (Pentose phosphate cycle)	Pathway modules	Carbohydrate metabolism	Central carbohydrate metabolism	(K13937,((K00036,K19243) (K01057,K07404))) K00033 K01783 (K01807,K01808) K00615 ((K00616 (K01810,K06859,K15916)),K13810)	1	TRUE
M00005	Botrimarina_colliarenosi_Pla108	PRPP biosynthesis, ribose 5P => PRPP	Pathway modules	Carbohydrate metabolism	Central carbohydrate metabolism	K00948	1	TRUE
M00005	Botrimarina_hoheduenensis_Pla111	PRPP biosynthesis, ribose 5P => PRPP	Pathway modules	Carbohydrate metabolism	Central carbohydrate metabolism	K00948	1	TRUE
M00005	Botrimarina_mediterranea_Spa11	PRPP biosynthesis, ribose 5P => PRPP	Pathway modules	Carbohydrate metabolism	Central carbohydrate metabolism	K00948	1	TRUE
M00005	Bythopirellula_goksoeyrii_Pr1d	PRPP biosynthesis, ribose 5P => PRPP	Pathway modules	Carbohydrate metabolism	Central carbohydrate metabolism	K00948	1	TRUE
M00005	Bythopirellula_polymerisocia_Pla144	PRPP biosynthesis, ribose 5P => PRPP	Pathway modules	Carbohydrate metabolism	Central carbohydrate metabolism	K00948	1	TRUE
M00005	K2D	PRPP biosynthesis, ribose 5P => PRPP	Pathway modules	Carbohydrate metabolism	Central carbohydrate metabolism	K00948	1	TRUE
M00005	Roseiconus_lacunae	PRPP biosynthesis, ribose 5P => PRPP	Pathway modules	Carbohydrate metabolism	Central carbohydrate metabolism	K00948	1	TRUE
M00005	Roseiconus_nitratireducens	PRPP biosynthesis, ribose 5P => PRPP	Pathway modules	Carbohydrate metabolism	Central carbohydrate metabolism	K00948	1	TRUE
M00005	SV_7m_r	PRPP biosynthesis, ribose 5P => PRPP	Pathway modules	Carbohydrate metabolism	Central carbohydrate metabolism	K00948	1	TRUE
M00005	Stieleria_maiorica	PRPP biosynthesis, ribose 5P => PRPP	Pathway modules	Carbohydrate metabolism	Central carbohydrate metabolism	K00948	1	TRUE
M00005	Stieleria_neptunia	PRPP biosynthesis, ribose 5P => PRPP	Pathway modules	Carbohydrate metabolism	Central carbohydrate metabolism	K00948	1	TRUE
M00005	Stieleria_sedimenti	PRPP biosynthesis, ribose 5P => PRPP	Pathway modules	Carbohydrate metabolism	Central carbohydrate metabolism	K00948	1	TRUE
M00005	Stieleria_tagensis	PRPP biosynthesis, ribose 5P => PRPP	Pathway modules	Carbohydrate metabolism	Central carbohydrate metabolism	K00948	1	TRUE
M00005	Stieleria_varia	PRPP biosynthesis, ribose 5P => PRPP	Pathway modules	Carbohydrate metabolism	Central carbohydrate metabolism	K00948	1	TRUE
M00005	TBK1r	PRPP biosynthesis, ribose 5P => PRPP	Pathway modules	Carbohydrate metabolism	Central carbohydrate metabolism	K00948	1	TRUE
M00006	Botrimarina_colliarenosi_Pla108	Pentose phosphate pathway, oxidative phase, glucose 6P => ribulose 5P	Pathway modules	Carbohydrate metabolism	Central carbohydrate metabolism	(K13937,((K00036,K19243) (K01057,K07404))) K00033	1	TRUE
M00006	Botrimarina_hoheduenensis_Pla111	Pentose phosphate pathway, oxidative phase, glucose 6P => ribulose 5P	Pathway modules	Carbohydrate metabolism	Central carbohydrate metabolism	(K13937,((K00036,K19243) (K01057,K07404))) K00033	1	TRUE
M00006	Botrimarina_mediterranea_Spa11	Pentose phosphate pathway, oxidative phase, glucose 6P => ribulose 5P	Pathway modules	Carbohydrate metabolism	Central carbohydrate metabolism	(K13937,((K00036,K19243) (K01057,K07404))) K00033	1	TRUE
M00006	Bythopirellula_goksoeyrii_Pr1d	Pentose phosphate pathway, oxidative phase, glucose 6P => ribulose 5P	Pathway modules	Carbohydrate metabolism	Central carbohydrate metabolism	(K13937,((K00036,K19243) (K01057,K07404))) K00033	1	TRUE
M00006	Bythopirellula_polymerisocia_Pla144	Pentose phosphate pathway, oxidative phase, glucose 6P => ribulose 5P	Pathway modules	Carbohydrate metabolism	Central carbohydrate metabolism	(K13937,((K00036,K19243) (K01057,K07404))) K00033	1	TRUE
M00006	K2D	Pentose phosphate pathway, oxidative phase, glucose 6P => ribulose 5P	Pathway modules	Carbohydrate metabolism	Central carbohydrate metabolism	(K13937,((K00036,K19243) (K01057,K07404))) K00033	1	TRUE
M00006	Roseiconus_lacunae	Pentose phosphate pathway, oxidative phase, glucose 6P => ribulose 5P	Pathway modules	Carbohydrate metabolism	Central carbohydrate metabolism	(K13937,((K00036,K19243) (K01057,K07404))) K00033	1	TRUE
M00006	Roseiconus_nitratireducens	Pentose phosphate pathway, oxidative phase, glucose 6P => ribulose 5P	Pathway modules	Carbohydrate metabolism	Central carbohydrate metabolism	(K13937,((K00036,K19243) (K01057,K07404))) K00033	1	TRUE
M00006	SV_7m_r	Pentose phosphate pathway, oxidative phase, glucose 6P => ribulose 5P	Pathway modules	Carbohydrate metabolism	Central carbohydrate metabolism	(K13937,((K00036,K19243) (K01057,K07404))) K00033	1	TRUE
M00006	Stieleria_maiorica	Pentose phosphate pathway, oxidative phase, glucose 6P => ribulose 5P	Pathway modules	Carbohydrate metabolism	Central carbohydrate metabolism	(K13937,((K00036,K19243) (K01057,K07404))) K00033	1	TRUE
M00006	Stieleria_neptunia	Pentose phosphate pathway, oxidative phase, glucose 6P => ribulose 5P	Pathway modules	Carbohydrate metabolism	Central carbohydrate metabolism	(K13937,((K00036,K19243) (K01057,K07404))) K00033	1	TRUE
M00006	Stieleria_sedimenti	Pentose phosphate pathway, oxidative phase, glucose 6P => ribulose 5P	Pathway modules	Carbohydrate metabolism	Central carbohydrate metabolism	(K13937,((K00036,K19243) (K01057,K07404))) K00033	1	TRUE
M00006	Stieleria_tagensis	Pentose phosphate pathway, oxidative phase, glucose 6P => ribulose 5P	Pathway modules	Carbohydrate metabolism	Central carbohydrate metabolism	(K13937,((K00036,K19243) (K01057,K07404))) K00033	1	TRUE
M00006	Stieleria_varia	Pentose phosphate pathway, oxidative phase, glucose 6P => ribulose 5P	Pathway modules	Carbohydrate metabolism	Central carbohydrate metabolism	(K13937,((K00036,K19243) (K01057,K07404))) K00033	1	TRUE
M00006	TBK1r	Pentose phosphate pathway, oxidative phase, glucose 6P => ribulose 5P	Pathway modules	Carbohydrate metabolism	Central carbohydrate metabolism	(K13937,((K00036,K19243) (K01057,K07404))) K00033	1	TRUE
M00007	Botrimarina_colliarenosi_Pla108	Pentose phosphate pathway, non-oxidative phase, fructose 6P => ribose 5P	Pathway modules	Carbohydrate metabolism	Central carbohydrate metabolism	K00615 (K00616,K13810) K01783 (K01807,K01808)	1	TRUE
M00007	Botrimarina_hoheduenensis_Pla111	Pentose phosphate pathway, non-oxidative phase, fructose 6P => ribose 5P	Pathway modules	Carbohydrate metabolism	Central carbohydrate metabolism	K00615 (K00616,K13810) K01783 (K01807,K01808)	1	TRUE
M00007	Botrimarina_mediterranea_Spa11	Pentose phosphate pathway, non-oxidative phase, fructose 6P => ribose 5P	Pathway modules	Carbohydrate metabolism	Central carbohydrate metabolism	K00615 (K00616,K13810) K01783 (K01807,K01808)	1	TRUE
M00007	Bythopirellula_goksoeyrii_Pr1d	Pentose phosphate pathway, non-oxidative phase, fructose 6P => ribose 5P	Pathway modules	Carbohydrate metabolism	Central carbohydrate metabolism	K00615 (K00616,K13810) K01783 (K01807,K01808)	1	TRUE
M00007	Bythopirellula_polymerisocia_Pla144	Pentose phosphate pathway, non-oxidative phase, fructose 6P => ribose 5P	Pathway modules	Carbohydrate metabolism	Central carbohydrate metabolism	K00615 (K00616,K13810) K01783 (K01807,K01808)	1	TRUE
M00007	K2D	Pentose phosphate pathway, non-oxidative phase, fructose 6P => ribose 5P	Pathway modules	Carbohydrate metabolism	Central carbohydrate metabolism	K00615 (K00616,K13810) K01783 (K01807,K01808)	1	TRUE
M00007	Roseiconus_lacunae	Pentose phosphate pathway, non-oxidative phase, fructose 6P => ribose 5P	Pathway modules	Carbohydrate metabolism	Central carbohydrate metabolism	K00615 (K00616,K13810) K01783 (K01807,K01808)	1	TRUE
M00007	Roseiconus_nitratireducens	Pentose phosphate pathway, non-oxidative phase, fructose 6P => ribose 5P	Pathway modules	Carbohydrate metabolism	Central carbohydrate metabolism	K00615 (K00616,K13810) K01783 (K01807,K01808)	1	TRUE
M00007	SV_7m_r	Pentose phosphate pathway, non-oxidative phase, fructose 6P => ribose 5P	Pathway modules	Carbohydrate metabolism	Central carbohydrate metabolism	K00615 (K00616,K13810) K01783 (K01807,K01808)	1	TRUE
M00007	Stieleria_maiorica	Pentose phosphate pathway, non-oxidative phase, fructose 6P => ribose 5P	Pathway modules	Carbohydrate metabolism	Central carbohydrate metabolism	K00615 (K00616,K13810) K01783 (K01807,K01808)	1	TRUE
M00007	Stieleria_neptunia	Pentose phosphate pathway, non-oxidative phase, fructose 6P => ribose 5P	Pathway modules	Carbohydrate metabolism	Central carbohydrate metabolism	K00615 (K00616,K13810) K01783 (K01807,K01808)	1	TRUE
M00007	Stieleria_sedimenti	Pentose phosphate pathway, non-oxidative phase, fructose 6P => ribose 5P	Pathway modules	Carbohydrate metabolism	Central carbohydrate metabolism	K00615 (K00616,K13810) K01783 (K01807,K01808)	1	TRUE
M00007	Stieleria_tagensis	Pentose phosphate pathway, non-oxidative phase, fructose 6P => ribose 5P	Pathway modules	Carbohydrate metabolism	Central carbohydrate metabolism	K00615 (K00616,K13810) K01783 (K01807,K01808)	1	TRUE
M00007	Stieleria_varia	Pentose phosphate pathway, non-oxidative phase, fructose 6P => ribose 5P	Pathway modules	Carbohydrate metabolism	Central carbohydrate metabolism	K00615 (K00616,K13810) K01783 (K01807,K01808)	1	TRUE
M00007	TBK1r	Pentose phosphate pathway, non-oxidative phase, fructose 6P => ribose 5P	Pathway modules	Carbohydrate metabolism	Central carbohydrate metabolism	K00615 (K00616,K13810) K01783 (K01807,K01808)	1	TRUE
M00008	Botrimarina_hoheduenensis_Pla111	Entner-Doudoroff pathway, glucose-6P => glyceraldehyde-3P + pyruvate	Pathway modules	Carbohydrate metabolism	Central carbohydrate metabolism	K00036 (K01057,K07404) K01690 K01625	0.75	TRUE
M00008	Botrimarina_mediterranea_Spa11	Entner-Doudoroff pathway, glucose-6P => glyceraldehyde-3P + pyruvate	Pathway modules	Carbohydrate metabolism	Central carbohydrate metabolism	K00036 (K01057,K07404) K01690 K01625	0.75	TRUE
M00008	Bythopirellula_goksoeyrii_Pr1d	Entner-Doudoroff pathway, glucose-6P => glyceraldehyde-3P + pyruvate	Pathway modules	Carbohydrate metabolism	Central carbohydrate metabolism	K00036 (K01057,K07404) K01690 K01625	0.75	TRUE
M00008	Bythopirellula_polymerisocia_Pla144	Entner-Doudoroff pathway, glucose-6P => glyceraldehyde-3P + pyruvate	Pathway modules	Carbohydrate metabolism	Central carbohydrate metabolism	K00036 (K01057,K07404) K01690 K01625	0.75	TRUE
M00008	K2D	Entner-Doudoroff pathway, glucose-6P => glyceraldehyde-3P + pyruvate	Pathway modules	Carbohydrate metabolism	Central carbohydrate metabolism	K00036 (K01057,K07404) K01690 K01625	0.75	TRUE
M00008	Roseiconus_lacunae	Entner-Doudoroff pathway, glucose-6P => glyceraldehyde-3P + pyruvate	Pathway modules	Carbohydrate metabolism	Central carbohydrate metabolism	K00036 (K01057,K07404) K01690 K01625	0.75	TRUE
M00008	Roseiconus_nitratireducens	Entner-Doudoroff pathway, glucose-6P => glyceraldehyde-3P + pyruvate	Pathway modules	Carbohydrate metabolism	Central carbohydrate metabolism	K00036 (K01057,K07404) K01690 K01625	0.75	TRUE
M00008	SV_7m_r	Entner-Doudoroff pathway, glucose-6P => glyceraldehyde-3P + pyruvate	Pathway modules	Carbohydrate metabolism	Central carbohydrate metabolism	K00036 (K01057,K07404) K01690 K01625	0.75	TRUE
M00008	Stieleria_maiorica	Entner-Doudoroff pathway, glucose-6P => glyceraldehyde-3P + pyruvate	Pathway modules	Carbohydrate metabolism	Central carbohydrate metabolism	K00036 (K01057,K07404) K01690 K01625	0.75	TRUE
M00008	Stieleria_neptunia	Entner-Doudoroff pathway, glucose-6P => glyceraldehyde-3P + pyruvate	Pathway modules	Carbohydrate metabolism	Central carbohydrate metabolism	K00036 (K01057,K07404) K01690 K01625	0.75	TRUE
M00008	Stieleria_sedimenti	Entner-Doudoroff pathway, glucose-6P => glyceraldehyde-3P + pyruvate	Pathway modules	Carbohydrate metabolism	Central carbohydrate metabolism	K00036 (K01057,K07404) K01690 K01625	0.75	TRUE
M00008	Stieleria_tagensis	Entner-Doudoroff pathway, glucose-6P => glyceraldehyde-3P + pyruvate	Pathway modules	Carbohydrate metabolism	Central carbohydrate metabolism	K00036 (K01057,K07404) K01690 K01625	0.75	TRUE
M00008	Stieleria_varia	Entner-Doudoroff pathway, glucose-6P => glyceraldehyde-3P + pyruvate	Pathway modules	Carbohydrate metabolism	Central carbohydrate metabolism	K00036 (K01057,K07404) K01690 K01625	0.75	TRUE
M00008	TBK1r	Entner-Doudoroff pathway, glucose-6P => glyceraldehyde-3P + pyruvate	Pathway modules	Carbohydrate metabolism	Central carbohydrate metabolism	K00036 (K01057,K07404) K01690 K01625	0.75	TRUE
M00009	Botrimarina_colliarenosi_Pla108	Citrate cycle (TCA cycle, Krebs cycle)	Pathway modules	Carbohydrate metabolism	Central carbohydrate metabolism	(K01647,K05942) (K01681,K01682) (K00031,K00030) ((K00164+K00658,K01616)+K00382,K00174+K00175-K00177-K00176) (K01902+K01903,K01899+K01900,K18118) (K00234+K00235+K00236+(K00237,K25801),K00239+K00240+K00241-(K00242,K18859,K18860),K00244+K00245+K00246-K00247) (K01676,K01679,K01677+K01678) (K00026,K00025,K00024,K00116)	1	TRUE
M00009	Botrimarina_hoheduenensis_Pla111	Citrate cycle (TCA cycle, Krebs cycle)	Pathway modules	Carbohydrate metabolism	Central carbohydrate metabolism	(K01647,K05942) (K01681,K01682) (K00031,K00030) ((K00164+K00658,K01616)+K00382,K00174+K00175-K00177-K00176) (K01902+K01903,K01899+K01900,K18118) (K00234+K00235+K00236+(K00237,K25801),K00239+K00240+K00241-(K00242,K18859,K18860),K00244+K00245+K00246-K00247) (K01676,K01679,K01677+K01678) (K00026,K00025,K00024,K00116)	1	TRUE
M00009	Botrimarina_mediterranea_Spa11	Citrate cycle (TCA cycle, Krebs cycle)	Pathway modules	Carbohydrate metabolism	Central carbohydrate metabolism	(K01647,K05942) (K01681,K01682) (K00031,K00030) ((K00164+K00658,K01616)+K00382,K00174+K00175-K00177-K00176) (K01902+K01903,K01899+K01900,K18118) (K00234+K00235+K00236+(K00237,K25801),K00239+K00240+K00241-(K00242,K18859,K18860),K00244+K00245+K00246-K00247) (K01676,K01679,K01677+K01678) (K00026,K00025,K00024,K00116)	1	TRUE
M00009	Bythopirellula_goksoeyrii_Pr1d	Citrate cycle (TCA cycle, Krebs cycle)	Pathway modules	Carbohydrate metabolism	Central carbohydrate metabolism	(K01647,K05942) (K01681,K01682) (K00031,K00030) ((K00164+K00658,K01616)+K00382,K00174+K00175-K00177-K00176) (K01902+K01903,K01899+K01900,K18118) (K00234+K00235+K00236+(K00237,K25801),K00239+K00240+K00241-(K00242,K18859,K18860),K00244+K00245+K00246-K00247) (K01676,K01679,K01677+K01678) (K00026,K00025,K00024,K00116)	1	TRUE
M00009	Bythopirellula_polymerisocia_Pla144	Citrate cycle (TCA cycle, Krebs cycle)	Pathway modules	Carbohydrate metabolism	Central carbohydrate metabolism	(K01647,K05942) (K01681,K01682) (K00031,K00030) ((K00164+K00658,K01616)+K00382,K00174+K00175-K00177-K00176) (K01902+K01903,K01899+K01900,K18118) (K00234+K00235+K00236+(K00237,K25801),K00239+K00240+K00241-(K00242,K18859,K18860),K00244+K00245+K00246-K00247) (K01676,K01679,K01677+K01678) (K00026,K00025,K00024,K00116)	1	TRUE
M00009	K2D	Citrate cycle (TCA cycle, Krebs cycle)	Pathway modules	Carbohydrate metabolism	Central carbohydrate metabolism	(K01647,K05942) (K01681,K01682) (K00031,K00030) ((K00164+K00658,K01616)+K00382,K00174+K00175-K00177-K00176) (K01902+K01903,K01899+K01900,K18118) (K00234+K00235+K00236+(K00237,K25801),K00239+K00240+K00241-(K00242,K18859,K18860),K00244+K00245+K00246-K00247) (K01676,K01679,K01677+K01678) (K00026,K00025,K00024,K00116)	1	TRUE
M00009	Roseiconus_lacunae	Citrate cycle (TCA cycle, Krebs cycle)	Pathway modules	Carbohydrate metabolism	Central carbohydrate metabolism	(K01647,K05942) (K01681,K01682) (K00031,K00030) ((K00164+K00658,K01616)+K00382,K00174+K00175-K00177-K00176) (K01902+K01903,K01899+K01900,K18118) (K00234+K00235+K00236+(K00237,K25801),K00239+K00240+K00241-(K00242,K18859,K18860),K00244+K00245+K00246-K00247) (K01676,K01679,K01677+K01678) (K00026,K00025,K00024,K00116)	1	TRUE
M00009	Roseiconus_nitratireducens	Citrate cycle (TCA cycle, Krebs cycle)	Pathway modules	Carbohydrate metabolism	Central carbohydrate metabolism	(K01647,K05942) (K01681,K01682) (K00031,K00030) ((K00164+K00658,K01616)+K00382,K00174+K00175-K00177-K00176) (K01902+K01903,K01899+K01900,K18118) (K00234+K00235+K00236+(K00237,K25801),K00239+K00240+K00241-(K00242,K18859,K18860),K00244+K00245+K00246-K00247) (K01676,K01679,K01677+K01678) (K00026,K00025,K00024,K00116)	1	TRUE
M00009	SV_7m_r	Citrate cycle (TCA cycle, Krebs cycle)	Pathway modules	Carbohydrate metabolism	Central carbohydrate metabolism	(K01647,K05942) (K01681,K01682) (K00031,K00030) ((K00164+K00658,K01616)+K00382,K00174+K00175-K00177-K00176) (K01902+K01903,K01899+K01900,K18118) (K00234+K00235+K00236+(K00237,K25801),K00239+K00240+K00241-(K00242,K18859,K18860),K00244+K00245+K00246-K00247) (K01676,K01679,K01677+K01678) (K00026,K00025,K00024,K00116)	1	TRUE
M00009	Stieleria_maiorica	Citrate cycle (TCA cycle, Krebs cycle)	Pathway modules	Carbohydrate metabolism	Central carbohydrate metabolism	(K01647,K05942) (K01681,K01682) (K00031,K00030) ((K00164+K00658,K01616)+K00382,K00174+K00175-K00177-K00176) (K01902+K01903,K01899+K01900,K18118) (K00234+K00235+K00236+(K00237,K25801),K00239+K00240+K00241-(K00242,K18859,K18860),K00244+K00245+K00246-K00247) (K01676,K01679,K01677+K01678) (K00026,K00025,K00024,K00116)	1	TRUE
M00009	Stieleria_neptunia	Citrate cycle (TCA cycle, Krebs cycle)	Pathway modules	Carbohydrate metabolism	Central carbohydrate metabolism	(K01647,K05942) (K01681,K01682) (K00031,K00030) ((K00164+K00658,K01616)+K00382,K00174+K00175-K00177-K00176) (K01902+K01903,K01899+K01900,K18118) (K00234+K00235+K00236+(K00237,K25801),K00239+K00240+K00241-(K00242,K18859,K18860),K00244+K00245+K00246-K00247) (K01676,K01679,K01677+K01678) (K00026,K00025,K00024,K00116)	1	TRUE
M00009	Stieleria_sedimenti	Citrate cycle (TCA cycle, Krebs cycle)	Pathway modules	Carbohydrate metabolism	Central carbohydrate metabolism	(K01647,K05942) (K01681,K01682) (K00031,K00030) ((K00164+K00658,K01616)+K00382,K00174+K00175-K00177-K00176) (K01902+K01903,K01899+K01900,K18118) (K00234+K00235+K00236+(K00237,K25801),K00239+K00240+K00241-(K00242,K18859,K18860),K00244+K00245+K00246-K00247) (K01676,K01679,K01677+K01678) (K00026,K00025,K00024,K00116)	1	TRUE
M00009	Stieleria_tagensis	Citrate cycle (TCA cycle, Krebs cycle)	Pathway modules	Carbohydrate metabolism	Central carbohydrate metabolism	(K01647,K05942) (K01681,K01682) (K00031,K00030) ((K00164+K00658,K01616)+K00382,K00174+K00175-K00177-K00176) (K01902+K01903,K01899+K01900,K18118) (K00234+K00235+K00236+(K00237,K25801),K00239+K00240+K00241-(K00242,K18859,K18860),K00244+K00245+K00246-K00247) (K01676,K01679,K01677+K01678) (K00026,K00025,K00024,K00116)	0.875	TRUE
M00009	Stieleria_varia	Citrate cycle (TCA cycle, Krebs cycle)	Pathway modules	Carbohydrate metabolism	Central carbohydrate metabolism	(K01647,K05942) (K01681,K01682) (K00031,K00030) ((K00164+K00658,K01616)+K00382,K00174+K00175-K00177-K00176) (K01902+K01903,K01899+K01900,K18118) (K00234+K00235+K00236+(K00237,K25801),K00239+K00240+K00241-(K00242,K18859,K18860),K00244+K00245+K00246-K00247) (K01676,K01679,K01677+K01678) (K00026,K00025,K00024,K00116)	0.875	TRUE
M00009	TBK1r	Citrate cycle (TCA cycle, Krebs cycle)	Pathway modules	Carbohydrate metabolism	Central carbohydrate metabolism	(K01647,K05942) (K01681,K01682) (K00031,K00030) ((K00164+K00658,K01616)+K00382,K00174+K00175-K00177-K00176) (K01902+K01903,K01899+K01900,K18118) (K00234+K00235+K00236+(K00237,K25801),K00239+K00240+K00241-(K00242,K18859,K18860),K00244+K00245+K00246-K00247) (K01676,K01679,K01677+K01678) (K00026,K00025,K00024,K00116)	1	TRUE
M00010	Botrimarina_colliarenosi_Pla108	Citrate cycle, first carbon oxidation, oxaloacetate => 2-oxoglutarate	Pathway modules	Carbohydrate metabolism	Central carbohydrate metabolism	(K01647,K05942) (K01681,K01682) (K00031,K00030)	1	TRUE
M00010	Botrimarina_hoheduenensis_Pla111	Citrate cycle, first carbon oxidation, oxaloacetate => 2-oxoglutarate	Pathway modules	Carbohydrate metabolism	Central carbohydrate metabolism	(K01647,K05942) (K01681,K01682) (K00031,K00030)	1	TRUE
M00010	Botrimarina_mediterranea_Spa11	Citrate cycle, first carbon oxidation, oxaloacetate => 2-oxoglutarate	Pathway modules	Carbohydrate metabolism	Central carbohydrate metabolism	(K01647,K05942) (K01681,K01682) (K00031,K00030)	1	TRUE
M00010	Bythopirellula_goksoeyrii_Pr1d	Citrate cycle, first carbon oxidation, oxaloacetate => 2-oxoglutarate	Pathway modules	Carbohydrate metabolism	Central carbohydrate metabolism	(K01647,K05942) (K01681,K01682) (K00031,K00030)	1	TRUE
M00010	Bythopirellula_polymerisocia_Pla144	Citrate cycle, first carbon oxidation, oxaloacetate => 2-oxoglutarate	Pathway modules	Carbohydrate metabolism	Central carbohydrate metabolism	(K01647,K05942) (K01681,K01682) (K00031,K00030)	1	TRUE
M00010	K2D	Citrate cycle, first carbon oxidation, oxaloacetate => 2-oxoglutarate	Pathway modules	Carbohydrate metabolism	Central carbohydrate metabolism	(K01647,K05942) (K01681,K01682) (K00031,K00030)	1	TRUE
M00010	Roseiconus_lacunae	Citrate cycle, first carbon oxidation, oxaloacetate => 2-oxoglutarate	Pathway modules	Carbohydrate metabolism	Central carbohydrate metabolism	(K01647,K05942) (K01681,K01682) (K00031,K00030)	1	TRUE
M00010	Roseiconus_nitratireducens	Citrate cycle, first carbon oxidation, oxaloacetate => 2-oxoglutarate	Pathway modules	Carbohydrate metabolism	Central carbohydrate metabolism	(K01647,K05942) (K01681,K01682) (K00031,K00030)	1	TRUE
M00010	SV_7m_r	Citrate cycle, first carbon oxidation, oxaloacetate => 2-oxoglutarate	Pathway modules	Carbohydrate metabolism	Central carbohydrate metabolism	(K01647,K05942) (K01681,K01682) (K00031,K00030)	1	TRUE
M00010	Stieleria_maiorica	Citrate cycle, first carbon oxidation, oxaloacetate => 2-oxoglutarate	Pathway modules	Carbohydrate metabolism	Central carbohydrate metabolism	(K01647,K05942) (K01681,K01682) (K00031,K00030)	1	TRUE
M00010	Stieleria_neptunia	Citrate cycle, first carbon oxidation, oxaloacetate => 2-oxoglutarate	Pathway modules	Carbohydrate metabolism	Central carbohydrate metabolism	(K01647,K05942) (K01681,K01682) (K00031,K00030)	1	TRUE
M00010	Stieleria_sedimenti	Citrate cycle, first carbon oxidation, oxaloacetate => 2-oxoglutarate	Pathway modules	Carbohydrate metabolism	Central carbohydrate metabolism	(K01647,K05942) (K01681,K01682) (K00031,K00030)	1	TRUE
M00010	Stieleria_tagensis	Citrate cycle, first carbon oxidation, oxaloacetate => 2-oxoglutarate	Pathway modules	Carbohydrate metabolism	Central carbohydrate metabolism	(K01647,K05942) (K01681,K01682) (K00031,K00030)	1	TRUE
M00010	TBK1r	Citrate cycle, first carbon oxidation, oxaloacetate => 2-oxoglutarate	Pathway modules	Carbohydrate metabolism	Central carbohydrate metabolism	(K01647,K05942) (K01681,K01682) (K00031,K00030)	1	TRUE
M00011	Botrimarina_colliarenosi_Pla108	Citrate cycle, second carbon oxidation, 2-oxoglutarate => oxaloacetate	Pathway modules	Carbohydrate metabolism	Central carbohydrate metabolism	((K00164+K00658,K01616)+K00382,K00174+K00175-K00177-K00176) (K01902+K01903,K01899+K01900,K18118) (K00234+K00235+K00236+(K00237,K25801),K00239+K00240+K00241-(K00242,K18859,K18860),K00244+K00245+K00246-K00247) (K01676,K01679,K01677+K01678) (K00026,K00025,K00024,K00116)	1	TRUE
M00011	Botrimarina_hoheduenensis_Pla111	Citrate cycle, second carbon oxidation, 2-oxoglutarate => oxaloacetate	Pathway modules	Carbohydrate metabolism	Central carbohydrate metabolism	((K00164+K00658,K01616)+K00382,K00174+K00175-K00177-K00176) (K01902+K01903,K01899+K01900,K18118) (K00234+K00235+K00236+(K00237,K25801),K00239+K00240+K00241-(K00242,K18859,K18860),K00244+K00245+K00246-K00247) (K01676,K01679,K01677+K01678) (K00026,K00025,K00024,K00116)	1	TRUE
M00011	Botrimarina_mediterranea_Spa11	Citrate cycle, second carbon oxidation, 2-oxoglutarate => oxaloacetate	Pathway modules	Carbohydrate metabolism	Central carbohydrate metabolism	((K00164+K00658,K01616)+K00382,K00174+K00175-K00177-K00176) (K01902+K01903,K01899+K01900,K18118) (K00234+K00235+K00236+(K00237,K25801),K00239+K00240+K00241-(K00242,K18859,K18860),K00244+K00245+K00246-K00247) (K01676,K01679,K01677+K01678) (K00026,K00025,K00024,K00116)	1	TRUE
M00011	Bythopirellula_goksoeyrii_Pr1d	Citrate cycle, second carbon oxidation, 2-oxoglutarate => oxaloacetate	Pathway modules	Carbohydrate metabolism	Central carbohydrate metabolism	((K00164+K00658,K01616)+K00382,K00174+K00175-K00177-K00176) (K01902+K01903,K01899+K01900,K18118) (K00234+K00235+K00236+(K00237,K25801),K00239+K00240+K00241-(K00242,K18859,K18860),K00244+K00245+K00246-K00247) (K01676,K01679,K01677+K01678) (K00026,K00025,K00024,K00116)	1	TRUE
M00011	Bythopirellula_polymerisocia_Pla144	Citrate cycle, second carbon oxidation, 2-oxoglutarate => oxaloacetate	Pathway modules	Carbohydrate metabolism	Central carbohydrate metabolism	((K00164+K00658,K01616)+K00382,K00174+K00175-K00177-K00176) (K01902+K01903,K01899+K01900,K18118) (K00234+K00235+K00236+(K00237,K25801),K00239+K00240+K00241-(K00242,K18859,K18860),K00244+K00245+K00246-K00247) (K01676,K01679,K01677+K01678) (K00026,K00025,K00024,K00116)	1	TRUE
M00011	K2D	Citrate cycle, second carbon oxidation, 2-oxoglutarate => oxaloacetate	Pathway modules	Carbohydrate metabolism	Central carbohydrate metabolism	((K00164+K00658,K01616)+K00382,K00174+K00175-K00177-K00176) (K01902+K01903,K01899+K01900,K18118) (K00234+K00235+K00236+(K00237,K25801),K00239+K00240+K00241-(K00242,K18859,K18860),K00244+K00245+K00246-K00247) (K01676,K01679,K01677+K01678) (K00026,K00025,K00024,K00116)	1	TRUE
M00011	Roseiconus_lacunae	Citrate cycle, second carbon oxidation, 2-oxoglutarate => oxaloacetate	Pathway modules	Carbohydrate metabolism	Central carbohydrate metabolism	((K00164+K00658,K01616)+K00382,K00174+K00175-K00177-K00176) (K01902+K01903,K01899+K01900,K18118) (K00234+K00235+K00236+(K00237,K25801),K00239+K00240+K00241-(K00242,K18859,K18860),K00244+K00245+K00246-K00247) (K01676,K01679,K01677+K01678) (K00026,K00025,K00024,K00116)	1	TRUE
M00011	Roseiconus_nitratireducens	Citrate cycle, second carbon oxidation, 2-oxoglutarate => oxaloacetate	Pathway modules	Carbohydrate metabolism	Central carbohydrate metabolism	((K00164+K00658,K01616)+K00382,K00174+K00175-K00177-K00176) (K01902+K01903,K01899+K01900,K18118) (K00234+K00235+K00236+(K00237,K25801),K00239+K00240+K00241-(K00242,K18859,K18860),K00244+K00245+K00246-K00247) (K01676,K01679,K01677+K01678) (K00026,K00025,K00024,K00116)	1	TRUE
M00011	SV_7m_r	Citrate cycle, second carbon oxidation, 2-oxoglutarate => oxaloacetate	Pathway modules	Carbohydrate metabolism	Central carbohydrate metabolism	((K00164+K00658,K01616)+K00382,K00174+K00175-K00177-K00176) (K01902+K01903,K01899+K01900,K18118) (K00234+K00235+K00236+(K00237,K25801),K00239+K00240+K00241-(K00242,K18859,K18860),K00244+K00245+K00246-K00247) (K01676,K01679,K01677+K01678) (K00026,K00025,K00024,K00116)	1	TRUE
M00011	Stieleria_maiorica	Citrate cycle, second carbon oxidation, 2-oxoglutarate => oxaloacetate	Pathway modules	Carbohydrate metabolism	Central carbohydrate metabolism	((K00164+K00658,K01616)+K00382,K00174+K00175-K00177-K00176) (K01902+K01903,K01899+K01900,K18118) (K00234+K00235+K00236+(K00237,K25801),K00239+K00240+K00241-(K00242,K18859,K18860),K00244+K00245+K00246-K00247) (K01676,K01679,K01677+K01678) (K00026,K00025,K00024,K00116)	1	TRUE
M00011	Stieleria_neptunia	Citrate cycle, second carbon oxidation, 2-oxoglutarate => oxaloacetate	Pathway modules	Carbohydrate metabolism	Central carbohydrate metabolism	((K00164+K00658,K01616)+K00382,K00174+K00175-K00177-K00176) (K01902+K01903,K01899+K01900,K18118) (K00234+K00235+K00236+(K00237,K25801),K00239+K00240+K00241-(K00242,K18859,K18860),K00244+K00245+K00246-K00247) (K01676,K01679,K01677+K01678) (K00026,K00025,K00024,K00116)	1	TRUE
M00011	Stieleria_sedimenti	Citrate cycle, second carbon oxidation, 2-oxoglutarate => oxaloacetate	Pathway modules	Carbohydrate metabolism	Central carbohydrate metabolism	((K00164+K00658,K01616)+K00382,K00174+K00175-K00177-K00176) (K01902+K01903,K01899+K01900,K18118) (K00234+K00235+K00236+(K00237,K25801),K00239+K00240+K00241-(K00242,K18859,K18860),K00244+K00245+K00246-K00247) (K01676,K01679,K01677+K01678) (K00026,K00025,K00024,K00116)	1	TRUE
M00011	Stieleria_tagensis	Citrate cycle, second carbon oxidation, 2-oxoglutarate => oxaloacetate	Pathway modules	Carbohydrate metabolism	Central carbohydrate metabolism	((K00164+K00658,K01616)+K00382,K00174+K00175-K00177-K00176) (K01902+K01903,K01899+K01900,K18118) (K00234+K00235+K00236+(K00237,K25801),K00239+K00240+K00241-(K00242,K18859,K18860),K00244+K00245+K00246-K00247) (K01676,K01679,K01677+K01678) (K00026,K00025,K00024,K00116)	0.8	TRUE
M00011	Stieleria_varia	Citrate cycle, second carbon oxidation, 2-oxoglutarate => oxaloacetate	Pathway modules	Carbohydrate metabolism	Central carbohydrate metabolism	((K00164+K00658,K01616)+K00382,K00174+K00175-K00177-K00176) (K01902+K01903,K01899+K01900,K18118) (K00234+K00235+K00236+(K00237,K25801),K00239+K00240+K00241-(K00242,K18859,K18860),K00244+K00245+K00246-K00247) (K01676,K01679,K01677+K01678) (K00026,K00025,K00024,K00116)	1	TRUE
M00011	TBK1r	Citrate cycle, second carbon oxidation, 2-oxoglutarate => oxaloacetate	Pathway modules	Carbohydrate metabolism	Central carbohydrate metabolism	((K00164+K00658,K01616)+K00382,K00174+K00175-K00177-K00176) (K01902+K01903,K01899+K01900,K18118) (K00234+K00235+K00236+(K00237,K25801),K00239+K00240+K00241-(K00242,K18859,K18860),K00244+K00245+K00246-K00247) (K01676,K01679,K01677+K01678) (K00026,K00025,K00024,K00116)	1	TRUE
M00012	Bythopirellula_polymerisocia_Pla144	Glyoxylate cycle	Pathway modules	Carbohydrate metabolism	Other carbohydrate metabolism	K01647 (K01681,K01682) K01637 (K01638,K19282) (K00026,K00025,K00024)	1	TRUE
M00015	Botrimarina_colliarenosi_Pla108	Proline biosynthesis, glutamate => proline	Pathway modules	Amino acid metabolism	Arginine and proline metabolism	((K00931 K00147),K12657) K00286	1	TRUE
M00015	Botrimarina_hoheduenensis_Pla111	Proline biosynthesis, glutamate => proline	Pathway modules	Amino acid metabolism	Arginine and proline metabolism	((K00931 K00147),K12657) K00286	1	TRUE
M00015	Botrimarina_mediterranea_Spa11	Proline biosynthesis, glutamate => proline	Pathway modules	Amino acid metabolism	Arginine and proline metabolism	((K00931 K00147),K12657) K00286	1	TRUE
M00015	Bythopirellula_goksoeyrii_Pr1d	Proline biosynthesis, glutamate => proline	Pathway modules	Amino acid metabolism	Arginine and proline metabolism	((K00931 K00147),K12657) K00286	1	TRUE
M00015	Bythopirellula_polymerisocia_Pla144	Proline biosynthesis, glutamate => proline	Pathway modules	Amino acid metabolism	Arginine and proline metabolism	((K00931 K00147),K12657) K00286	1	TRUE
M00015	K2D	Proline biosynthesis, glutamate => proline	Pathway modules	Amino acid metabolism	Arginine and proline metabolism	((K00931 K00147),K12657) K00286	1	TRUE
M00015	Roseiconus_lacunae	Proline biosynthesis, glutamate => proline	Pathway modules	Amino acid metabolism	Arginine and proline metabolism	((K00931 K00147),K12657) K00286	1	TRUE
M00015	Roseiconus_nitratireducens	Proline biosynthesis, glutamate => proline	Pathway modules	Amino acid metabolism	Arginine and proline metabolism	((K00931 K00147),K12657) K00286	1	TRUE
M00015	SV_7m_r	Proline biosynthesis, glutamate => proline	Pathway modules	Amino acid metabolism	Arginine and proline metabolism	((K00931 K00147),K12657) K00286	1	TRUE
M00015	Stieleria_maiorica	Proline biosynthesis, glutamate => proline	Pathway modules	Amino acid metabolism	Arginine and proline metabolism	((K00931 K00147),K12657) K00286	1	TRUE
M00015	Stieleria_neptunia	Proline biosynthesis, glutamate => proline	Pathway modules	Amino acid metabolism	Arginine and proline metabolism	((K00931 K00147),K12657) K00286	1	TRUE
M00015	Stieleria_sedimenti	Proline biosynthesis, glutamate => proline	Pathway modules	Amino acid metabolism	Arginine and proline metabolism	((K00931 K00147),K12657) K00286	1	TRUE
M00015	Stieleria_tagensis	Proline biosynthesis, glutamate => proline	Pathway modules	Amino acid metabolism	Arginine and proline metabolism	((K00931 K00147),K12657) K00286	1	TRUE
M00015	Stieleria_varia	Proline biosynthesis, glutamate => proline	Pathway modules	Amino acid metabolism	Arginine and proline metabolism	((K00931 K00147),K12657) K00286	1	TRUE
M00015	TBK1r	Proline biosynthesis, glutamate => proline	Pathway modules	Amino acid metabolism	Arginine and proline metabolism	((K00931 K00147),K12657) K00286	1	TRUE
M00016	Botrimarina_colliarenosi_Pla108	Lysine biosynthesis, succinyl-DAP pathway, aspartate => lysine	Pathway modules	Amino acid metabolism	Lysine metabolism	(K00928,K12524,K12525,K12526) K00133 K01714 K00215 K00674 (K00821,K14267) K01439 K01778 (K01586,K12526)	0.888889	TRUE
M00016	Botrimarina_hoheduenensis_Pla111	Lysine biosynthesis, succinyl-DAP pathway, aspartate => lysine	Pathway modules	Amino acid metabolism	Lysine metabolism	(K00928,K12524,K12525,K12526) K00133 K01714 K00215 K00674 (K00821,K14267) K01439 K01778 (K01586,K12526)	0.888889	TRUE
M00016	Botrimarina_mediterranea_Spa11	Lysine biosynthesis, succinyl-DAP pathway, aspartate => lysine	Pathway modules	Amino acid metabolism	Lysine metabolism	(K00928,K12524,K12525,K12526) K00133 K01714 K00215 K00674 (K00821,K14267) K01439 K01778 (K01586,K12526)	0.888889	TRUE
M00016	Bythopirellula_goksoeyrii_Pr1d	Lysine biosynthesis, succinyl-DAP pathway, aspartate => lysine	Pathway modules	Amino acid metabolism	Lysine metabolism	(K00928,K12524,K12525,K12526) K00133 K01714 K00215 K00674 (K00821,K14267) K01439 K01778 (K01586,K12526)	0.777778	TRUE
M00016	Bythopirellula_polymerisocia_Pla144	Lysine biosynthesis, succinyl-DAP pathway, aspartate => lysine	Pathway modules	Amino acid metabolism	Lysine metabolism	(K00928,K12524,K12525,K12526) K00133 K01714 K00215 K00674 (K00821,K14267) K01439 K01778 (K01586,K12526)	0.777778	TRUE
M00016	K2D	Lysine biosynthesis, succinyl-DAP pathway, aspartate => lysine	Pathway modules	Amino acid metabolism	Lysine metabolism	(K00928,K12524,K12525,K12526) K00133 K01714 K00215 K00674 (K00821,K14267) K01439 K01778 (K01586,K12526)	0.888889	TRUE
M00016	Stieleria_maiorica	Lysine biosynthesis, succinyl-DAP pathway, aspartate => lysine	Pathway modules	Amino acid metabolism	Lysine metabolism	(K00928,K12524,K12525,K12526) K00133 K01714 K00215 K00674 (K00821,K14267) K01439 K01778 (K01586,K12526)	0.777778	TRUE
M00016	Stieleria_neptunia	Lysine biosynthesis, succinyl-DAP pathway, aspartate => lysine	Pathway modules	Amino acid metabolism	Lysine metabolism	(K00928,K12524,K12525,K12526) K00133 K01714 K00215 K00674 (K00821,K14267) K01439 K01778 (K01586,K12526)	0.777778	TRUE
M00016	Stieleria_sedimenti	Lysine biosynthesis, succinyl-DAP pathway, aspartate => lysine	Pathway modules	Amino acid metabolism	Lysine metabolism	(K00928,K12524,K12525,K12526) K00133 K01714 K00215 K00674 (K00821,K14267) K01439 K01778 (K01586,K12526)	0.777778	TRUE
M00016	TBK1r	Lysine biosynthesis, succinyl-DAP pathway, aspartate => lysine	Pathway modules	Amino acid metabolism	Lysine metabolism	(K00928,K12524,K12525,K12526) K00133 K01714 K00215 K00674 (K00821,K14267) K01439 K01778 (K01586,K12526)	0.777778	TRUE
M00017	Botrimarina_colliarenosi_Pla108	Methionine biosynthesis, aspartate => homoserine => methionine	Pathway modules	Amino acid metabolism	Cysteine and methionine metabolism	(K00928,K12524,K12525) K00133 (K00003,K12524,K12525) (K00651,K00641) K01739 (K01760,K14155) (K00548,K24042,K00549)	0.857143	TRUE
M00017	Botrimarina_mediterranea_Spa11	Methionine biosynthesis, aspartate => homoserine => methionine	Pathway modules	Amino acid metabolism	Cysteine and methionine metabolism	(K00928,K12524,K12525) K00133 (K00003,K12524,K12525) (K00651,K00641) K01739 (K01760,K14155) (K00548,K24042,K00549)	0.857143	TRUE
M00017	Bythopirellula_goksoeyrii_Pr1d	Methionine biosynthesis, aspartate => homoserine => methionine	Pathway modules	Amino acid metabolism	Cysteine and methionine metabolism	(K00928,K12524,K12525) K00133 (K00003,K12524,K12525) (K00651,K00641) K01739 (K01760,K14155) (K00548,K24042,K00549)	0.857143	TRUE
M00017	Bythopirellula_polymerisocia_Pla144	Methionine biosynthesis, aspartate => homoserine => methionine	Pathway modules	Amino acid metabolism	Cysteine and methionine metabolism	(K00928,K12524,K12525) K00133 (K00003,K12524,K12525) (K00651,K00641) K01739 (K01760,K14155) (K00548,K24042,K00549)	0.857143	TRUE
M00017	K2D	Methionine biosynthesis, aspartate => homoserine => methionine	Pathway modules	Amino acid metabolism	Cysteine and methionine metabolism	(K00928,K12524,K12525) K00133 (K00003,K12524,K12525) (K00651,K00641) K01739 (K01760,K14155) (K00548,K24042,K00549)	0.857143	TRUE
M00017	Roseiconus_lacunae	Methionine biosynthesis, aspartate => homoserine => methionine	Pathway modules	Amino acid metabolism	Cysteine and methionine metabolism	(K00928,K12524,K12525) K00133 (K00003,K12524,K12525) (K00651,K00641) K01739 (K01760,K14155) (K00548,K24042,K00549)	0.857143	TRUE
M00017	Roseiconus_nitratireducens	Methionine biosynthesis, aspartate => homoserine => methionine	Pathway modules	Amino acid metabolism	Cysteine and methionine metabolism	(K00928,K12524,K12525) K00133 (K00003,K12524,K12525) (K00651,K00641) K01739 (K01760,K14155) (K00548,K24042,K00549)	1	TRUE
M00017	SV_7m_r	Methionine biosynthesis, aspartate => homoserine => methionine	Pathway modules	Amino acid metabolism	Cysteine and methionine metabolism	(K00928,K12524,K12525) K00133 (K00003,K12524,K12525) (K00651,K00641) K01739 (K01760,K14155) (K00548,K24042,K00549)	0.857143	TRUE
M00017	Stieleria_maiorica	Methionine biosynthesis, aspartate => homoserine => methionine	Pathway modules	Amino acid metabolism	Cysteine and methionine metabolism	(K00928,K12524,K12525) K00133 (K00003,K12524,K12525) (K00651,K00641) K01739 (K01760,K14155) (K00548,K24042,K00549)	0.857143	TRUE
M00017	Stieleria_neptunia	Methionine biosynthesis, aspartate => homoserine => methionine	Pathway modules	Amino acid metabolism	Cysteine and methionine metabolism	(K00928,K12524,K12525) K00133 (K00003,K12524,K12525) (K00651,K00641) K01739 (K01760,K14155) (K00548,K24042,K00549)	1	TRUE
M00017	Stieleria_sedimenti	Methionine biosynthesis, aspartate => homoserine => methionine	Pathway modules	Amino acid metabolism	Cysteine and methionine metabolism	(K00928,K12524,K12525) K00133 (K00003,K12524,K12525) (K00651,K00641) K01739 (K01760,K14155) (K00548,K24042,K00549)	0.857143	TRUE
M00017	Stieleria_varia	Methionine biosynthesis, aspartate => homoserine => methionine	Pathway modules	Amino acid metabolism	Cysteine and methionine metabolism	(K00928,K12524,K12525) K00133 (K00003,K12524,K12525) (K00651,K00641) K01739 (K01760,K14155) (K00548,K24042,K00549)	0.857143	TRUE
M00017	TBK1r	Methionine biosynthesis, aspartate => homoserine => methionine	Pathway modules	Amino acid metabolism	Cysteine and methionine metabolism	(K00928,K12524,K12525) K00133 (K00003,K12524,K12525) (K00651,K00641) K01739 (K01760,K14155) (K00548,K24042,K00549)	0.857143	TRUE
M00018	Botrimarina_colliarenosi_Pla108	Threonine biosynthesis, aspartate => homoserine => threonine	Pathway modules	Amino acid metabolism	Serine and threonine metabolism	(K00928,K12524,K12525,K12526) K00133 (K00003,K12524,K12525) (K00872,K02204,K02203) K01733	0.8	TRUE
M00018	Botrimarina_hoheduenensis_Pla111	Threonine biosynthesis, aspartate => homoserine => threonine	Pathway modules	Amino acid metabolism	Serine and threonine metabolism	(K00928,K12524,K12525,K12526) K00133 (K00003,K12524,K12525) (K00872,K02204,K02203) K01733	0.8	TRUE
M00018	Botrimarina_mediterranea_Spa11	Threonine biosynthesis, aspartate => homoserine => threonine	Pathway modules	Amino acid metabolism	Serine and threonine metabolism	(K00928,K12524,K12525,K12526) K00133 (K00003,K12524,K12525) (K00872,K02204,K02203) K01733	0.8	TRUE
M00018	Bythopirellula_goksoeyrii_Pr1d	Threonine biosynthesis, aspartate => homoserine => threonine	Pathway modules	Amino acid metabolism	Serine and threonine metabolism	(K00928,K12524,K12525,K12526) K00133 (K00003,K12524,K12525) (K00872,K02204,K02203) K01733	1	TRUE
M00018	Bythopirellula_polymerisocia_Pla144	Threonine biosynthesis, aspartate => homoserine => threonine	Pathway modules	Amino acid metabolism	Serine and threonine metabolism	(K00928,K12524,K12525,K12526) K00133 (K00003,K12524,K12525) (K00872,K02204,K02203) K01733	1	TRUE
M00018	K2D	Threonine biosynthesis, aspartate => homoserine => threonine	Pathway modules	Amino acid metabolism	Serine and threonine metabolism	(K00928,K12524,K12525,K12526) K00133 (K00003,K12524,K12525) (K00872,K02204,K02203) K01733	0.8	TRUE
M00018	Roseiconus_lacunae	Threonine biosynthesis, aspartate => homoserine => threonine	Pathway modules	Amino acid metabolism	Serine and threonine metabolism	(K00928,K12524,K12525,K12526) K00133 (K00003,K12524,K12525) (K00872,K02204,K02203) K01733	0.8	TRUE
M00018	Roseiconus_nitratireducens	Threonine biosynthesis, aspartate => homoserine => threonine	Pathway modules	Amino acid metabolism	Serine and threonine metabolism	(K00928,K12524,K12525,K12526) K00133 (K00003,K12524,K12525) (K00872,K02204,K02203) K01733	0.8	TRUE
M00018	SV_7m_r	Threonine biosynthesis, aspartate => homoserine => threonine	Pathway modules	Amino acid metabolism	Serine and threonine metabolism	(K00928,K12524,K12525,K12526) K00133 (K00003,K12524,K12525) (K00872,K02204,K02203) K01733	0.8	TRUE
M00018	Stieleria_maiorica	Threonine biosynthesis, aspartate => homoserine => threonine	Pathway modules	Amino acid metabolism	Serine and threonine metabolism	(K00928,K12524,K12525,K12526) K00133 (K00003,K12524,K12525) (K00872,K02204,K02203) K01733	0.8	TRUE
M00018	Stieleria_neptunia	Threonine biosynthesis, aspartate => homoserine => threonine	Pathway modules	Amino acid metabolism	Serine and threonine metabolism	(K00928,K12524,K12525,K12526) K00133 (K00003,K12524,K12525) (K00872,K02204,K02203) K01733	0.8	TRUE
M00018	Stieleria_sedimenti	Threonine biosynthesis, aspartate => homoserine => threonine	Pathway modules	Amino acid metabolism	Serine and threonine metabolism	(K00928,K12524,K12525,K12526) K00133 (K00003,K12524,K12525) (K00872,K02204,K02203) K01733	0.8	TRUE
M00018	Stieleria_tagensis	Threonine biosynthesis, aspartate => homoserine => threonine	Pathway modules	Amino acid metabolism	Serine and threonine metabolism	(K00928,K12524,K12525,K12526) K00133 (K00003,K12524,K12525) (K00872,K02204,K02203) K01733	0.8	TRUE
M00018	Stieleria_varia	Threonine biosynthesis, aspartate => homoserine => threonine	Pathway modules	Amino acid metabolism	Serine and threonine metabolism	(K00928,K12524,K12525,K12526) K00133 (K00003,K12524,K12525) (K00872,K02204,K02203) K01733	0.8	TRUE
M00018	TBK1r	Threonine biosynthesis, aspartate => homoserine => threonine	Pathway modules	Amino acid metabolism	Serine and threonine metabolism	(K00928,K12524,K12525,K12526) K00133 (K00003,K12524,K12525) (K00872,K02204,K02203) K01733	0.8	TRUE
M00019	Botrimarina_colliarenosi_Pla108	Valine/isoleucine biosynthesis, pyruvate => valine / 2-oxobutanoate => isoleucine	Pathway modules	Amino acid metabolism	Branched-chain amino acid metabolism	K01652+(K01653,K11258) K00053 K01687 K00826	1	TRUE
M00019	Botrimarina_hoheduenensis_Pla111	Valine/isoleucine biosynthesis, pyruvate => valine / 2-oxobutanoate => isoleucine	Pathway modules	Amino acid metabolism	Branched-chain amino acid metabolism	K01652+(K01653,K11258) K00053 K01687 K00826	1	TRUE
M00019	Botrimarina_mediterranea_Spa11	Valine/isoleucine biosynthesis, pyruvate => valine / 2-oxobutanoate => isoleucine	Pathway modules	Amino acid metabolism	Branched-chain amino acid metabolism	K01652+(K01653,K11258) K00053 K01687 K00826	1	TRUE
M00019	Bythopirellula_goksoeyrii_Pr1d	Valine/isoleucine biosynthesis, pyruvate => valine / 2-oxobutanoate => isoleucine	Pathway modules	Amino acid metabolism	Branched-chain amino acid metabolism	K01652+(K01653,K11258) K00053 K01687 K00826	1	TRUE
M00019	Bythopirellula_polymerisocia_Pla144	Valine/isoleucine biosynthesis, pyruvate => valine / 2-oxobutanoate => isoleucine	Pathway modules	Amino acid metabolism	Branched-chain amino acid metabolism	K01652+(K01653,K11258) K00053 K01687 K00826	1	TRUE
M00019	K2D	Valine/isoleucine biosynthesis, pyruvate => valine / 2-oxobutanoate => isoleucine	Pathway modules	Amino acid metabolism	Branched-chain amino acid metabolism	K01652+(K01653,K11258) K00053 K01687 K00826	1	TRUE
M00019	Roseiconus_lacunae	Valine/isoleucine biosynthesis, pyruvate => valine / 2-oxobutanoate => isoleucine	Pathway modules	Amino acid metabolism	Branched-chain amino acid metabolism	K01652+(K01653,K11258) K00053 K01687 K00826	1	TRUE
M00019	Roseiconus_nitratireducens	Valine/isoleucine biosynthesis, pyruvate => valine / 2-oxobutanoate => isoleucine	Pathway modules	Amino acid metabolism	Branched-chain amino acid metabolism	K01652+(K01653,K11258) K00053 K01687 K00826	1	TRUE
M00019	SV_7m_r	Valine/isoleucine biosynthesis, pyruvate => valine / 2-oxobutanoate => isoleucine	Pathway modules	Amino acid metabolism	Branched-chain amino acid metabolism	K01652+(K01653,K11258) K00053 K01687 K00826	1	TRUE
M00019	Stieleria_maiorica	Valine/isoleucine biosynthesis, pyruvate => valine / 2-oxobutanoate => isoleucine	Pathway modules	Amino acid metabolism	Branched-chain amino acid metabolism	K01652+(K01653,K11258) K00053 K01687 K00826	1	TRUE
M00019	Stieleria_neptunia	Valine/isoleucine biosynthesis, pyruvate => valine / 2-oxobutanoate => isoleucine	Pathway modules	Amino acid metabolism	Branched-chain amino acid metabolism	K01652+(K01653,K11258) K00053 K01687 K00826	1	TRUE
M00019	Stieleria_sedimenti	Valine/isoleucine biosynthesis, pyruvate => valine / 2-oxobutanoate => isoleucine	Pathway modules	Amino acid metabolism	Branched-chain amino acid metabolism	K01652+(K01653,K11258) K00053 K01687 K00826	1	TRUE
M00019	Stieleria_tagensis	Valine/isoleucine biosynthesis, pyruvate => valine / 2-oxobutanoate => isoleucine	Pathway modules	Amino acid metabolism	Branched-chain amino acid metabolism	K01652+(K01653,K11258) K00053 K01687 K00826	1	TRUE
M00019	Stieleria_varia	Valine/isoleucine biosynthesis, pyruvate => valine / 2-oxobutanoate => isoleucine	Pathway modules	Amino acid metabolism	Branched-chain amino acid metabolism	K01652+(K01653,K11258) K00053 K01687 K00826	1	TRUE
M00019	TBK1r	Valine/isoleucine biosynthesis, pyruvate => valine / 2-oxobutanoate => isoleucine	Pathway modules	Amino acid metabolism	Branched-chain amino acid metabolism	K01652+(K01653,K11258) K00053 K01687 K00826	1	TRUE
M00020	Botrimarina_hoheduenensis_Pla111	Serine biosynthesis, glycerate-3P => serine	Pathway modules	Amino acid metabolism	Serine and threonine metabolism	K00058 K00831 (K01079,K02203,K22305,K25528)	1	TRUE
M00020	Roseiconus_nitratireducens	Serine biosynthesis, glycerate-3P => serine	Pathway modules	Amino acid metabolism	Serine and threonine metabolism	K00058 K00831 (K01079,K02203,K22305,K25528)	1	TRUE
M00020	TBK1r	Serine biosynthesis, glycerate-3P => serine	Pathway modules	Amino acid metabolism	Serine and threonine metabolism	K00058 K00831 (K01079,K02203,K22305,K25528)	1	TRUE
M00021	Botrimarina_colliarenosi_Pla108	Cysteine biosynthesis, serine => cysteine	Pathway modules	Amino acid metabolism	Cysteine and methionine metabolism	(K00640,K23304) (K01738,K13034,K17069)	1	TRUE
M00021	Botrimarina_hoheduenensis_Pla111	Cysteine biosynthesis, serine => cysteine	Pathway modules	Amino acid metabolism	Cysteine and methionine metabolism	(K00640,K23304) (K01738,K13034,K17069)	1	TRUE
M00021	Botrimarina_mediterranea_Spa11	Cysteine biosynthesis, serine => cysteine	Pathway modules	Amino acid metabolism	Cysteine and methionine metabolism	(K00640,K23304) (K01738,K13034,K17069)	1	TRUE
M00021	Bythopirellula_goksoeyrii_Pr1d	Cysteine biosynthesis, serine => cysteine	Pathway modules	Amino acid metabolism	Cysteine and methionine metabolism	(K00640,K23304) (K01738,K13034,K17069)	1	TRUE
M00021	Bythopirellula_polymerisocia_Pla144	Cysteine biosynthesis, serine => cysteine	Pathway modules	Amino acid metabolism	Cysteine and methionine metabolism	(K00640,K23304) (K01738,K13034,K17069)	1	TRUE
M00021	K2D	Cysteine biosynthesis, serine => cysteine	Pathway modules	Amino acid metabolism	Cysteine and methionine metabolism	(K00640,K23304) (K01738,K13034,K17069)	1	TRUE
M00021	Roseiconus_lacunae	Cysteine biosynthesis, serine => cysteine	Pathway modules	Amino acid metabolism	Cysteine and methionine metabolism	(K00640,K23304) (K01738,K13034,K17069)	1	TRUE
M00021	Roseiconus_nitratireducens	Cysteine biosynthesis, serine => cysteine	Pathway modules	Amino acid metabolism	Cysteine and methionine metabolism	(K00640,K23304) (K01738,K13034,K17069)	1	TRUE
M00021	SV_7m_r	Cysteine biosynthesis, serine => cysteine	Pathway modules	Amino acid metabolism	Cysteine and methionine metabolism	(K00640,K23304) (K01738,K13034,K17069)	1	TRUE
M00021	Stieleria_maiorica	Cysteine biosynthesis, serine => cysteine	Pathway modules	Amino acid metabolism	Cysteine and methionine metabolism	(K00640,K23304) (K01738,K13034,K17069)	1	TRUE
M00021	Stieleria_neptunia	Cysteine biosynthesis, serine => cysteine	Pathway modules	Amino acid metabolism	Cysteine and methionine metabolism	(K00640,K23304) (K01738,K13034,K17069)	1	TRUE
M00021	Stieleria_sedimenti	Cysteine biosynthesis, serine => cysteine	Pathway modules	Amino acid metabolism	Cysteine and methionine metabolism	(K00640,K23304) (K01738,K13034,K17069)	1	TRUE
M00021	Stieleria_tagensis	Cysteine biosynthesis, serine => cysteine	Pathway modules	Amino acid metabolism	Cysteine and methionine metabolism	(K00640,K23304) (K01738,K13034,K17069)	1	TRUE
M00021	Stieleria_varia	Cysteine biosynthesis, serine => cysteine	Pathway modules	Amino acid metabolism	Cysteine and methionine metabolism	(K00640,K23304) (K01738,K13034,K17069)	1	TRUE
M00021	TBK1r	Cysteine biosynthesis, serine => cysteine	Pathway modules	Amino acid metabolism	Cysteine and methionine metabolism	(K00640,K23304) (K01738,K13034,K17069)	1	TRUE
M00022	Botrimarina_colliarenosi_Pla108	Shikimate pathway, phosphoenolpyruvate + erythrose-4P => chorismate	Pathway modules	Amino acid metabolism	Aromatic amino acid metabolism	(K01626,K03856,K13853) (((K01735,K13829) ((K03785,K03786) K00014,K13832)),K13830) ((K00891,K13829) (K00800,K24018),K13830) K01736	1	TRUE
M00022	Botrimarina_hoheduenensis_Pla111	Shikimate pathway, phosphoenolpyruvate + erythrose-4P => chorismate	Pathway modules	Amino acid metabolism	Aromatic amino acid metabolism	(K01626,K03856,K13853) (((K01735,K13829) ((K03785,K03786) K00014,K13832)),K13830) ((K00891,K13829) (K00800,K24018),K13830) K01736	1	TRUE
M00022	Botrimarina_mediterranea_Spa11	Shikimate pathway, phosphoenolpyruvate + erythrose-4P => chorismate	Pathway modules	Amino acid metabolism	Aromatic amino acid metabolism	(K01626,K03856,K13853) (((K01735,K13829) ((K03785,K03786) K00014,K13832)),K13830) ((K00891,K13829) (K00800,K24018),K13830) K01736	1	TRUE
M00022	Bythopirellula_goksoeyrii_Pr1d	Shikimate pathway, phosphoenolpyruvate + erythrose-4P => chorismate	Pathway modules	Amino acid metabolism	Aromatic amino acid metabolism	(K01626,K03856,K13853) (((K01735,K13829) ((K03785,K03786) K00014,K13832)),K13830) ((K00891,K13829) (K00800,K24018),K13830) K01736	1	TRUE
M00022	Bythopirellula_polymerisocia_Pla144	Shikimate pathway, phosphoenolpyruvate + erythrose-4P => chorismate	Pathway modules	Amino acid metabolism	Aromatic amino acid metabolism	(K01626,K03856,K13853) (((K01735,K13829) ((K03785,K03786) K00014,K13832)),K13830) ((K00891,K13829) (K00800,K24018),K13830) K01736	1	TRUE
M00022	K2D	Shikimate pathway, phosphoenolpyruvate + erythrose-4P => chorismate	Pathway modules	Amino acid metabolism	Aromatic amino acid metabolism	(K01626,K03856,K13853) (((K01735,K13829) ((K03785,K03786) K00014,K13832)),K13830) ((K00891,K13829) (K00800,K24018),K13830) K01736	1	TRUE
M00022	Roseiconus_lacunae	Shikimate pathway, phosphoenolpyruvate + erythrose-4P => chorismate	Pathway modules	Amino acid metabolism	Aromatic amino acid metabolism	(K01626,K03856,K13853) (((K01735,K13829) ((K03785,K03786) K00014,K13832)),K13830) ((K00891,K13829) (K00800,K24018),K13830) K01736	1	TRUE
M00022	Roseiconus_nitratireducens	Shikimate pathway, phosphoenolpyruvate + erythrose-4P => chorismate	Pathway modules	Amino acid metabolism	Aromatic amino acid metabolism	(K01626,K03856,K13853) (((K01735,K13829) ((K03785,K03786) K00014,K13832)),K13830) ((K00891,K13829) (K00800,K24018),K13830) K01736	1	TRUE
M00022	SV_7m_r	Shikimate pathway, phosphoenolpyruvate + erythrose-4P => chorismate	Pathway modules	Amino acid metabolism	Aromatic amino acid metabolism	(K01626,K03856,K13853) (((K01735,K13829) ((K03785,K03786) K00014,K13832)),K13830) ((K00891,K13829) (K00800,K24018),K13830) K01736	1	TRUE
M00022	Stieleria_maiorica	Shikimate pathway, phosphoenolpyruvate + erythrose-4P => chorismate	Pathway modules	Amino acid metabolism	Aromatic amino acid metabolism	(K01626,K03856,K13853) (((K01735,K13829) ((K03785,K03786) K00014,K13832)),K13830) ((K00891,K13829) (K00800,K24018),K13830) K01736	1	TRUE
M00022	Stieleria_neptunia	Shikimate pathway, phosphoenolpyruvate + erythrose-4P => chorismate	Pathway modules	Amino acid metabolism	Aromatic amino acid metabolism	(K01626,K03856,K13853) (((K01735,K13829) ((K03785,K03786) K00014,K13832)),K13830) ((K00891,K13829) (K00800,K24018),K13830) K01736	1	TRUE
M00022	Stieleria_sedimenti	Shikimate pathway, phosphoenolpyruvate + erythrose-4P => chorismate	Pathway modules	Amino acid metabolism	Aromatic amino acid metabolism	(K01626,K03856,K13853) (((K01735,K13829) ((K03785,K03786) K00014,K13832)),K13830) ((K00891,K13829) (K00800,K24018),K13830) K01736	1	TRUE
M00022	Stieleria_tagensis	Shikimate pathway, phosphoenolpyruvate + erythrose-4P => chorismate	Pathway modules	Amino acid metabolism	Aromatic amino acid metabolism	(K01626,K03856,K13853) (((K01735,K13829) ((K03785,K03786) K00014,K13832)),K13830) ((K00891,K13829) (K00800,K24018),K13830) K01736	1	TRUE
M00022	Stieleria_varia	Shikimate pathway, phosphoenolpyruvate + erythrose-4P => chorismate	Pathway modules	Amino acid metabolism	Aromatic amino acid metabolism	(K01626,K03856,K13853) (((K01735,K13829) ((K03785,K03786) K00014,K13832)),K13830) ((K00891,K13829) (K00800,K24018),K13830) K01736	1	TRUE
M00022	TBK1r	Shikimate pathway, phosphoenolpyruvate + erythrose-4P => chorismate	Pathway modules	Amino acid metabolism	Aromatic amino acid metabolism	(K01626,K03856,K13853) (((K01735,K13829) ((K03785,K03786) K00014,K13832)),K13830) ((K00891,K13829) (K00800,K24018),K13830) K01736	1	TRUE
M00023	Botrimarina_colliarenosi_Pla108	Tryptophan biosynthesis, chorismate => tryptophan	Pathway modules	Amino acid metabolism	Aromatic amino acid metabolism	(((K01657+K01658,K13503,K13501,K01656) K00766),K13497) (((K01817,K24017) (K01656,K01609)),K13498,K13501) (K01695+(K01696,K06001),K01694)	1	TRUE
M00023	Botrimarina_hoheduenensis_Pla111	Tryptophan biosynthesis, chorismate => tryptophan	Pathway modules	Amino acid metabolism	Aromatic amino acid metabolism	(((K01657+K01658,K13503,K13501,K01656) K00766),K13497) (((K01817,K24017) (K01656,K01609)),K13498,K13501) (K01695+(K01696,K06001),K01694)	1	TRUE
M00023	Botrimarina_mediterranea_Spa11	Tryptophan biosynthesis, chorismate => tryptophan	Pathway modules	Amino acid metabolism	Aromatic amino acid metabolism	(((K01657+K01658,K13503,K13501,K01656) K00766),K13497) (((K01817,K24017) (K01656,K01609)),K13498,K13501) (K01695+(K01696,K06001),K01694)	1	TRUE
M00023	Bythopirellula_goksoeyrii_Pr1d	Tryptophan biosynthesis, chorismate => tryptophan	Pathway modules	Amino acid metabolism	Aromatic amino acid metabolism	(((K01657+K01658,K13503,K13501,K01656) K00766),K13497) (((K01817,K24017) (K01656,K01609)),K13498,K13501) (K01695+(K01696,K06001),K01694)	1	TRUE
M00023	Bythopirellula_polymerisocia_Pla144	Tryptophan biosynthesis, chorismate => tryptophan	Pathway modules	Amino acid metabolism	Aromatic amino acid metabolism	(((K01657+K01658,K13503,K13501,K01656) K00766),K13497) (((K01817,K24017) (K01656,K01609)),K13498,K13501) (K01695+(K01696,K06001),K01694)	1	TRUE
M00023	K2D	Tryptophan biosynthesis, chorismate => tryptophan	Pathway modules	Amino acid metabolism	Aromatic amino acid metabolism	(((K01657+K01658,K13503,K13501,K01656) K00766),K13497) (((K01817,K24017) (K01656,K01609)),K13498,K13501) (K01695+(K01696,K06001),K01694)	1	TRUE
M00023	Roseiconus_lacunae	Tryptophan biosynthesis, chorismate => tryptophan	Pathway modules	Amino acid metabolism	Aromatic amino acid metabolism	(((K01657+K01658,K13503,K13501,K01656) K00766),K13497) (((K01817,K24017) (K01656,K01609)),K13498,K13501) (K01695+(K01696,K06001),K01694)	1	TRUE
M00023	Roseiconus_nitratireducens	Tryptophan biosynthesis, chorismate => tryptophan	Pathway modules	Amino acid metabolism	Aromatic amino acid metabolism	(((K01657+K01658,K13503,K13501,K01656) K00766),K13497) (((K01817,K24017) (K01656,K01609)),K13498,K13501) (K01695+(K01696,K06001),K01694)	1	TRUE
M00023	SV_7m_r	Tryptophan biosynthesis, chorismate => tryptophan	Pathway modules	Amino acid metabolism	Aromatic amino acid metabolism	(((K01657+K01658,K13503,K13501,K01656) K00766),K13497) (((K01817,K24017) (K01656,K01609)),K13498,K13501) (K01695+(K01696,K06001),K01694)	1	TRUE
M00023	Stieleria_maiorica	Tryptophan biosynthesis, chorismate => tryptophan	Pathway modules	Amino acid metabolism	Aromatic amino acid metabolism	(((K01657+K01658,K13503,K13501,K01656) K00766),K13497) (((K01817,K24017) (K01656,K01609)),K13498,K13501) (K01695+(K01696,K06001),K01694)	1	TRUE
M00023	Stieleria_neptunia	Tryptophan biosynthesis, chorismate => tryptophan	Pathway modules	Amino acid metabolism	Aromatic amino acid metabolism	(((K01657+K01658,K13503,K13501,K01656) K00766),K13497) (((K01817,K24017) (K01656,K01609)),K13498,K13501) (K01695+(K01696,K06001),K01694)	1	TRUE
M00023	Stieleria_sedimenti	Tryptophan biosynthesis, chorismate => tryptophan	Pathway modules	Amino acid metabolism	Aromatic amino acid metabolism	(((K01657+K01658,K13503,K13501,K01656) K00766),K13497) (((K01817,K24017) (K01656,K01609)),K13498,K13501) (K01695+(K01696,K06001),K01694)	1	TRUE
M00023	Stieleria_tagensis	Tryptophan biosynthesis, chorismate => tryptophan	Pathway modules	Amino acid metabolism	Aromatic amino acid metabolism	(((K01657+K01658,K13503,K13501,K01656) K00766),K13497) (((K01817,K24017) (K01656,K01609)),K13498,K13501) (K01695+(K01696,K06001),K01694)	1	TRUE
M00023	Stieleria_varia	Tryptophan biosynthesis, chorismate => tryptophan	Pathway modules	Amino acid metabolism	Aromatic amino acid metabolism	(((K01657+K01658,K13503,K13501,K01656) K00766),K13497) (((K01817,K24017) (K01656,K01609)),K13498,K13501) (K01695+(K01696,K06001),K01694)	1	TRUE
M00023	TBK1r	Tryptophan biosynthesis, chorismate => tryptophan	Pathway modules	Amino acid metabolism	Aromatic amino acid metabolism	(((K01657+K01658,K13503,K13501,K01656) K00766),K13497) (((K01817,K24017) (K01656,K01609)),K13498,K13501) (K01695+(K01696,K06001),K01694)	1	TRUE
M00026	Botrimarina_colliarenosi_Pla108	Histidine biosynthesis, PRPP => histidine	Pathway modules	Amino acid metabolism	Histidine metabolism	(K00765-K02502) (K01523 K01496,K11755,K14152) (K01814,K24017) (K02501+K02500,K01663) ((K01693 K00817 (K04486,K05602,K18649)),(K01089 K00817)) (K00013,K14152)	1	TRUE
M00026	Botrimarina_hoheduenensis_Pla111	Histidine biosynthesis, PRPP => histidine	Pathway modules	Amino acid metabolism	Histidine metabolism	(K00765-K02502) (K01523 K01496,K11755,K14152) (K01814,K24017) (K02501+K02500,K01663) ((K01693 K00817 (K04486,K05602,K18649)),(K01089 K00817)) (K00013,K14152)	1	TRUE
M00026	Botrimarina_mediterranea_Spa11	Histidine biosynthesis, PRPP => histidine	Pathway modules	Amino acid metabolism	Histidine metabolism	(K00765-K02502) (K01523 K01496,K11755,K14152) (K01814,K24017) (K02501+K02500,K01663) ((K01693 K00817 (K04486,K05602,K18649)),(K01089 K00817)) (K00013,K14152)	1	TRUE
M00026	Bythopirellula_goksoeyrii_Pr1d	Histidine biosynthesis, PRPP => histidine	Pathway modules	Amino acid metabolism	Histidine metabolism	(K00765-K02502) (K01523 K01496,K11755,K14152) (K01814,K24017) (K02501+K02500,K01663) ((K01693 K00817 (K04486,K05602,K18649)),(K01089 K00817)) (K00013,K14152)	1	TRUE
M00026	Bythopirellula_polymerisocia_Pla144	Histidine biosynthesis, PRPP => histidine	Pathway modules	Amino acid metabolism	Histidine metabolism	(K00765-K02502) (K01523 K01496,K11755,K14152) (K01814,K24017) (K02501+K02500,K01663) ((K01693 K00817 (K04486,K05602,K18649)),(K01089 K00817)) (K00013,K14152)	1	TRUE
M00026	K2D	Histidine biosynthesis, PRPP => histidine	Pathway modules	Amino acid metabolism	Histidine metabolism	(K00765-K02502) (K01523 K01496,K11755,K14152) (K01814,K24017) (K02501+K02500,K01663) ((K01693 K00817 (K04486,K05602,K18649)),(K01089 K00817)) (K00013,K14152)	1	TRUE
M00026	Roseiconus_lacunae	Histidine biosynthesis, PRPP => histidine	Pathway modules	Amino acid metabolism	Histidine metabolism	(K00765-K02502) (K01523 K01496,K11755,K14152) (K01814,K24017) (K02501+K02500,K01663) ((K01693 K00817 (K04486,K05602,K18649)),(K01089 K00817)) (K00013,K14152)	1	TRUE
M00026	Roseiconus_nitratireducens	Histidine biosynthesis, PRPP => histidine	Pathway modules	Amino acid metabolism	Histidine metabolism	(K00765-K02502) (K01523 K01496,K11755,K14152) (K01814,K24017) (K02501+K02500,K01663) ((K01693 K00817 (K04486,K05602,K18649)),(K01089 K00817)) (K00013,K14152)	1	TRUE
M00026	SV_7m_r	Histidine biosynthesis, PRPP => histidine	Pathway modules	Amino acid metabolism	Histidine metabolism	(K00765-K02502) (K01523 K01496,K11755,K14152) (K01814,K24017) (K02501+K02500,K01663) ((K01693 K00817 (K04486,K05602,K18649)),(K01089 K00817)) (K00013,K14152)	1	TRUE
M00026	Stieleria_maiorica	Histidine biosynthesis, PRPP => histidine	Pathway modules	Amino acid metabolism	Histidine metabolism	(K00765-K02502) (K01523 K01496,K11755,K14152) (K01814,K24017) (K02501+K02500,K01663) ((K01693 K00817 (K04486,K05602,K18649)),(K01089 K00817)) (K00013,K14152)	1	TRUE
M00026	Stieleria_neptunia	Histidine biosynthesis, PRPP => histidine	Pathway modules	Amino acid metabolism	Histidine metabolism	(K00765-K02502) (K01523 K01496,K11755,K14152) (K01814,K24017) (K02501+K02500,K01663) ((K01693 K00817 (K04486,K05602,K18649)),(K01089 K00817)) (K00013,K14152)	0.833333	TRUE
M00026	Stieleria_sedimenti	Histidine biosynthesis, PRPP => histidine	Pathway modules	Amino acid metabolism	Histidine metabolism	(K00765-K02502) (K01523 K01496,K11755,K14152) (K01814,K24017) (K02501+K02500,K01663) ((K01693 K00817 (K04486,K05602,K18649)),(K01089 K00817)) (K00013,K14152)	1	TRUE
M00026	Stieleria_tagensis	Histidine biosynthesis, PRPP => histidine	Pathway modules	Amino acid metabolism	Histidine metabolism	(K00765-K02502) (K01523 K01496,K11755,K14152) (K01814,K24017) (K02501+K02500,K01663) ((K01693 K00817 (K04486,K05602,K18649)),(K01089 K00817)) (K00013,K14152)	1	TRUE
M00026	Stieleria_varia	Histidine biosynthesis, PRPP => histidine	Pathway modules	Amino acid metabolism	Histidine metabolism	(K00765-K02502) (K01523 K01496,K11755,K14152) (K01814,K24017) (K02501+K02500,K01663) ((K01693 K00817 (K04486,K05602,K18649)),(K01089 K00817)) (K00013,K14152)	1	TRUE
M00026	TBK1r	Histidine biosynthesis, PRPP => histidine	Pathway modules	Amino acid metabolism	Histidine metabolism	(K00765-K02502) (K01523 K01496,K11755,K14152) (K01814,K24017) (K02501+K02500,K01663) ((K01693 K00817 (K04486,K05602,K18649)),(K01089 K00817)) (K00013,K14152)	1	TRUE
M00028	Botrimarina_colliarenosi_Pla108	Ornithine biosynthesis, glutamate => ornithine	Pathway modules	Amino acid metabolism	Arginine and proline metabolism	(K00618,K00619,K14681,K14682,K00620,K22477,K22478) ((K00930,K22478) K00145,K12659) (K00818,K00821) (K01438,K14677,K00620)	1	TRUE
M00028	Botrimarina_hoheduenensis_Pla111	Ornithine biosynthesis, glutamate => ornithine	Pathway modules	Amino acid metabolism	Arginine and proline metabolism	(K00618,K00619,K14681,K14682,K00620,K22477,K22478) ((K00930,K22478) K00145,K12659) (K00818,K00821) (K01438,K14677,K00620)	1	TRUE
M00028	Botrimarina_mediterranea_Spa11	Ornithine biosynthesis, glutamate => ornithine	Pathway modules	Amino acid metabolism	Arginine and proline metabolism	(K00618,K00619,K14681,K14682,K00620,K22477,K22478) ((K00930,K22478) K00145,K12659) (K00818,K00821) (K01438,K14677,K00620)	1	TRUE
M00028	Bythopirellula_goksoeyrii_Pr1d	Ornithine biosynthesis, glutamate => ornithine	Pathway modules	Amino acid metabolism	Arginine and proline metabolism	(K00618,K00619,K14681,K14682,K00620,K22477,K22478) ((K00930,K22478) K00145,K12659) (K00818,K00821) (K01438,K14677,K00620)	1	TRUE
M00028	Bythopirellula_polymerisocia_Pla144	Ornithine biosynthesis, glutamate => ornithine	Pathway modules	Amino acid metabolism	Arginine and proline metabolism	(K00618,K00619,K14681,K14682,K00620,K22477,K22478) ((K00930,K22478) K00145,K12659) (K00818,K00821) (K01438,K14677,K00620)	1	TRUE
M00028	K2D	Ornithine biosynthesis, glutamate => ornithine	Pathway modules	Amino acid metabolism	Arginine and proline metabolism	(K00618,K00619,K14681,K14682,K00620,K22477,K22478) ((K00930,K22478) K00145,K12659) (K00818,K00821) (K01438,K14677,K00620)	1	TRUE
M00028	Roseiconus_lacunae	Ornithine biosynthesis, glutamate => ornithine	Pathway modules	Amino acid metabolism	Arginine and proline metabolism	(K00618,K00619,K14681,K14682,K00620,K22477,K22478) ((K00930,K22478) K00145,K12659) (K00818,K00821) (K01438,K14677,K00620)	0.75	TRUE
M00028	Roseiconus_nitratireducens	Ornithine biosynthesis, glutamate => ornithine	Pathway modules	Amino acid metabolism	Arginine and proline metabolism	(K00618,K00619,K14681,K14682,K00620,K22477,K22478) ((K00930,K22478) K00145,K12659) (K00818,K00821) (K01438,K14677,K00620)	0.75	TRUE
M00028	SV_7m_r	Ornithine biosynthesis, glutamate => ornithine	Pathway modules	Amino acid metabolism	Arginine and proline metabolism	(K00618,K00619,K14681,K14682,K00620,K22477,K22478) ((K00930,K22478) K00145,K12659) (K00818,K00821) (K01438,K14677,K00620)	0.75	TRUE
M00028	Stieleria_maiorica	Ornithine biosynthesis, glutamate => ornithine	Pathway modules	Amino acid metabolism	Arginine and proline metabolism	(K00618,K00619,K14681,K14682,K00620,K22477,K22478) ((K00930,K22478) K00145,K12659) (K00818,K00821) (K01438,K14677,K00620)	0.75	TRUE
M00028	Stieleria_neptunia	Ornithine biosynthesis, glutamate => ornithine	Pathway modules	Amino acid metabolism	Arginine and proline metabolism	(K00618,K00619,K14681,K14682,K00620,K22477,K22478) ((K00930,K22478) K00145,K12659) (K00818,K00821) (K01438,K14677,K00620)	0.75	TRUE
M00028	Stieleria_sedimenti	Ornithine biosynthesis, glutamate => ornithine	Pathway modules	Amino acid metabolism	Arginine and proline metabolism	(K00618,K00619,K14681,K14682,K00620,K22477,K22478) ((K00930,K22478) K00145,K12659) (K00818,K00821) (K01438,K14677,K00620)	0.75	TRUE
M00028	Stieleria_tagensis	Ornithine biosynthesis, glutamate => ornithine	Pathway modules	Amino acid metabolism	Arginine and proline metabolism	(K00618,K00619,K14681,K14682,K00620,K22477,K22478) ((K00930,K22478) K00145,K12659) (K00818,K00821) (K01438,K14677,K00620)	0.75	TRUE
M00028	Stieleria_varia	Ornithine biosynthesis, glutamate => ornithine	Pathway modules	Amino acid metabolism	Arginine and proline metabolism	(K00618,K00619,K14681,K14682,K00620,K22477,K22478) ((K00930,K22478) K00145,K12659) (K00818,K00821) (K01438,K14677,K00620)	0.75	TRUE
M00028	TBK1r	Ornithine biosynthesis, glutamate => ornithine	Pathway modules	Amino acid metabolism	Arginine and proline metabolism	(K00618,K00619,K14681,K14682,K00620,K22477,K22478) ((K00930,K22478) K00145,K12659) (K00818,K00821) (K01438,K14677,K00620)	0.75	TRUE
M00033	Bythopirellula_goksoeyrii_Pr1d	Ectoine biosynthesis, aspartate => ectoine	Pathway modules	Amino acid metabolism	Serine and threonine metabolism	K00928 K00133 K00836 K06718 K06720	1	TRUE
M00033	Stieleria_varia	Ectoine biosynthesis, aspartate => ectoine	Pathway modules	Amino acid metabolism	Serine and threonine metabolism	K00928 K00133 K00836 K06718 K06720	1	TRUE
M00035	Botrimarina_colliarenosi_Pla108	Methionine degradation	Pathway modules	Amino acid metabolism	Cysteine and methionine metabolism	K00789 (K00552,K00558,K17398,K17399) K01251 (K01697,K10150)	0.75	TRUE
M00035	Botrimarina_hoheduenensis_Pla111	Methionine degradation	Pathway modules	Amino acid metabolism	Cysteine and methionine metabolism	K00789 (K00552,K00558,K17398,K17399) K01251 (K01697,K10150)	0.75	TRUE
M00035	Botrimarina_mediterranea_Spa11	Methionine degradation	Pathway modules	Amino acid metabolism	Cysteine and methionine metabolism	K00789 (K00552,K00558,K17398,K17399) K01251 (K01697,K10150)	0.75	TRUE
M00035	K2D	Methionine degradation	Pathway modules	Amino acid metabolism	Cysteine and methionine metabolism	K00789 (K00552,K00558,K17398,K17399) K01251 (K01697,K10150)	0.75	TRUE
M00035	Stieleria_tagensis	Methionine degradation	Pathway modules	Amino acid metabolism	Cysteine and methionine metabolism	K00789 (K00552,K00558,K17398,K17399) K01251 (K01697,K10150)	0.75	TRUE
M00046	Botrimarina_colliarenosi_Pla108	Pyrimidine degradation, uracil => beta-alanine, thymine => 3-aminoisobutanoate	Pathway modules	Nucleotide metabolism	Pyrimidine metabolism	(K00207,K17722+K17723) K01464 (K01431,K06016)	1	TRUE
M00046	Botrimarina_hoheduenensis_Pla111	Pyrimidine degradation, uracil => beta-alanine, thymine => 3-aminoisobutanoate	Pathway modules	Nucleotide metabolism	Pyrimidine metabolism	(K00207,K17722+K17723) K01464 (K01431,K06016)	1	TRUE
M00046	Botrimarina_mediterranea_Spa11	Pyrimidine degradation, uracil => beta-alanine, thymine => 3-aminoisobutanoate	Pathway modules	Nucleotide metabolism	Pyrimidine metabolism	(K00207,K17722+K17723) K01464 (K01431,K06016)	1	TRUE
M00046	Bythopirellula_goksoeyrii_Pr1d	Pyrimidine degradation, uracil => beta-alanine, thymine => 3-aminoisobutanoate	Pathway modules	Nucleotide metabolism	Pyrimidine metabolism	(K00207,K17722+K17723) K01464 (K01431,K06016)	1	TRUE
M00046	Bythopirellula_polymerisocia_Pla144	Pyrimidine degradation, uracil => beta-alanine, thymine => 3-aminoisobutanoate	Pathway modules	Nucleotide metabolism	Pyrimidine metabolism	(K00207,K17722+K17723) K01464 (K01431,K06016)	1	TRUE
M00046	K2D	Pyrimidine degradation, uracil => beta-alanine, thymine => 3-aminoisobutanoate	Pathway modules	Nucleotide metabolism	Pyrimidine metabolism	(K00207,K17722+K17723) K01464 (K01431,K06016)	1	TRUE
M00048	Botrimarina_colliarenosi_Pla108	De novo purine biosynthesis, PRPP + glutamine => IMP	Pathway modules	Nucleotide metabolism	Purine metabolism	K00764 (K01945,K11787,K11788,K13713) (K00601,K11175,K08289,K11787,K01492) (K01952,(K23269+K23264+K23265),(K23270+K23265)) (K01933,K11787,K11788 (K01587,K11808,K01589 K01588)) (K01923,K01587,K13713) K01756 (K00602,(K01492,K06863 K11176))	1	TRUE
M00048	Botrimarina_hoheduenensis_Pla111	De novo purine biosynthesis, PRPP + glutamine => IMP	Pathway modules	Nucleotide metabolism	Purine metabolism	K00764 (K01945,K11787,K11788,K13713) (K00601,K11175,K08289,K11787,K01492) (K01952,(K23269+K23264+K23265),(K23270+K23265)) (K01933,K11787,K11788 (K01587,K11808,K01589 K01588)) (K01923,K01587,K13713) K01756 (K00602,(K01492,K06863 K11176))	1	TRUE
M00048	Botrimarina_mediterranea_Spa11	De novo purine biosynthesis, PRPP + glutamine => IMP	Pathway modules	Nucleotide metabolism	Purine metabolism	K00764 (K01945,K11787,K11788,K13713) (K00601,K11175,K08289,K11787,K01492) (K01952,(K23269+K23264+K23265),(K23270+K23265)) (K01933,K11787,K11788 (K01587,K11808,K01589 K01588)) (K01923,K01587,K13713) K01756 (K00602,(K01492,K06863 K11176))	1	TRUE
M00048	Bythopirellula_goksoeyrii_Pr1d	De novo purine biosynthesis, PRPP + glutamine => IMP	Pathway modules	Nucleotide metabolism	Purine metabolism	K00764 (K01945,K11787,K11788,K13713) (K00601,K11175,K08289,K11787,K01492) (K01952,(K23269+K23264+K23265),(K23270+K23265)) (K01933,K11787,K11788 (K01587,K11808,K01589 K01588)) (K01923,K01587,K13713) K01756 (K00602,(K01492,K06863 K11176))	1	TRUE
M00048	Bythopirellula_polymerisocia_Pla144	De novo purine biosynthesis, PRPP + glutamine => IMP	Pathway modules	Nucleotide metabolism	Purine metabolism	K00764 (K01945,K11787,K11788,K13713) (K00601,K11175,K08289,K11787,K01492) (K01952,(K23269+K23264+K23265),(K23270+K23265)) (K01933,K11787,K11788 (K01587,K11808,K01589 K01588)) (K01923,K01587,K13713) K01756 (K00602,(K01492,K06863 K11176))	1	TRUE
M00048	K2D	De novo purine biosynthesis, PRPP + glutamine => IMP	Pathway modules	Nucleotide metabolism	Purine metabolism	K00764 (K01945,K11787,K11788,K13713) (K00601,K11175,K08289,K11787,K01492) (K01952,(K23269+K23264+K23265),(K23270+K23265)) (K01933,K11787,K11788 (K01587,K11808,K01589 K01588)) (K01923,K01587,K13713) K01756 (K00602,(K01492,K06863 K11176))	1	TRUE
M00048	Roseiconus_lacunae	De novo purine biosynthesis, PRPP + glutamine => IMP	Pathway modules	Nucleotide metabolism	Purine metabolism	K00764 (K01945,K11787,K11788,K13713) (K00601,K11175,K08289,K11787,K01492) (K01952,(K23269+K23264+K23265),(K23270+K23265)) (K01933,K11787,K11788 (K01587,K11808,K01589 K01588)) (K01923,K01587,K13713) K01756 (K00602,(K01492,K06863 K11176))	1	TRUE
M00048	Roseiconus_nitratireducens	De novo purine biosynthesis, PRPP + glutamine => IMP	Pathway modules	Nucleotide metabolism	Purine metabolism	K00764 (K01945,K11787,K11788,K13713) (K00601,K11175,K08289,K11787,K01492) (K01952,(K23269+K23264+K23265),(K23270+K23265)) (K01933,K11787,K11788 (K01587,K11808,K01589 K01588)) (K01923,K01587,K13713) K01756 (K00602,(K01492,K06863 K11176))	1	TRUE
M00048	SV_7m_r	De novo purine biosynthesis, PRPP + glutamine => IMP	Pathway modules	Nucleotide metabolism	Purine metabolism	K00764 (K01945,K11787,K11788,K13713) (K00601,K11175,K08289,K11787,K01492) (K01952,(K23269+K23264+K23265),(K23270+K23265)) (K01933,K11787,K11788 (K01587,K11808,K01589 K01588)) (K01923,K01587,K13713) K01756 (K00602,(K01492,K06863 K11176))	1	TRUE
M00048	Stieleria_maiorica	De novo purine biosynthesis, PRPP + glutamine => IMP	Pathway modules	Nucleotide metabolism	Purine metabolism	K00764 (K01945,K11787,K11788,K13713) (K00601,K11175,K08289,K11787,K01492) (K01952,(K23269+K23264+K23265),(K23270+K23265)) (K01933,K11787,K11788 (K01587,K11808,K01589 K01588)) (K01923,K01587,K13713) K01756 (K00602,(K01492,K06863 K11176))	1	TRUE
M00048	Stieleria_neptunia	De novo purine biosynthesis, PRPP + glutamine => IMP	Pathway modules	Nucleotide metabolism	Purine metabolism	K00764 (K01945,K11787,K11788,K13713) (K00601,K11175,K08289,K11787,K01492) (K01952,(K23269+K23264+K23265),(K23270+K23265)) (K01933,K11787,K11788 (K01587,K11808,K01589 K01588)) (K01923,K01587,K13713) K01756 (K00602,(K01492,K06863 K11176))	1	TRUE
M00048	Stieleria_sedimenti	De novo purine biosynthesis, PRPP + glutamine => IMP	Pathway modules	Nucleotide metabolism	Purine metabolism	K00764 (K01945,K11787,K11788,K13713) (K00601,K11175,K08289,K11787,K01492) (K01952,(K23269+K23264+K23265),(K23270+K23265)) (K01933,K11787,K11788 (K01587,K11808,K01589 K01588)) (K01923,K01587,K13713) K01756 (K00602,(K01492,K06863 K11176))	1	TRUE
M00048	Stieleria_tagensis	De novo purine biosynthesis, PRPP + glutamine => IMP	Pathway modules	Nucleotide metabolism	Purine metabolism	K00764 (K01945,K11787,K11788,K13713) (K00601,K11175,K08289,K11787,K01492) (K01952,(K23269+K23264+K23265),(K23270+K23265)) (K01933,K11787,K11788 (K01587,K11808,K01589 K01588)) (K01923,K01587,K13713) K01756 (K00602,(K01492,K06863 K11176))	1	TRUE
M00048	Stieleria_varia	De novo purine biosynthesis, PRPP + glutamine => IMP	Pathway modules	Nucleotide metabolism	Purine metabolism	K00764 (K01945,K11787,K11788,K13713) (K00601,K11175,K08289,K11787,K01492) (K01952,(K23269+K23264+K23265),(K23270+K23265)) (K01933,K11787,K11788 (K01587,K11808,K01589 K01588)) (K01923,K01587,K13713) K01756 (K00602,(K01492,K06863 K11176))	1	TRUE
M00048	TBK1r	De novo purine biosynthesis, PRPP + glutamine => IMP	Pathway modules	Nucleotide metabolism	Purine metabolism	K00764 (K01945,K11787,K11788,K13713) (K00601,K11175,K08289,K11787,K01492) (K01952,(K23269+K23264+K23265),(K23270+K23265)) (K01933,K11787,K11788 (K01587,K11808,K01589 K01588)) (K01923,K01587,K13713) K01756 (K00602,(K01492,K06863 K11176))	1	TRUE
M00049	Botrimarina_colliarenosi_Pla108	Adenine ribonucleotide biosynthesis, IMP => ADP,ATP	Pathway modules	Nucleotide metabolism	Purine metabolism	K01939 K01756 (K00939,K18532,K18533,K00944) K00940	1	TRUE
M00049	Botrimarina_hoheduenensis_Pla111	Adenine ribonucleotide biosynthesis, IMP => ADP,ATP	Pathway modules	Nucleotide metabolism	Purine metabolism	K01939 K01756 (K00939,K18532,K18533,K00944) K00940	1	TRUE
M00049	Botrimarina_mediterranea_Spa11	Adenine ribonucleotide biosynthesis, IMP => ADP,ATP	Pathway modules	Nucleotide metabolism	Purine metabolism	K01939 K01756 (K00939,K18532,K18533,K00944) K00940	1	TRUE
M00049	Bythopirellula_goksoeyrii_Pr1d	Adenine ribonucleotide biosynthesis, IMP => ADP,ATP	Pathway modules	Nucleotide metabolism	Purine metabolism	K01939 K01756 (K00939,K18532,K18533,K00944) K00940	1	TRUE
M00049	Bythopirellula_polymerisocia_Pla144	Adenine ribonucleotide biosynthesis, IMP => ADP,ATP	Pathway modules	Nucleotide metabolism	Purine metabolism	K01939 K01756 (K00939,K18532,K18533,K00944) K00940	1	TRUE
M00049	K2D	Adenine ribonucleotide biosynthesis, IMP => ADP,ATP	Pathway modules	Nucleotide metabolism	Purine metabolism	K01939 K01756 (K00939,K18532,K18533,K00944) K00940	1	TRUE
M00049	Roseiconus_lacunae	Adenine ribonucleotide biosynthesis, IMP => ADP,ATP	Pathway modules	Nucleotide metabolism	Purine metabolism	K01939 K01756 (K00939,K18532,K18533,K00944) K00940	1	TRUE
M00049	Roseiconus_nitratireducens	Adenine ribonucleotide biosynthesis, IMP => ADP,ATP	Pathway modules	Nucleotide metabolism	Purine metabolism	K01939 K01756 (K00939,K18532,K18533,K00944) K00940	1	TRUE
M00049	SV_7m_r	Adenine ribonucleotide biosynthesis, IMP => ADP,ATP	Pathway modules	Nucleotide metabolism	Purine metabolism	K01939 K01756 (K00939,K18532,K18533,K00944) K00940	1	TRUE
M00049	Stieleria_maiorica	Adenine ribonucleotide biosynthesis, IMP => ADP,ATP	Pathway modules	Nucleotide metabolism	Purine metabolism	K01939 K01756 (K00939,K18532,K18533,K00944) K00940	1	TRUE
M00049	Stieleria_neptunia	Adenine ribonucleotide biosynthesis, IMP => ADP,ATP	Pathway modules	Nucleotide metabolism	Purine metabolism	K01939 K01756 (K00939,K18532,K18533,K00944) K00940	1	TRUE
M00049	Stieleria_sedimenti	Adenine ribonucleotide biosynthesis, IMP => ADP,ATP	Pathway modules	Nucleotide metabolism	Purine metabolism	K01939 K01756 (K00939,K18532,K18533,K00944) K00940	1	TRUE
M00049	Stieleria_tagensis	Adenine ribonucleotide biosynthesis, IMP => ADP,ATP	Pathway modules	Nucleotide metabolism	Purine metabolism	K01939 K01756 (K00939,K18532,K18533,K00944) K00940	1	TRUE
M00049	Stieleria_varia	Adenine ribonucleotide biosynthesis, IMP => ADP,ATP	Pathway modules	Nucleotide metabolism	Purine metabolism	K01939 K01756 (K00939,K18532,K18533,K00944) K00940	1	TRUE
M00049	TBK1r	Adenine ribonucleotide biosynthesis, IMP => ADP,ATP	Pathway modules	Nucleotide metabolism	Purine metabolism	K01939 K01756 (K00939,K18532,K18533,K00944) K00940	1	TRUE
M00050	Botrimarina_colliarenosi_Pla108	Guanine ribonucleotide biosynthesis, IMP => GDP,GTP	Pathway modules	Nucleotide metabolism	Purine metabolism	K00088 K01951 K00942 (K00940,K18533)	1	TRUE
M00050	Botrimarina_hoheduenensis_Pla111	Guanine ribonucleotide biosynthesis, IMP => GDP,GTP	Pathway modules	Nucleotide metabolism	Purine metabolism	K00088 K01951 K00942 (K00940,K18533)	1	TRUE
M00050	Botrimarina_mediterranea_Spa11	Guanine ribonucleotide biosynthesis, IMP => GDP,GTP	Pathway modules	Nucleotide metabolism	Purine metabolism	K00088 K01951 K00942 (K00940,K18533)	1	TRUE
M00050	Bythopirellula_goksoeyrii_Pr1d	Guanine ribonucleotide biosynthesis, IMP => GDP,GTP	Pathway modules	Nucleotide metabolism	Purine metabolism	K00088 K01951 K00942 (K00940,K18533)	1	TRUE
M00050	Bythopirellula_polymerisocia_Pla144	Guanine ribonucleotide biosynthesis, IMP => GDP,GTP	Pathway modules	Nucleotide metabolism	Purine metabolism	K00088 K01951 K00942 (K00940,K18533)	1	TRUE
M00050	K2D	Guanine ribonucleotide biosynthesis, IMP => GDP,GTP	Pathway modules	Nucleotide metabolism	Purine metabolism	K00088 K01951 K00942 (K00940,K18533)	1	TRUE
M00050	Roseiconus_lacunae	Guanine ribonucleotide biosynthesis, IMP => GDP,GTP	Pathway modules	Nucleotide metabolism	Purine metabolism	K00088 K01951 K00942 (K00940,K18533)	1	TRUE
M00050	Roseiconus_nitratireducens	Guanine ribonucleotide biosynthesis, IMP => GDP,GTP	Pathway modules	Nucleotide metabolism	Purine metabolism	K00088 K01951 K00942 (K00940,K18533)	1	TRUE
M00050	SV_7m_r	Guanine ribonucleotide biosynthesis, IMP => GDP,GTP	Pathway modules	Nucleotide metabolism	Purine metabolism	K00088 K01951 K00942 (K00940,K18533)	1	TRUE
M00050	Stieleria_maiorica	Guanine ribonucleotide biosynthesis, IMP => GDP,GTP	Pathway modules	Nucleotide metabolism	Purine metabolism	K00088 K01951 K00942 (K00940,K18533)	1	TRUE
M00050	Stieleria_neptunia	Guanine ribonucleotide biosynthesis, IMP => GDP,GTP	Pathway modules	Nucleotide metabolism	Purine metabolism	K00088 K01951 K00942 (K00940,K18533)	1	TRUE
M00050	Stieleria_sedimenti	Guanine ribonucleotide biosynthesis, IMP => GDP,GTP	Pathway modules	Nucleotide metabolism	Purine metabolism	K00088 K01951 K00942 (K00940,K18533)	1	TRUE
M00050	Stieleria_tagensis	Guanine ribonucleotide biosynthesis, IMP => GDP,GTP	Pathway modules	Nucleotide metabolism	Purine metabolism	K00088 K01951 K00942 (K00940,K18533)	1	TRUE
M00050	Stieleria_varia	Guanine ribonucleotide biosynthesis, IMP => GDP,GTP	Pathway modules	Nucleotide metabolism	Purine metabolism	K00088 K01951 K00942 (K00940,K18533)	1	TRUE
M00050	TBK1r	Guanine ribonucleotide biosynthesis, IMP => GDP,GTP	Pathway modules	Nucleotide metabolism	Purine metabolism	K00088 K01951 K00942 (K00940,K18533)	1	TRUE
M00052	Botrimarina_colliarenosi_Pla108	Pyrimidine ribonucleotide biosynthesis, UMP => UDP/UTP,CDP/CTP	Pathway modules	Nucleotide metabolism	Pyrimidine metabolism	(K13800,K13809,K09903) (K00940,K18533) K01937	1	TRUE
M00052	Botrimarina_hoheduenensis_Pla111	Pyrimidine ribonucleotide biosynthesis, UMP => UDP/UTP,CDP/CTP	Pathway modules	Nucleotide metabolism	Pyrimidine metabolism	(K13800,K13809,K09903) (K00940,K18533) K01937	1	TRUE
M00052	Botrimarina_mediterranea_Spa11	Pyrimidine ribonucleotide biosynthesis, UMP => UDP/UTP,CDP/CTP	Pathway modules	Nucleotide metabolism	Pyrimidine metabolism	(K13800,K13809,K09903) (K00940,K18533) K01937	1	TRUE
M00052	Bythopirellula_goksoeyrii_Pr1d	Pyrimidine ribonucleotide biosynthesis, UMP => UDP/UTP,CDP/CTP	Pathway modules	Nucleotide metabolism	Pyrimidine metabolism	(K13800,K13809,K09903) (K00940,K18533) K01937	1	TRUE
M00052	Bythopirellula_polymerisocia_Pla144	Pyrimidine ribonucleotide biosynthesis, UMP => UDP/UTP,CDP/CTP	Pathway modules	Nucleotide metabolism	Pyrimidine metabolism	(K13800,K13809,K09903) (K00940,K18533) K01937	1	TRUE
M00052	K2D	Pyrimidine ribonucleotide biosynthesis, UMP => UDP/UTP,CDP/CTP	Pathway modules	Nucleotide metabolism	Pyrimidine metabolism	(K13800,K13809,K09903) (K00940,K18533) K01937	1	TRUE
M00052	Roseiconus_lacunae	Pyrimidine ribonucleotide biosynthesis, UMP => UDP/UTP,CDP/CTP	Pathway modules	Nucleotide metabolism	Pyrimidine metabolism	(K13800,K13809,K09903) (K00940,K18533) K01937	1	TRUE
M00052	Roseiconus_nitratireducens	Pyrimidine ribonucleotide biosynthesis, UMP => UDP/UTP,CDP/CTP	Pathway modules	Nucleotide metabolism	Pyrimidine metabolism	(K13800,K13809,K09903) (K00940,K18533) K01937	1	TRUE
M00052	SV_7m_r	Pyrimidine ribonucleotide biosynthesis, UMP => UDP/UTP,CDP/CTP	Pathway modules	Nucleotide metabolism	Pyrimidine metabolism	(K13800,K13809,K09903) (K00940,K18533) K01937	1	TRUE
M00052	Stieleria_maiorica	Pyrimidine ribonucleotide biosynthesis, UMP => UDP/UTP,CDP/CTP	Pathway modules	Nucleotide metabolism	Pyrimidine metabolism	(K13800,K13809,K09903) (K00940,K18533) K01937	1	TRUE
M00052	Stieleria_neptunia	Pyrimidine ribonucleotide biosynthesis, UMP => UDP/UTP,CDP/CTP	Pathway modules	Nucleotide metabolism	Pyrimidine metabolism	(K13800,K13809,K09903) (K00940,K18533) K01937	1	TRUE
M00052	Stieleria_sedimenti	Pyrimidine ribonucleotide biosynthesis, UMP => UDP/UTP,CDP/CTP	Pathway modules	Nucleotide metabolism	Pyrimidine metabolism	(K13800,K13809,K09903) (K00940,K18533) K01937	1	TRUE
M00052	Stieleria_tagensis	Pyrimidine ribonucleotide biosynthesis, UMP => UDP/UTP,CDP/CTP	Pathway modules	Nucleotide metabolism	Pyrimidine metabolism	(K13800,K13809,K09903) (K00940,K18533) K01937	1	TRUE
M00052	Stieleria_varia	Pyrimidine ribonucleotide biosynthesis, UMP => UDP/UTP,CDP/CTP	Pathway modules	Nucleotide metabolism	Pyrimidine metabolism	(K13800,K13809,K09903) (K00940,K18533) K01937	1	TRUE
M00052	TBK1r	Pyrimidine ribonucleotide biosynthesis, UMP => UDP/UTP,CDP/CTP	Pathway modules	Nucleotide metabolism	Pyrimidine metabolism	(K13800,K13809,K09903) (K00940,K18533) K01937	1	TRUE
M00053	Roseiconus_lacunae	Deoxyribonucleotide biosynthesis, ADP/GDP/CDP/UDP => dATP/dGTP/dCTP/dUTP	Pathway modules	Nucleotide metabolism	Purine metabolism	(K00525+K00526,K10807+K10808) (K00940,K18533)	1	TRUE
M00060	Botrimarina_colliarenosi_Pla108	KDO2-lipid A biosynthesis, Raetz pathway, LpxL-LpxM type	Pathway modules	Glycan metabolism	Lipopolysaccharide metabolism	K00677 K02535 K02536 (K03269,K09949) K00748 K00912 K02527 K02517 K02560	0.888889	TRUE
M00060	Botrimarina_hoheduenensis_Pla111	KDO2-lipid A biosynthesis, Raetz pathway, LpxL-LpxM type	Pathway modules	Glycan metabolism	Lipopolysaccharide metabolism	K00677 K02535 K02536 (K03269,K09949) K00748 K00912 K02527 K02517 K02560	0.888889	TRUE
M00060	Botrimarina_mediterranea_Spa11	KDO2-lipid A biosynthesis, Raetz pathway, LpxL-LpxM type	Pathway modules	Glycan metabolism	Lipopolysaccharide metabolism	K00677 K02535 K02536 (K03269,K09949) K00748 K00912 K02527 K02517 K02560	0.888889	TRUE
M00060	Bythopirellula_goksoeyrii_Pr1d	KDO2-lipid A biosynthesis, Raetz pathway, LpxL-LpxM type	Pathway modules	Glycan metabolism	Lipopolysaccharide metabolism	K00677 K02535 K02536 (K03269,K09949) K00748 K00912 K02527 K02517 K02560	0.888889	TRUE
M00060	Bythopirellula_polymerisocia_Pla144	KDO2-lipid A biosynthesis, Raetz pathway, LpxL-LpxM type	Pathway modules	Glycan metabolism	Lipopolysaccharide metabolism	K00677 K02535 K02536 (K03269,K09949) K00748 K00912 K02527 K02517 K02560	0.888889	TRUE
M00060	K2D	KDO2-lipid A biosynthesis, Raetz pathway, LpxL-LpxM type	Pathway modules	Glycan metabolism	Lipopolysaccharide metabolism	K00677 K02535 K02536 (K03269,K09949) K00748 K00912 K02527 K02517 K02560	0.888889	TRUE
M00060	Roseiconus_lacunae	KDO2-lipid A biosynthesis, Raetz pathway, LpxL-LpxM type	Pathway modules	Glycan metabolism	Lipopolysaccharide metabolism	K00677 K02535 K02536 (K03269,K09949) K00748 K00912 K02527 K02517 K02560	0.888889	TRUE
M00060	Roseiconus_nitratireducens	KDO2-lipid A biosynthesis, Raetz pathway, LpxL-LpxM type	Pathway modules	Glycan metabolism	Lipopolysaccharide metabolism	K00677 K02535 K02536 (K03269,K09949) K00748 K00912 K02527 K02517 K02560	0.888889	TRUE
M00060	SV_7m_r	KDO2-lipid A biosynthesis, Raetz pathway, LpxL-LpxM type	Pathway modules	Glycan metabolism	Lipopolysaccharide metabolism	K00677 K02535 K02536 (K03269,K09949) K00748 K00912 K02527 K02517 K02560	0.888889	TRUE
M00060	Stieleria_maiorica	KDO2-lipid A biosynthesis, Raetz pathway, LpxL-LpxM type	Pathway modules	Glycan metabolism	Lipopolysaccharide metabolism	K00677 K02535 K02536 (K03269,K09949) K00748 K00912 K02527 K02517 K02560	0.888889	TRUE
M00060	Stieleria_neptunia	KDO2-lipid A biosynthesis, Raetz pathway, LpxL-LpxM type	Pathway modules	Glycan metabolism	Lipopolysaccharide metabolism	K00677 K02535 K02536 (K03269,K09949) K00748 K00912 K02527 K02517 K02560	0.888889	TRUE
M00060	Stieleria_sedimenti	KDO2-lipid A biosynthesis, Raetz pathway, LpxL-LpxM type	Pathway modules	Glycan metabolism	Lipopolysaccharide metabolism	K00677 K02535 K02536 (K03269,K09949) K00748 K00912 K02527 K02517 K02560	0.888889	TRUE
M00060	Stieleria_tagensis	KDO2-lipid A biosynthesis, Raetz pathway, LpxL-LpxM type	Pathway modules	Glycan metabolism	Lipopolysaccharide metabolism	K00677 K02535 K02536 (K03269,K09949) K00748 K00912 K02527 K02517 K02560	0.888889	TRUE
M00060	Stieleria_varia	KDO2-lipid A biosynthesis, Raetz pathway, LpxL-LpxM type	Pathway modules	Glycan metabolism	Lipopolysaccharide metabolism	K00677 K02535 K02536 (K03269,K09949) K00748 K00912 K02527 K02517 K02560	0.777778	TRUE
M00060	TBK1r	KDO2-lipid A biosynthesis, Raetz pathway, LpxL-LpxM type	Pathway modules	Glycan metabolism	Lipopolysaccharide metabolism	K00677 K02535 K02536 (K03269,K09949) K00748 K00912 K02527 K02517 K02560	0.888889	TRUE
M00061	Bythopirellula_goksoeyrii_Pr1d	D-Glucuronate degradation, D-glucuronate => pyruvate + D-glyceraldehyde 3P	Pathway modules	Carbohydrate metabolism	Other carbohydrate metabolism	K01812 K00040 (K01686,K08323) K00874 (K01625,K17463)	0.8	TRUE
M00061	Bythopirellula_polymerisocia_Pla144	D-Glucuronate degradation, D-glucuronate => pyruvate + D-glyceraldehyde 3P	Pathway modules	Carbohydrate metabolism	Other carbohydrate metabolism	K01812 K00040 (K01686,K08323) K00874 (K01625,K17463)	0.8	TRUE
M00063	Botrimarina_colliarenosi_Pla108	CMP-KDO biosynthesis	Pathway modules	Glycan metabolism	Lipopolysaccharide metabolism	K06041 K01627 K03270 K00979	1	TRUE
M00063	Botrimarina_hoheduenensis_Pla111	CMP-KDO biosynthesis	Pathway modules	Glycan metabolism	Lipopolysaccharide metabolism	K06041 K01627 K03270 K00979	1	TRUE
M00063	Botrimarina_mediterranea_Spa11	CMP-KDO biosynthesis	Pathway modules	Glycan metabolism	Lipopolysaccharide metabolism	K06041 K01627 K03270 K00979	1	TRUE
M00063	Bythopirellula_goksoeyrii_Pr1d	CMP-KDO biosynthesis	Pathway modules	Glycan metabolism	Lipopolysaccharide metabolism	K06041 K01627 K03270 K00979	1	TRUE
M00063	Bythopirellula_polymerisocia_Pla144	CMP-KDO biosynthesis	Pathway modules	Glycan metabolism	Lipopolysaccharide metabolism	K06041 K01627 K03270 K00979	1	TRUE
M00063	K2D	CMP-KDO biosynthesis	Pathway modules	Glycan metabolism	Lipopolysaccharide metabolism	K06041 K01627 K03270 K00979	1	TRUE
M00063	Roseiconus_lacunae	CMP-KDO biosynthesis	Pathway modules	Glycan metabolism	Lipopolysaccharide metabolism	K06041 K01627 K03270 K00979	1	TRUE
M00063	Roseiconus_nitratireducens	CMP-KDO biosynthesis	Pathway modules	Glycan metabolism	Lipopolysaccharide metabolism	K06041 K01627 K03270 K00979	1	TRUE
M00063	SV_7m_r	CMP-KDO biosynthesis	Pathway modules	Glycan metabolism	Lipopolysaccharide metabolism	K06041 K01627 K03270 K00979	1	TRUE
M00063	Stieleria_maiorica	CMP-KDO biosynthesis	Pathway modules	Glycan metabolism	Lipopolysaccharide metabolism	K06041 K01627 K03270 K00979	1	TRUE
M00063	Stieleria_neptunia	CMP-KDO biosynthesis	Pathway modules	Glycan metabolism	Lipopolysaccharide metabolism	K06041 K01627 K03270 K00979	1	TRUE
M00063	Stieleria_sedimenti	CMP-KDO biosynthesis	Pathway modules	Glycan metabolism	Lipopolysaccharide metabolism	K06041 K01627 K03270 K00979	1	TRUE
M00063	Stieleria_tagensis	CMP-KDO biosynthesis	Pathway modules	Glycan metabolism	Lipopolysaccharide metabolism	K06041 K01627 K03270 K00979	1	TRUE
M00063	Stieleria_varia	CMP-KDO biosynthesis	Pathway modules	Glycan metabolism	Lipopolysaccharide metabolism	K06041 K01627 K03270 K00979	1	TRUE
M00063	TBK1r	CMP-KDO biosynthesis	Pathway modules	Glycan metabolism	Lipopolysaccharide metabolism	K06041 K01627 K03270 K00979	1	TRUE
M00082	Botrimarina_colliarenosi_Pla108	Fatty acid biosynthesis, initiation	Pathway modules	Lipid metabolism	Fatty acid metabolism	(K11262,(K02160+K01961,K11263)+(K01962+K01963,K18472)) (K00665,K00667+K00668,K11533,(K00645 (K00648,K18473)))	1	TRUE
M00082	Botrimarina_hoheduenensis_Pla111	Fatty acid biosynthesis, initiation	Pathway modules	Lipid metabolism	Fatty acid metabolism	(K11262,(K02160+K01961,K11263)+(K01962+K01963,K18472)) (K00665,K00667+K00668,K11533,(K00645 (K00648,K18473)))	1	TRUE
M00082	Botrimarina_mediterranea_Spa11	Fatty acid biosynthesis, initiation	Pathway modules	Lipid metabolism	Fatty acid metabolism	(K11262,(K02160+K01961,K11263)+(K01962+K01963,K18472)) (K00665,K00667+K00668,K11533,(K00645 (K00648,K18473)))	1	TRUE
M00082	Bythopirellula_goksoeyrii_Pr1d	Fatty acid biosynthesis, initiation	Pathway modules	Lipid metabolism	Fatty acid metabolism	(K11262,(K02160+K01961,K11263)+(K01962+K01963,K18472)) (K00665,K00667+K00668,K11533,(K00645 (K00648,K18473)))	1	TRUE
M00082	Bythopirellula_polymerisocia_Pla144	Fatty acid biosynthesis, initiation	Pathway modules	Lipid metabolism	Fatty acid metabolism	(K11262,(K02160+K01961,K11263)+(K01962+K01963,K18472)) (K00665,K00667+K00668,K11533,(K00645 (K00648,K18473)))	1	TRUE
M00082	K2D	Fatty acid biosynthesis, initiation	Pathway modules	Lipid metabolism	Fatty acid metabolism	(K11262,(K02160+K01961,K11263)+(K01962+K01963,K18472)) (K00665,K00667+K00668,K11533,(K00645 (K00648,K18473)))	1	TRUE
M00082	Roseiconus_lacunae	Fatty acid biosynthesis, initiation	Pathway modules	Lipid metabolism	Fatty acid metabolism	(K11262,(K02160+K01961,K11263)+(K01962+K01963,K18472)) (K00665,K00667+K00668,K11533,(K00645 (K00648,K18473)))	1	TRUE
M00082	Roseiconus_nitratireducens	Fatty acid biosynthesis, initiation	Pathway modules	Lipid metabolism	Fatty acid metabolism	(K11262,(K02160+K01961,K11263)+(K01962+K01963,K18472)) (K00665,K00667+K00668,K11533,(K00645 (K00648,K18473)))	1	TRUE
M00082	SV_7m_r	Fatty acid biosynthesis, initiation	Pathway modules	Lipid metabolism	Fatty acid metabolism	(K11262,(K02160+K01961,K11263)+(K01962+K01963,K18472)) (K00665,K00667+K00668,K11533,(K00645 (K00648,K18473)))	1	TRUE
M00082	Stieleria_maiorica	Fatty acid biosynthesis, initiation	Pathway modules	Lipid metabolism	Fatty acid metabolism	(K11262,(K02160+K01961,K11263)+(K01962+K01963,K18472)) (K00665,K00667+K00668,K11533,(K00645 (K00648,K18473)))	1	TRUE
M00082	Stieleria_neptunia	Fatty acid biosynthesis, initiation	Pathway modules	Lipid metabolism	Fatty acid metabolism	(K11262,(K02160+K01961,K11263)+(K01962+K01963,K18472)) (K00665,K00667+K00668,K11533,(K00645 (K00648,K18473)))	1	TRUE
M00082	Stieleria_sedimenti	Fatty acid biosynthesis, initiation	Pathway modules	Lipid metabolism	Fatty acid metabolism	(K11262,(K02160+K01961,K11263)+(K01962+K01963,K18472)) (K00665,K00667+K00668,K11533,(K00645 (K00648,K18473)))	1	TRUE
M00082	Stieleria_tagensis	Fatty acid biosynthesis, initiation	Pathway modules	Lipid metabolism	Fatty acid metabolism	(K11262,(K02160+K01961,K11263)+(K01962+K01963,K18472)) (K00665,K00667+K00668,K11533,(K00645 (K00648,K18473)))	1	TRUE
M00082	Stieleria_varia	Fatty acid biosynthesis, initiation	Pathway modules	Lipid metabolism	Fatty acid metabolism	(K11262,(K02160+K01961,K11263)+(K01962+K01963,K18472)) (K00665,K00667+K00668,K11533,(K00645 (K00648,K18473)))	1	TRUE
M00082	TBK1r	Fatty acid biosynthesis, initiation	Pathway modules	Lipid metabolism	Fatty acid metabolism	(K11262,(K02160+K01961,K11263)+(K01962+K01963,K18472)) (K00665,K00667+K00668,K11533,(K00645 (K00648,K18473)))	1	TRUE
M00083	Botrimarina_colliarenosi_Pla108	Fatty acid biosynthesis, elongation	Pathway modules	Lipid metabolism	Fatty acid metabolism	K00665,(K00667 K00668),K11533,((K00647,K09458) K00059 (K02372,K01716,K16363) (K00208,K02371,K10780,K00209))	1	TRUE
M00083	Botrimarina_hoheduenensis_Pla111	Fatty acid biosynthesis, elongation	Pathway modules	Lipid metabolism	Fatty acid metabolism	K00665,(K00667 K00668),K11533,((K00647,K09458) K00059 (K02372,K01716,K16363) (K00208,K02371,K10780,K00209))	1	TRUE
M00083	Botrimarina_mediterranea_Spa11	Fatty acid biosynthesis, elongation	Pathway modules	Lipid metabolism	Fatty acid metabolism	K00665,(K00667 K00668),K11533,((K00647,K09458) K00059 (K02372,K01716,K16363) (K00208,K02371,K10780,K00209))	1	TRUE
M00083	Bythopirellula_goksoeyrii_Pr1d	Fatty acid biosynthesis, elongation	Pathway modules	Lipid metabolism	Fatty acid metabolism	K00665,(K00667 K00668),K11533,((K00647,K09458) K00059 (K02372,K01716,K16363) (K00208,K02371,K10780,K00209))	1	TRUE
M00083	Bythopirellula_polymerisocia_Pla144	Fatty acid biosynthesis, elongation	Pathway modules	Lipid metabolism	Fatty acid metabolism	K00665,(K00667 K00668),K11533,((K00647,K09458) K00059 (K02372,K01716,K16363) (K00208,K02371,K10780,K00209))	1	TRUE
M00083	K2D	Fatty acid biosynthesis, elongation	Pathway modules	Lipid metabolism	Fatty acid metabolism	K00665,(K00667 K00668),K11533,((K00647,K09458) K00059 (K02372,K01716,K16363) (K00208,K02371,K10780,K00209))	1	TRUE
M00083	Roseiconus_lacunae	Fatty acid biosynthesis, elongation	Pathway modules	Lipid metabolism	Fatty acid metabolism	K00665,(K00667 K00668),K11533,((K00647,K09458) K00059 (K02372,K01716,K16363) (K00208,K02371,K10780,K00209))	1	TRUE
M00083	Roseiconus_nitratireducens	Fatty acid biosynthesis, elongation	Pathway modules	Lipid metabolism	Fatty acid metabolism	K00665,(K00667 K00668),K11533,((K00647,K09458) K00059 (K02372,K01716,K16363) (K00208,K02371,K10780,K00209))	1	TRUE
M00083	SV_7m_r	Fatty acid biosynthesis, elongation	Pathway modules	Lipid metabolism	Fatty acid metabolism	K00665,(K00667 K00668),K11533,((K00647,K09458) K00059 (K02372,K01716,K16363) (K00208,K02371,K10780,K00209))	1	TRUE
M00083	Stieleria_maiorica	Fatty acid biosynthesis, elongation	Pathway modules	Lipid metabolism	Fatty acid metabolism	K00665,(K00667 K00668),K11533,((K00647,K09458) K00059 (K02372,K01716,K16363) (K00208,K02371,K10780,K00209))	1	TRUE
M00083	Stieleria_neptunia	Fatty acid biosynthesis, elongation	Pathway modules	Lipid metabolism	Fatty acid metabolism	K00665,(K00667 K00668),K11533,((K00647,K09458) K00059 (K02372,K01716,K16363) (K00208,K02371,K10780,K00209))	1	TRUE
M00083	Stieleria_sedimenti	Fatty acid biosynthesis, elongation	Pathway modules	Lipid metabolism	Fatty acid metabolism	K00665,(K00667 K00668),K11533,((K00647,K09458) K00059 (K02372,K01716,K16363) (K00208,K02371,K10780,K00209))	1	TRUE
M00083	Stieleria_tagensis	Fatty acid biosynthesis, elongation	Pathway modules	Lipid metabolism	Fatty acid metabolism	K00665,(K00667 K00668),K11533,((K00647,K09458) K00059 (K02372,K01716,K16363) (K00208,K02371,K10780,K00209))	1	TRUE
M00083	Stieleria_varia	Fatty acid biosynthesis, elongation	Pathway modules	Lipid metabolism	Fatty acid metabolism	K00665,(K00667 K00668),K11533,((K00647,K09458) K00059 (K02372,K01716,K16363) (K00208,K02371,K10780,K00209))	1	TRUE
M00083	TBK1r	Fatty acid biosynthesis, elongation	Pathway modules	Lipid metabolism	Fatty acid metabolism	K00665,(K00667 K00668),K11533,((K00647,K09458) K00059 (K02372,K01716,K16363) (K00208,K02371,K10780,K00209))	1	TRUE
M00086	Botrimarina_colliarenosi_Pla108	beta-Oxidation, acyl-CoA synthesis	Pathway modules	Lipid metabolism	Fatty acid metabolism	K01897,K15013	1	TRUE
M00086	Botrimarina_mediterranea_Spa11	beta-Oxidation, acyl-CoA synthesis	Pathway modules	Lipid metabolism	Fatty acid metabolism	K01897,K15013	1	TRUE
M00086	Bythopirellula_goksoeyrii_Pr1d	beta-Oxidation, acyl-CoA synthesis	Pathway modules	Lipid metabolism	Fatty acid metabolism	K01897,K15013	1	TRUE
M00086	Bythopirellula_polymerisocia_Pla144	beta-Oxidation, acyl-CoA synthesis	Pathway modules	Lipid metabolism	Fatty acid metabolism	K01897,K15013	1	TRUE
M00086	K2D	beta-Oxidation, acyl-CoA synthesis	Pathway modules	Lipid metabolism	Fatty acid metabolism	K01897,K15013	1	TRUE
M00086	Stieleria_sedimenti	beta-Oxidation, acyl-CoA synthesis	Pathway modules	Lipid metabolism	Fatty acid metabolism	K01897,K15013	1	TRUE
M00091	Bythopirellula_goksoeyrii_Pr1d	Phosphatidylcholine (PC) biosynthesis, PE => PC	Pathway modules	Lipid metabolism	Lipid metabolism	K00551,(K16369 K00550),K00570	1	TRUE
M00091	Bythopirellula_polymerisocia_Pla144	Phosphatidylcholine (PC) biosynthesis, PE => PC	Pathway modules	Lipid metabolism	Lipid metabolism	K00551,(K16369 K00550),K00570	1	TRUE
M00091	Roseiconus_lacunae	Phosphatidylcholine (PC) biosynthesis, PE => PC	Pathway modules	Lipid metabolism	Lipid metabolism	K00551,(K16369 K00550),K00570	1	TRUE
M00091	Roseiconus_nitratireducens	Phosphatidylcholine (PC) biosynthesis, PE => PC	Pathway modules	Lipid metabolism	Lipid metabolism	K00551,(K16369 K00550),K00570	1	TRUE
M00091	SV_7m_r	Phosphatidylcholine (PC) biosynthesis, PE => PC	Pathway modules	Lipid metabolism	Lipid metabolism	K00551,(K16369 K00550),K00570	1	TRUE
M00091	Stieleria_maiorica	Phosphatidylcholine (PC) biosynthesis, PE => PC	Pathway modules	Lipid metabolism	Lipid metabolism	K00551,(K16369 K00550),K00570	1	TRUE
M00091	Stieleria_neptunia	Phosphatidylcholine (PC) biosynthesis, PE => PC	Pathway modules	Lipid metabolism	Lipid metabolism	K00551,(K16369 K00550),K00570	1	TRUE
M00091	Stieleria_sedimenti	Phosphatidylcholine (PC) biosynthesis, PE => PC	Pathway modules	Lipid metabolism	Lipid metabolism	K00551,(K16369 K00550),K00570	1	TRUE
M00091	Stieleria_tagensis	Phosphatidylcholine (PC) biosynthesis, PE => PC	Pathway modules	Lipid metabolism	Lipid metabolism	K00551,(K16369 K00550),K00570	1	TRUE
M00091	Stieleria_varia	Phosphatidylcholine (PC) biosynthesis, PE => PC	Pathway modules	Lipid metabolism	Lipid metabolism	K00551,(K16369 K00550),K00570	1	TRUE
M00091	TBK1r	Phosphatidylcholine (PC) biosynthesis, PE => PC	Pathway modules	Lipid metabolism	Lipid metabolism	K00551,(K16369 K00550),K00570	1	TRUE
M00093	Bythopirellula_goksoeyrii_Pr1d	Phosphatidylethanolamine (PE) biosynthesis, PA => PS => PE	Pathway modules	Lipid metabolism	Lipid metabolism	K00981 (K00998,K17103) K01613	1	TRUE
M00093	Bythopirellula_polymerisocia_Pla144	Phosphatidylethanolamine (PE) biosynthesis, PA => PS => PE	Pathway modules	Lipid metabolism	Lipid metabolism	K00981 (K00998,K17103) K01613	1	TRUE
M00093	Roseiconus_lacunae	Phosphatidylethanolamine (PE) biosynthesis, PA => PS => PE	Pathway modules	Lipid metabolism	Lipid metabolism	K00981 (K00998,K17103) K01613	1	TRUE
M00093	Roseiconus_nitratireducens	Phosphatidylethanolamine (PE) biosynthesis, PA => PS => PE	Pathway modules	Lipid metabolism	Lipid metabolism	K00981 (K00998,K17103) K01613	1	TRUE
M00093	SV_7m_r	Phosphatidylethanolamine (PE) biosynthesis, PA => PS => PE	Pathway modules	Lipid metabolism	Lipid metabolism	K00981 (K00998,K17103) K01613	1	TRUE
M00093	Stieleria_maiorica	Phosphatidylethanolamine (PE) biosynthesis, PA => PS => PE	Pathway modules	Lipid metabolism	Lipid metabolism	K00981 (K00998,K17103) K01613	1	TRUE
M00093	Stieleria_neptunia	Phosphatidylethanolamine (PE) biosynthesis, PA => PS => PE	Pathway modules	Lipid metabolism	Lipid metabolism	K00981 (K00998,K17103) K01613	1	TRUE
M00093	Stieleria_sedimenti	Phosphatidylethanolamine (PE) biosynthesis, PA => PS => PE	Pathway modules	Lipid metabolism	Lipid metabolism	K00981 (K00998,K17103) K01613	1	TRUE
M00093	Stieleria_tagensis	Phosphatidylethanolamine (PE) biosynthesis, PA => PS => PE	Pathway modules	Lipid metabolism	Lipid metabolism	K00981 (K00998,K17103) K01613	1	TRUE
M00093	Stieleria_varia	Phosphatidylethanolamine (PE) biosynthesis, PA => PS => PE	Pathway modules	Lipid metabolism	Lipid metabolism	K00981 (K00998,K17103) K01613	1	TRUE
M00093	TBK1r	Phosphatidylethanolamine (PE) biosynthesis, PA => PS => PE	Pathway modules	Lipid metabolism	Lipid metabolism	K00981 (K00998,K17103) K01613	1	TRUE
M00096	Botrimarina_colliarenosi_Pla108	C5 isoprenoid biosynthesis, non-mevalonate pathway	Pathway modules	Biosynthesis of terpenoids and polyketides	Terpenoid backbone biosynthesis	K01662 K00099 (K00991,K12506) K00919 (K01770,K12506) K03526 K03527 K01823	0.875	TRUE
M00096	Botrimarina_hoheduenensis_Pla111	C5 isoprenoid biosynthesis, non-mevalonate pathway	Pathway modules	Biosynthesis of terpenoids and polyketides	Terpenoid backbone biosynthesis	K01662 K00099 (K00991,K12506) K00919 (K01770,K12506) K03526 K03527 K01823	0.875	TRUE
M00096	Botrimarina_mediterranea_Spa11	C5 isoprenoid biosynthesis, non-mevalonate pathway	Pathway modules	Biosynthesis of terpenoids and polyketides	Terpenoid backbone biosynthesis	K01662 K00099 (K00991,K12506) K00919 (K01770,K12506) K03526 K03527 K01823	0.875	TRUE
M00096	Bythopirellula_goksoeyrii_Pr1d	C5 isoprenoid biosynthesis, non-mevalonate pathway	Pathway modules	Biosynthesis of terpenoids and polyketides	Terpenoid backbone biosynthesis	K01662 K00099 (K00991,K12506) K00919 (K01770,K12506) K03526 K03527 K01823	0.875	TRUE
M00096	Bythopirellula_polymerisocia_Pla144	C5 isoprenoid biosynthesis, non-mevalonate pathway	Pathway modules	Biosynthesis of terpenoids and polyketides	Terpenoid backbone biosynthesis	K01662 K00099 (K00991,K12506) K00919 (K01770,K12506) K03526 K03527 K01823	0.875	TRUE
M00096	K2D	C5 isoprenoid biosynthesis, non-mevalonate pathway	Pathway modules	Biosynthesis of terpenoids and polyketides	Terpenoid backbone biosynthesis	K01662 K00099 (K00991,K12506) K00919 (K01770,K12506) K03526 K03527 K01823	0.875	TRUE
M00096	Roseiconus_lacunae	C5 isoprenoid biosynthesis, non-mevalonate pathway	Pathway modules	Biosynthesis of terpenoids and polyketides	Terpenoid backbone biosynthesis	K01662 K00099 (K00991,K12506) K00919 (K01770,K12506) K03526 K03527 K01823	0.875	TRUE
M00096	Roseiconus_nitratireducens	C5 isoprenoid biosynthesis, non-mevalonate pathway	Pathway modules	Biosynthesis of terpenoids and polyketides	Terpenoid backbone biosynthesis	K01662 K00099 (K00991,K12506) K00919 (K01770,K12506) K03526 K03527 K01823	0.875	TRUE
M00096	SV_7m_r	C5 isoprenoid biosynthesis, non-mevalonate pathway	Pathway modules	Biosynthesis of terpenoids and polyketides	Terpenoid backbone biosynthesis	K01662 K00099 (K00991,K12506) K00919 (K01770,K12506) K03526 K03527 K01823	0.875	TRUE
M00096	Stieleria_maiorica	C5 isoprenoid biosynthesis, non-mevalonate pathway	Pathway modules	Biosynthesis of terpenoids and polyketides	Terpenoid backbone biosynthesis	K01662 K00099 (K00991,K12506) K00919 (K01770,K12506) K03526 K03527 K01823	0.875	TRUE
M00096	Stieleria_neptunia	C5 isoprenoid biosynthesis, non-mevalonate pathway	Pathway modules	Biosynthesis of terpenoids and polyketides	Terpenoid backbone biosynthesis	K01662 K00099 (K00991,K12506) K00919 (K01770,K12506) K03526 K03527 K01823	0.875	TRUE
M00096	Stieleria_sedimenti	C5 isoprenoid biosynthesis, non-mevalonate pathway	Pathway modules	Biosynthesis of terpenoids and polyketides	Terpenoid backbone biosynthesis	K01662 K00099 (K00991,K12506) K00919 (K01770,K12506) K03526 K03527 K01823	0.875	TRUE
M00096	Stieleria_tagensis	C5 isoprenoid biosynthesis, non-mevalonate pathway	Pathway modules	Biosynthesis of terpenoids and polyketides	Terpenoid backbone biosynthesis	K01662 K00099 (K00991,K12506) K00919 (K01770,K12506) K03526 K03527 K01823	0.75	TRUE
M00096	Stieleria_varia	C5 isoprenoid biosynthesis, non-mevalonate pathway	Pathway modules	Biosynthesis of terpenoids and polyketides	Terpenoid backbone biosynthesis	K01662 K00099 (K00991,K12506) K00919 (K01770,K12506) K03526 K03527 K01823	0.875	TRUE
M00096	TBK1r	C5 isoprenoid biosynthesis, non-mevalonate pathway	Pathway modules	Biosynthesis of terpenoids and polyketides	Terpenoid backbone biosynthesis	K01662 K00099 (K00991,K12506) K00919 (K01770,K12506) K03526 K03527 K01823	0.875	TRUE
M00098	Roseiconus_lacunae	Acylglycerol degradation	Pathway modules	Lipid metabolism	Lipid metabolism	(K01046,K12298,K16816,K13534,K14073,K14074,K14075,K14076,K22283,K14452,K22284,K14674,K14675,K17900) (K01054,K25824)	1	TRUE
M00098	Roseiconus_nitratireducens	Acylglycerol degradation	Pathway modules	Lipid metabolism	Lipid metabolism	(K01046,K12298,K16816,K13534,K14073,K14074,K14075,K14076,K22283,K14452,K22284,K14674,K14675,K17900) (K01054,K25824)	1	TRUE
M00098	Stieleria_maiorica	Acylglycerol degradation	Pathway modules	Lipid metabolism	Lipid metabolism	(K01046,K12298,K16816,K13534,K14073,K14074,K14075,K14076,K22283,K14452,K22284,K14674,K14675,K17900) (K01054,K25824)	1	TRUE
M00098	Stieleria_neptunia	Acylglycerol degradation	Pathway modules	Lipid metabolism	Lipid metabolism	(K01046,K12298,K16816,K13534,K14073,K14074,K14075,K14076,K22283,K14452,K22284,K14674,K14675,K17900) (K01054,K25824)	1	TRUE
M00098	Stieleria_sedimenti	Acylglycerol degradation	Pathway modules	Lipid metabolism	Lipid metabolism	(K01046,K12298,K16816,K13534,K14073,K14074,K14075,K14076,K22283,K14452,K22284,K14674,K14675,K17900) (K01054,K25824)	1	TRUE
M00098	TBK1r	Acylglycerol degradation	Pathway modules	Lipid metabolism	Lipid metabolism	(K01046,K12298,K16816,K13534,K14073,K14074,K14075,K14076,K22283,K14452,K22284,K14674,K14675,K17900) (K01054,K25824)	1	TRUE
M00115	Botrimarina_colliarenosi_Pla108	NAD biosynthesis, aspartate => quinolinate => NAD	Pathway modules	Metabolism of cofactors and vitamins	Cofactor and vitamin metabolism	(K00278,K06989) K03517 K00767 (K00969,K06210) (K01916,K01950)	1	TRUE
M00115	Botrimarina_hoheduenensis_Pla111	NAD biosynthesis, aspartate => quinolinate => NAD	Pathway modules	Metabolism of cofactors and vitamins	Cofactor and vitamin metabolism	(K00278,K06989) K03517 K00767 (K00969,K06210) (K01916,K01950)	1	TRUE
M00115	Botrimarina_mediterranea_Spa11	NAD biosynthesis, aspartate => quinolinate => NAD	Pathway modules	Metabolism of cofactors and vitamins	Cofactor and vitamin metabolism	(K00278,K06989) K03517 K00767 (K00969,K06210) (K01916,K01950)	1	TRUE
M00115	Bythopirellula_goksoeyrii_Pr1d	NAD biosynthesis, aspartate => quinolinate => NAD	Pathway modules	Metabolism of cofactors and vitamins	Cofactor and vitamin metabolism	(K00278,K06989) K03517 K00767 (K00969,K06210) (K01916,K01950)	1	TRUE
M00115	Bythopirellula_polymerisocia_Pla144	NAD biosynthesis, aspartate => quinolinate => NAD	Pathway modules	Metabolism of cofactors and vitamins	Cofactor and vitamin metabolism	(K00278,K06989) K03517 K00767 (K00969,K06210) (K01916,K01950)	1	TRUE
M00115	K2D	NAD biosynthesis, aspartate => quinolinate => NAD	Pathway modules	Metabolism of cofactors and vitamins	Cofactor and vitamin metabolism	(K00278,K06989) K03517 K00767 (K00969,K06210) (K01916,K01950)	1	TRUE
M00115	Roseiconus_lacunae	NAD biosynthesis, aspartate => quinolinate => NAD	Pathway modules	Metabolism of cofactors and vitamins	Cofactor and vitamin metabolism	(K00278,K06989) K03517 K00767 (K00969,K06210) (K01916,K01950)	1	TRUE
M00115	Roseiconus_nitratireducens	NAD biosynthesis, aspartate => quinolinate => NAD	Pathway modules	Metabolism of cofactors and vitamins	Cofactor and vitamin metabolism	(K00278,K06989) K03517 K00767 (K00969,K06210) (K01916,K01950)	1	TRUE
M00115	SV_7m_r	NAD biosynthesis, aspartate => quinolinate => NAD	Pathway modules	Metabolism of cofactors and vitamins	Cofactor and vitamin metabolism	(K00278,K06989) K03517 K00767 (K00969,K06210) (K01916,K01950)	0.8	TRUE
M00115	Stieleria_maiorica	NAD biosynthesis, aspartate => quinolinate => NAD	Pathway modules	Metabolism of cofactors and vitamins	Cofactor and vitamin metabolism	(K00278,K06989) K03517 K00767 (K00969,K06210) (K01916,K01950)	1	TRUE
M00115	Stieleria_neptunia	NAD biosynthesis, aspartate => quinolinate => NAD	Pathway modules	Metabolism of cofactors and vitamins	Cofactor and vitamin metabolism	(K00278,K06989) K03517 K00767 (K00969,K06210) (K01916,K01950)	1	TRUE
M00115	Stieleria_sedimenti	NAD biosynthesis, aspartate => quinolinate => NAD	Pathway modules	Metabolism of cofactors and vitamins	Cofactor and vitamin metabolism	(K00278,K06989) K03517 K00767 (K00969,K06210) (K01916,K01950)	1	TRUE
M00115	Stieleria_tagensis	NAD biosynthesis, aspartate => quinolinate => NAD	Pathway modules	Metabolism of cofactors and vitamins	Cofactor and vitamin metabolism	(K00278,K06989) K03517 K00767 (K00969,K06210) (K01916,K01950)	1	TRUE
M00115	Stieleria_varia	NAD biosynthesis, aspartate => quinolinate => NAD	Pathway modules	Metabolism of cofactors and vitamins	Cofactor and vitamin metabolism	(K00278,K06989) K03517 K00767 (K00969,K06210) (K01916,K01950)	1	TRUE
M00115	TBK1r	NAD biosynthesis, aspartate => quinolinate => NAD	Pathway modules	Metabolism of cofactors and vitamins	Cofactor and vitamin metabolism	(K00278,K06989) K03517 K00767 (K00969,K06210) (K01916,K01950)	1	TRUE
M00119	Roseiconus_lacunae	Pantothenate biosynthesis, valine/L-aspartate => pantothenate	Pathway modules	Metabolism of cofactors and vitamins	Cofactor and vitamin metabolism	K00826 K00606 K00077 K01579 (K01918,K13799)	1	TRUE
M00119	Roseiconus_nitratireducens	Pantothenate biosynthesis, valine/L-aspartate => pantothenate	Pathway modules	Metabolism of cofactors and vitamins	Cofactor and vitamin metabolism	K00826 K00606 K00077 K01579 (K01918,K13799)	1	TRUE
M00119	SV_7m_r	Pantothenate biosynthesis, valine/L-aspartate => pantothenate	Pathway modules	Metabolism of cofactors and vitamins	Cofactor and vitamin metabolism	K00826 K00606 K00077 K01579 (K01918,K13799)	1	TRUE
M00119	Stieleria_maiorica	Pantothenate biosynthesis, valine/L-aspartate => pantothenate	Pathway modules	Metabolism of cofactors and vitamins	Cofactor and vitamin metabolism	K00826 K00606 K00077 K01579 (K01918,K13799)	0.8	TRUE
M00119	Stieleria_neptunia	Pantothenate biosynthesis, valine/L-aspartate => pantothenate	Pathway modules	Metabolism of cofactors and vitamins	Cofactor and vitamin metabolism	K00826 K00606 K00077 K01579 (K01918,K13799)	0.8	TRUE
M00119	Stieleria_sedimenti	Pantothenate biosynthesis, valine/L-aspartate => pantothenate	Pathway modules	Metabolism of cofactors and vitamins	Cofactor and vitamin metabolism	K00826 K00606 K00077 K01579 (K01918,K13799)	0.8	TRUE
M00119	Stieleria_tagensis	Pantothenate biosynthesis, valine/L-aspartate => pantothenate	Pathway modules	Metabolism of cofactors and vitamins	Cofactor and vitamin metabolism	K00826 K00606 K00077 K01579 (K01918,K13799)	1	TRUE
M00119	Stieleria_varia	Pantothenate biosynthesis, valine/L-aspartate => pantothenate	Pathway modules	Metabolism of cofactors and vitamins	Cofactor and vitamin metabolism	K00826 K00606 K00077 K01579 (K01918,K13799)	1	TRUE
M00119	TBK1r	Pantothenate biosynthesis, valine/L-aspartate => pantothenate	Pathway modules	Metabolism of cofactors and vitamins	Cofactor and vitamin metabolism	K00826 K00606 K00077 K01579 (K01918,K13799)	0.8	TRUE
M00120	Botrimarina_colliarenosi_Pla108	Coenzyme A biosynthesis, pantothenate => CoA	Pathway modules	Metabolism of cofactors and vitamins	Cofactor and vitamin metabolism	(K00867,K03525,K01947,K09680) ((K01922,K21977) K01598,K13038) (K02318,(K00954,K02201) K00859)	1	TRUE
M00120	Botrimarina_hoheduenensis_Pla111	Coenzyme A biosynthesis, pantothenate => CoA	Pathway modules	Metabolism of cofactors and vitamins	Cofactor and vitamin metabolism	(K00867,K03525,K01947,K09680) ((K01922,K21977) K01598,K13038) (K02318,(K00954,K02201) K00859)	1	TRUE
M00120	Botrimarina_mediterranea_Spa11	Coenzyme A biosynthesis, pantothenate => CoA	Pathway modules	Metabolism of cofactors and vitamins	Cofactor and vitamin metabolism	(K00867,K03525,K01947,K09680) ((K01922,K21977) K01598,K13038) (K02318,(K00954,K02201) K00859)	1	TRUE
M00120	Bythopirellula_goksoeyrii_Pr1d	Coenzyme A biosynthesis, pantothenate => CoA	Pathway modules	Metabolism of cofactors and vitamins	Cofactor and vitamin metabolism	(K00867,K03525,K01947,K09680) ((K01922,K21977) K01598,K13038) (K02318,(K00954,K02201) K00859)	1	TRUE
M00120	Bythopirellula_polymerisocia_Pla144	Coenzyme A biosynthesis, pantothenate => CoA	Pathway modules	Metabolism of cofactors and vitamins	Cofactor and vitamin metabolism	(K00867,K03525,K01947,K09680) ((K01922,K21977) K01598,K13038) (K02318,(K00954,K02201) K00859)	1	TRUE
M00120	K2D	Coenzyme A biosynthesis, pantothenate => CoA	Pathway modules	Metabolism of cofactors and vitamins	Cofactor and vitamin metabolism	(K00867,K03525,K01947,K09680) ((K01922,K21977) K01598,K13038) (K02318,(K00954,K02201) K00859)	1	TRUE
M00120	Roseiconus_lacunae	Coenzyme A biosynthesis, pantothenate => CoA	Pathway modules	Metabolism of cofactors and vitamins	Cofactor and vitamin metabolism	(K00867,K03525,K01947,K09680) ((K01922,K21977) K01598,K13038) (K02318,(K00954,K02201) K00859)	1	TRUE
M00120	Roseiconus_nitratireducens	Coenzyme A biosynthesis, pantothenate => CoA	Pathway modules	Metabolism of cofactors and vitamins	Cofactor and vitamin metabolism	(K00867,K03525,K01947,K09680) ((K01922,K21977) K01598,K13038) (K02318,(K00954,K02201) K00859)	1	TRUE
M00120	SV_7m_r	Coenzyme A biosynthesis, pantothenate => CoA	Pathway modules	Metabolism of cofactors and vitamins	Cofactor and vitamin metabolism	(K00867,K03525,K01947,K09680) ((K01922,K21977) K01598,K13038) (K02318,(K00954,K02201) K00859)	1	TRUE
M00120	Stieleria_maiorica	Coenzyme A biosynthesis, pantothenate => CoA	Pathway modules	Metabolism of cofactors and vitamins	Cofactor and vitamin metabolism	(K00867,K03525,K01947,K09680) ((K01922,K21977) K01598,K13038) (K02318,(K00954,K02201) K00859)	1	TRUE
M00120	Stieleria_neptunia	Coenzyme A biosynthesis, pantothenate => CoA	Pathway modules	Metabolism of cofactors and vitamins	Cofactor and vitamin metabolism	(K00867,K03525,K01947,K09680) ((K01922,K21977) K01598,K13038) (K02318,(K00954,K02201) K00859)	1	TRUE
M00120	Stieleria_sedimenti	Coenzyme A biosynthesis, pantothenate => CoA	Pathway modules	Metabolism of cofactors and vitamins	Cofactor and vitamin metabolism	(K00867,K03525,K01947,K09680) ((K01922,K21977) K01598,K13038) (K02318,(K00954,K02201) K00859)	1	TRUE
M00120	Stieleria_tagensis	Coenzyme A biosynthesis, pantothenate => CoA	Pathway modules	Metabolism of cofactors and vitamins	Cofactor and vitamin metabolism	(K00867,K03525,K01947,K09680) ((K01922,K21977) K01598,K13038) (K02318,(K00954,K02201) K00859)	1	TRUE
M00120	Stieleria_varia	Coenzyme A biosynthesis, pantothenate => CoA	Pathway modules	Metabolism of cofactors and vitamins	Cofactor and vitamin metabolism	(K00867,K03525,K01947,K09680) ((K01922,K21977) K01598,K13038) (K02318,(K00954,K02201) K00859)	1	TRUE
M00120	TBK1r	Coenzyme A biosynthesis, pantothenate => CoA	Pathway modules	Metabolism of cofactors and vitamins	Cofactor and vitamin metabolism	(K00867,K03525,K01947,K09680) ((K01922,K21977) K01598,K13038) (K02318,(K00954,K02201) K00859)	1	TRUE
M00121	Botrimarina_colliarenosi_Pla108	Heme biosynthesis, plants and bacteria, glutamate => heme	Pathway modules	Metabolism of cofactors and vitamins	Cofactor and vitamin metabolism	K01885 K02492 K01845 K01698 K01749 (K01719,K13542,K13543) K01599 (K00228,K02495) (K00230,K00231,K08973) K01772	1	TRUE
M00121	Botrimarina_hoheduenensis_Pla111	Heme biosynthesis, plants and bacteria, glutamate => heme	Pathway modules	Metabolism of cofactors and vitamins	Cofactor and vitamin metabolism	K01885 K02492 K01845 K01698 K01749 (K01719,K13542,K13543) K01599 (K00228,K02495) (K00230,K00231,K08973) K01772	1	TRUE
M00121	Botrimarina_mediterranea_Spa11	Heme biosynthesis, plants and bacteria, glutamate => heme	Pathway modules	Metabolism of cofactors and vitamins	Cofactor and vitamin metabolism	K01885 K02492 K01845 K01698 K01749 (K01719,K13542,K13543) K01599 (K00228,K02495) (K00230,K00231,K08973) K01772	1	TRUE
M00121	Bythopirellula_goksoeyrii_Pr1d	Heme biosynthesis, plants and bacteria, glutamate => heme	Pathway modules	Metabolism of cofactors and vitamins	Cofactor and vitamin metabolism	K01885 K02492 K01845 K01698 K01749 (K01719,K13542,K13543) K01599 (K00228,K02495) (K00230,K00231,K08973) K01772	1	TRUE
M00121	Bythopirellula_polymerisocia_Pla144	Heme biosynthesis, plants and bacteria, glutamate => heme	Pathway modules	Metabolism of cofactors and vitamins	Cofactor and vitamin metabolism	K01885 K02492 K01845 K01698 K01749 (K01719,K13542,K13543) K01599 (K00228,K02495) (K00230,K00231,K08973) K01772	1	TRUE
M00121	K2D	Heme biosynthesis, plants and bacteria, glutamate => heme	Pathway modules	Metabolism of cofactors and vitamins	Cofactor and vitamin metabolism	K01885 K02492 K01845 K01698 K01749 (K01719,K13542,K13543) K01599 (K00228,K02495) (K00230,K00231,K08973) K01772	1	TRUE
M00121	Roseiconus_lacunae	Heme biosynthesis, plants and bacteria, glutamate => heme	Pathway modules	Metabolism of cofactors and vitamins	Cofactor and vitamin metabolism	K01885 K02492 K01845 K01698 K01749 (K01719,K13542,K13543) K01599 (K00228,K02495) (K00230,K00231,K08973) K01772	1	TRUE
M00121	Roseiconus_nitratireducens	Heme biosynthesis, plants and bacteria, glutamate => heme	Pathway modules	Metabolism of cofactors and vitamins	Cofactor and vitamin metabolism	K01885 K02492 K01845 K01698 K01749 (K01719,K13542,K13543) K01599 (K00228,K02495) (K00230,K00231,K08973) K01772	1	TRUE
M00121	SV_7m_r	Heme biosynthesis, plants and bacteria, glutamate => heme	Pathway modules	Metabolism of cofactors and vitamins	Cofactor and vitamin metabolism	K01885 K02492 K01845 K01698 K01749 (K01719,K13542,K13543) K01599 (K00228,K02495) (K00230,K00231,K08973) K01772	1	TRUE
M00121	Stieleria_maiorica	Heme biosynthesis, plants and bacteria, glutamate => heme	Pathway modules	Metabolism of cofactors and vitamins	Cofactor and vitamin metabolism	K01885 K02492 K01845 K01698 K01749 (K01719,K13542,K13543) K01599 (K00228,K02495) (K00230,K00231,K08973) K01772	1	TRUE
M00121	Stieleria_neptunia	Heme biosynthesis, plants and bacteria, glutamate => heme	Pathway modules	Metabolism of cofactors and vitamins	Cofactor and vitamin metabolism	K01885 K02492 K01845 K01698 K01749 (K01719,K13542,K13543) K01599 (K00228,K02495) (K00230,K00231,K08973) K01772	1	TRUE
M00121	Stieleria_sedimenti	Heme biosynthesis, plants and bacteria, glutamate => heme	Pathway modules	Metabolism of cofactors and vitamins	Cofactor and vitamin metabolism	K01885 K02492 K01845 K01698 K01749 (K01719,K13542,K13543) K01599 (K00228,K02495) (K00230,K00231,K08973) K01772	1	TRUE
M00121	Stieleria_tagensis	Heme biosynthesis, plants and bacteria, glutamate => heme	Pathway modules	Metabolism of cofactors and vitamins	Cofactor and vitamin metabolism	K01885 K02492 K01845 K01698 K01749 (K01719,K13542,K13543) K01599 (K00228,K02495) (K00230,K00231,K08973) K01772	1	TRUE
M00121	Stieleria_varia	Heme biosynthesis, plants and bacteria, glutamate => heme	Pathway modules	Metabolism of cofactors and vitamins	Cofactor and vitamin metabolism	K01885 K02492 K01845 K01698 K01749 (K01719,K13542,K13543) K01599 (K00228,K02495) (K00230,K00231,K08973) K01772	1	TRUE
M00121	TBK1r	Heme biosynthesis, plants and bacteria, glutamate => heme	Pathway modules	Metabolism of cofactors and vitamins	Cofactor and vitamin metabolism	K01885 K02492 K01845 K01698 K01749 (K01719,K13542,K13543) K01599 (K00228,K02495) (K00230,K00231,K08973) K01772	1	TRUE
M00122	SV_7m_r	Cobalamin biosynthesis, cobyrinate a,c-diamide => cobalamin	Pathway modules	Metabolism of cofactors and vitamins	Cofactor and vitamin metabolism	(K00798,K19221) K02232 (K02225,K02227) K02231 K00768 (K02226,K22316) K02233	1	TRUE
M00122	Stieleria_tagensis	Cobalamin biosynthesis, cobyrinate a,c-diamide => cobalamin	Pathway modules	Metabolism of cofactors and vitamins	Cofactor and vitamin metabolism	(K00798,K19221) K02232 (K02225,K02227) K02231 K00768 (K02226,K22316) K02233	1	TRUE
M00123	Botrimarina_colliarenosi_Pla108	Biotin biosynthesis, pimeloyl-ACP/CoA => biotin	Pathway modules	Metabolism of cofactors and vitamins	Cofactor and vitamin metabolism	K00652 ((K00833,K19563) K01935,K19562) K01012	1	TRUE
M00123	Botrimarina_hoheduenensis_Pla111	Biotin biosynthesis, pimeloyl-ACP/CoA => biotin	Pathway modules	Metabolism of cofactors and vitamins	Cofactor and vitamin metabolism	K00652 ((K00833,K19563) K01935,K19562) K01012	1	TRUE
M00123	Botrimarina_mediterranea_Spa11	Biotin biosynthesis, pimeloyl-ACP/CoA => biotin	Pathway modules	Metabolism of cofactors and vitamins	Cofactor and vitamin metabolism	K00652 ((K00833,K19563) K01935,K19562) K01012	1	TRUE
M00123	Bythopirellula_goksoeyrii_Pr1d	Biotin biosynthesis, pimeloyl-ACP/CoA => biotin	Pathway modules	Metabolism of cofactors and vitamins	Cofactor and vitamin metabolism	K00652 ((K00833,K19563) K01935,K19562) K01012	1	TRUE
M00123	Bythopirellula_polymerisocia_Pla144	Biotin biosynthesis, pimeloyl-ACP/CoA => biotin	Pathway modules	Metabolism of cofactors and vitamins	Cofactor and vitamin metabolism	K00652 ((K00833,K19563) K01935,K19562) K01012	1	TRUE
M00123	K2D	Biotin biosynthesis, pimeloyl-ACP/CoA => biotin	Pathway modules	Metabolism of cofactors and vitamins	Cofactor and vitamin metabolism	K00652 ((K00833,K19563) K01935,K19562) K01012	1	TRUE
M00123	Roseiconus_lacunae	Biotin biosynthesis, pimeloyl-ACP/CoA => biotin	Pathway modules	Metabolism of cofactors and vitamins	Cofactor and vitamin metabolism	K00652 ((K00833,K19563) K01935,K19562) K01012	1	TRUE
M00123	Roseiconus_nitratireducens	Biotin biosynthesis, pimeloyl-ACP/CoA => biotin	Pathway modules	Metabolism of cofactors and vitamins	Cofactor and vitamin metabolism	K00652 ((K00833,K19563) K01935,K19562) K01012	1	TRUE
M00123	SV_7m_r	Biotin biosynthesis, pimeloyl-ACP/CoA => biotin	Pathway modules	Metabolism of cofactors and vitamins	Cofactor and vitamin metabolism	K00652 ((K00833,K19563) K01935,K19562) K01012	1	TRUE
M00123	Stieleria_maiorica	Biotin biosynthesis, pimeloyl-ACP/CoA => biotin	Pathway modules	Metabolism of cofactors and vitamins	Cofactor and vitamin metabolism	K00652 ((K00833,K19563) K01935,K19562) K01012	1	TRUE
M00123	Stieleria_sedimenti	Biotin biosynthesis, pimeloyl-ACP/CoA => biotin	Pathway modules	Metabolism of cofactors and vitamins	Cofactor and vitamin metabolism	K00652 ((K00833,K19563) K01935,K19562) K01012	1	TRUE
M00123	Stieleria_tagensis	Biotin biosynthesis, pimeloyl-ACP/CoA => biotin	Pathway modules	Metabolism of cofactors and vitamins	Cofactor and vitamin metabolism	K00652 ((K00833,K19563) K01935,K19562) K01012	1	TRUE
M00123	Stieleria_varia	Biotin biosynthesis, pimeloyl-ACP/CoA => biotin	Pathway modules	Metabolism of cofactors and vitamins	Cofactor and vitamin metabolism	K00652 ((K00833,K19563) K01935,K19562) K01012	1	TRUE
M00123	TBK1r	Biotin biosynthesis, pimeloyl-ACP/CoA => biotin	Pathway modules	Metabolism of cofactors and vitamins	Cofactor and vitamin metabolism	K00652 ((K00833,K19563) K01935,K19562) K01012	1	TRUE
M00125	Botrimarina_colliarenosi_Pla108	Riboflavin biosynthesis, plants and bacteria, GTP => riboflavin/FMN/FAD	Pathway modules	Metabolism of cofactors and vitamins	Cofactor and vitamin metabolism	(K01497,K14652) (K01498 K00082,K11752) (K22912,K20860,K20861,K20862,K21063,K21064) (K02858,K14652) K00794 K00793 (K20884 K22949,K11753)	0.857143	TRUE
M00125	Botrimarina_hoheduenensis_Pla111	Riboflavin biosynthesis, plants and bacteria, GTP => riboflavin/FMN/FAD	Pathway modules	Metabolism of cofactors and vitamins	Cofactor and vitamin metabolism	(K01497,K14652) (K01498 K00082,K11752) (K22912,K20860,K20861,K20862,K21063,K21064) (K02858,K14652) K00794 K00793 (K20884 K22949,K11753)	0.857143	TRUE
M00125	Botrimarina_mediterranea_Spa11	Riboflavin biosynthesis, plants and bacteria, GTP => riboflavin/FMN/FAD	Pathway modules	Metabolism of cofactors and vitamins	Cofactor and vitamin metabolism	(K01497,K14652) (K01498 K00082,K11752) (K22912,K20860,K20861,K20862,K21063,K21064) (K02858,K14652) K00794 K00793 (K20884 K22949,K11753)	0.857143	TRUE
M00125	Bythopirellula_goksoeyrii_Pr1d	Riboflavin biosynthesis, plants and bacteria, GTP => riboflavin/FMN/FAD	Pathway modules	Metabolism of cofactors and vitamins	Cofactor and vitamin metabolism	(K01497,K14652) (K01498 K00082,K11752) (K22912,K20860,K20861,K20862,K21063,K21064) (K02858,K14652) K00794 K00793 (K20884 K22949,K11753)	0.857143	TRUE
M00125	Bythopirellula_polymerisocia_Pla144	Riboflavin biosynthesis, plants and bacteria, GTP => riboflavin/FMN/FAD	Pathway modules	Metabolism of cofactors and vitamins	Cofactor and vitamin metabolism	(K01497,K14652) (K01498 K00082,K11752) (K22912,K20860,K20861,K20862,K21063,K21064) (K02858,K14652) K00794 K00793 (K20884 K22949,K11753)	0.857143	TRUE
M00125	K2D	Riboflavin biosynthesis, plants and bacteria, GTP => riboflavin/FMN/FAD	Pathway modules	Metabolism of cofactors and vitamins	Cofactor and vitamin metabolism	(K01497,K14652) (K01498 K00082,K11752) (K22912,K20860,K20861,K20862,K21063,K21064) (K02858,K14652) K00794 K00793 (K20884 K22949,K11753)	0.857143	TRUE
M00125	Roseiconus_lacunae	Riboflavin biosynthesis, plants and bacteria, GTP => riboflavin/FMN/FAD	Pathway modules	Metabolism of cofactors and vitamins	Cofactor and vitamin metabolism	(K01497,K14652) (K01498 K00082,K11752) (K22912,K20860,K20861,K20862,K21063,K21064) (K02858,K14652) K00794 K00793 (K20884 K22949,K11753)	0.857143	TRUE
M00125	Roseiconus_nitratireducens	Riboflavin biosynthesis, plants and bacteria, GTP => riboflavin/FMN/FAD	Pathway modules	Metabolism of cofactors and vitamins	Cofactor and vitamin metabolism	(K01497,K14652) (K01498 K00082,K11752) (K22912,K20860,K20861,K20862,K21063,K21064) (K02858,K14652) K00794 K00793 (K20884 K22949,K11753)	0.857143	TRUE
M00125	SV_7m_r	Riboflavin biosynthesis, plants and bacteria, GTP => riboflavin/FMN/FAD	Pathway modules	Metabolism of cofactors and vitamins	Cofactor and vitamin metabolism	(K01497,K14652) (K01498 K00082,K11752) (K22912,K20860,K20861,K20862,K21063,K21064) (K02858,K14652) K00794 K00793 (K20884 K22949,K11753)	0.857143	TRUE
M00125	Stieleria_maiorica	Riboflavin biosynthesis, plants and bacteria, GTP => riboflavin/FMN/FAD	Pathway modules	Metabolism of cofactors and vitamins	Cofactor and vitamin metabolism	(K01497,K14652) (K01498 K00082,K11752) (K22912,K20860,K20861,K20862,K21063,K21064) (K02858,K14652) K00794 K00793 (K20884 K22949,K11753)	0.857143	TRUE
M00125	Stieleria_neptunia	Riboflavin biosynthesis, plants and bacteria, GTP => riboflavin/FMN/FAD	Pathway modules	Metabolism of cofactors and vitamins	Cofactor and vitamin metabolism	(K01497,K14652) (K01498 K00082,K11752) (K22912,K20860,K20861,K20862,K21063,K21064) (K02858,K14652) K00794 K00793 (K20884 K22949,K11753)	0.857143	TRUE
M00125	Stieleria_sedimenti	Riboflavin biosynthesis, plants and bacteria, GTP => riboflavin/FMN/FAD	Pathway modules	Metabolism of cofactors and vitamins	Cofactor and vitamin metabolism	(K01497,K14652) (K01498 K00082,K11752) (K22912,K20860,K20861,K20862,K21063,K21064) (K02858,K14652) K00794 K00793 (K20884 K22949,K11753)	0.857143	TRUE
M00125	Stieleria_tagensis	Riboflavin biosynthesis, plants and bacteria, GTP => riboflavin/FMN/FAD	Pathway modules	Metabolism of cofactors and vitamins	Cofactor and vitamin metabolism	(K01497,K14652) (K01498 K00082,K11752) (K22912,K20860,K20861,K20862,K21063,K21064) (K02858,K14652) K00794 K00793 (K20884 K22949,K11753)	0.857143	TRUE
M00125	Stieleria_varia	Riboflavin biosynthesis, plants and bacteria, GTP => riboflavin/FMN/FAD	Pathway modules	Metabolism of cofactors and vitamins	Cofactor and vitamin metabolism	(K01497,K14652) (K01498 K00082,K11752) (K22912,K20860,K20861,K20862,K21063,K21064) (K02858,K14652) K00794 K00793 (K20884 K22949,K11753)	0.857143	TRUE
M00125	TBK1r	Riboflavin biosynthesis, plants and bacteria, GTP => riboflavin/FMN/FAD	Pathway modules	Metabolism of cofactors and vitamins	Cofactor and vitamin metabolism	(K01497,K14652) (K01498 K00082,K11752) (K22912,K20860,K20861,K20862,K21063,K21064) (K02858,K14652) K00794 K00793 (K20884 K22949,K11753)	0.857143	TRUE
M00126	Botrimarina_hoheduenensis_Pla111	Tetrahydrofolate biosynthesis, GTP => THF	Pathway modules	Metabolism of cofactors and vitamins	Cofactor and vitamin metabolism	(K01495,K09007,K22391) (K01077,K01113,(K08310,K19965)) ((K13939,(K13940,K01633 K00950) K00796),(K01633 K13941)) (K11754,K20457) (K00287,K13998)	0.8	TRUE
M00126	Botrimarina_mediterranea_Spa11	Tetrahydrofolate biosynthesis, GTP => THF	Pathway modules	Metabolism of cofactors and vitamins	Cofactor and vitamin metabolism	(K01495,K09007,K22391) (K01077,K01113,(K08310,K19965)) ((K13939,(K13940,K01633 K00950) K00796),(K01633 K13941)) (K11754,K20457) (K00287,K13998)	0.8	TRUE
M00126	Bythopirellula_goksoeyrii_Pr1d	Tetrahydrofolate biosynthesis, GTP => THF	Pathway modules	Metabolism of cofactors and vitamins	Cofactor and vitamin metabolism	(K01495,K09007,K22391) (K01077,K01113,(K08310,K19965)) ((K13939,(K13940,K01633 K00950) K00796),(K01633 K13941)) (K11754,K20457) (K00287,K13998)	0.8	TRUE
M00126	Bythopirellula_polymerisocia_Pla144	Tetrahydrofolate biosynthesis, GTP => THF	Pathway modules	Metabolism of cofactors and vitamins	Cofactor and vitamin metabolism	(K01495,K09007,K22391) (K01077,K01113,(K08310,K19965)) ((K13939,(K13940,K01633 K00950) K00796),(K01633 K13941)) (K11754,K20457) (K00287,K13998)	0.8	TRUE
M00126	K2D	Tetrahydrofolate biosynthesis, GTP => THF	Pathway modules	Metabolism of cofactors and vitamins	Cofactor and vitamin metabolism	(K01495,K09007,K22391) (K01077,K01113,(K08310,K19965)) ((K13939,(K13940,K01633 K00950) K00796),(K01633 K13941)) (K11754,K20457) (K00287,K13998)	0.8	TRUE
M00126	Roseiconus_lacunae	Tetrahydrofolate biosynthesis, GTP => THF	Pathway modules	Metabolism of cofactors and vitamins	Cofactor and vitamin metabolism	(K01495,K09007,K22391) (K01077,K01113,(K08310,K19965)) ((K13939,(K13940,K01633 K00950) K00796),(K01633 K13941)) (K11754,K20457) (K00287,K13998)	0.8	TRUE
M00126	Roseiconus_nitratireducens	Tetrahydrofolate biosynthesis, GTP => THF	Pathway modules	Metabolism of cofactors and vitamins	Cofactor and vitamin metabolism	(K01495,K09007,K22391) (K01077,K01113,(K08310,K19965)) ((K13939,(K13940,K01633 K00950) K00796),(K01633 K13941)) (K11754,K20457) (K00287,K13998)	0.8	TRUE
M00126	SV_7m_r	Tetrahydrofolate biosynthesis, GTP => THF	Pathway modules	Metabolism of cofactors and vitamins	Cofactor and vitamin metabolism	(K01495,K09007,K22391) (K01077,K01113,(K08310,K19965)) ((K13939,(K13940,K01633 K00950) K00796),(K01633 K13941)) (K11754,K20457) (K00287,K13998)	0.8	TRUE
M00126	Stieleria_maiorica	Tetrahydrofolate biosynthesis, GTP => THF	Pathway modules	Metabolism of cofactors and vitamins	Cofactor and vitamin metabolism	(K01495,K09007,K22391) (K01077,K01113,(K08310,K19965)) ((K13939,(K13940,K01633 K00950) K00796),(K01633 K13941)) (K11754,K20457) (K00287,K13998)	0.8	TRUE
M00126	Stieleria_neptunia	Tetrahydrofolate biosynthesis, GTP => THF	Pathway modules	Metabolism of cofactors and vitamins	Cofactor and vitamin metabolism	(K01495,K09007,K22391) (K01077,K01113,(K08310,K19965)) ((K13939,(K13940,K01633 K00950) K00796),(K01633 K13941)) (K11754,K20457) (K00287,K13998)	0.8	TRUE
M00126	Stieleria_sedimenti	Tetrahydrofolate biosynthesis, GTP => THF	Pathway modules	Metabolism of cofactors and vitamins	Cofactor and vitamin metabolism	(K01495,K09007,K22391) (K01077,K01113,(K08310,K19965)) ((K13939,(K13940,K01633 K00950) K00796),(K01633 K13941)) (K11754,K20457) (K00287,K13998)	0.8	TRUE
M00126	Stieleria_tagensis	Tetrahydrofolate biosynthesis, GTP => THF	Pathway modules	Metabolism of cofactors and vitamins	Cofactor and vitamin metabolism	(K01495,K09007,K22391) (K01077,K01113,(K08310,K19965)) ((K13939,(K13940,K01633 K00950) K00796),(K01633 K13941)) (K11754,K20457) (K00287,K13998)	0.8	TRUE
M00126	Stieleria_varia	Tetrahydrofolate biosynthesis, GTP => THF	Pathway modules	Metabolism of cofactors and vitamins	Cofactor and vitamin metabolism	(K01495,K09007,K22391) (K01077,K01113,(K08310,K19965)) ((K13939,(K13940,K01633 K00950) K00796),(K01633 K13941)) (K11754,K20457) (K00287,K13998)	0.8	TRUE
M00126	TBK1r	Tetrahydrofolate biosynthesis, GTP => THF	Pathway modules	Metabolism of cofactors and vitamins	Cofactor and vitamin metabolism	(K01495,K09007,K22391) (K01077,K01113,(K08310,K19965)) ((K13939,(K13940,K01633 K00950) K00796),(K01633 K13941)) (K11754,K20457) (K00287,K13998)	0.8	TRUE
M00155	Botrimarina_colliarenosi_Pla108	Cytochrome c oxidase, prokaryotes	Pathway modules	Energy metabolism	ATP synthesis	K02275+(K02274+K02276,K15408)-K02277	1	TRUE
M00155	Botrimarina_hoheduenensis_Pla111	Cytochrome c oxidase, prokaryotes	Pathway modules	Energy metabolism	ATP synthesis	K02275+(K02274+K02276,K15408)-K02277	1	TRUE
M00155	Botrimarina_mediterranea_Spa11	Cytochrome c oxidase, prokaryotes	Pathway modules	Energy metabolism	ATP synthesis	K02275+(K02274+K02276,K15408)-K02277	1	TRUE
M00155	Bythopirellula_goksoeyrii_Pr1d	Cytochrome c oxidase, prokaryotes	Pathway modules	Energy metabolism	ATP synthesis	K02275+(K02274+K02276,K15408)-K02277	1	TRUE
M00155	Bythopirellula_polymerisocia_Pla144	Cytochrome c oxidase, prokaryotes	Pathway modules	Energy metabolism	ATP synthesis	K02275+(K02274+K02276,K15408)-K02277	1	TRUE
M00155	K2D	Cytochrome c oxidase, prokaryotes	Pathway modules	Energy metabolism	ATP synthesis	K02275+(K02274+K02276,K15408)-K02277	1	TRUE
M00155	Roseiconus_lacunae	Cytochrome c oxidase, prokaryotes	Pathway modules	Energy metabolism	ATP synthesis	K02275+(K02274+K02276,K15408)-K02277	1	TRUE
M00155	Roseiconus_nitratireducens	Cytochrome c oxidase, prokaryotes	Pathway modules	Energy metabolism	ATP synthesis	K02275+(K02274+K02276,K15408)-K02277	1	TRUE
M00155	SV_7m_r	Cytochrome c oxidase, prokaryotes	Pathway modules	Energy metabolism	ATP synthesis	K02275+(K02274+K02276,K15408)-K02277	1	TRUE
M00155	Stieleria_maiorica	Cytochrome c oxidase, prokaryotes	Pathway modules	Energy metabolism	ATP synthesis	K02275+(K02274+K02276,K15408)-K02277	1	TRUE
M00155	Stieleria_neptunia	Cytochrome c oxidase, prokaryotes	Pathway modules	Energy metabolism	ATP synthesis	K02275+(K02274+K02276,K15408)-K02277	1	TRUE
M00155	Stieleria_sedimenti	Cytochrome c oxidase, prokaryotes	Pathway modules	Energy metabolism	ATP synthesis	K02275+(K02274+K02276,K15408)-K02277	1	TRUE
M00155	Stieleria_tagensis	Cytochrome c oxidase, prokaryotes	Pathway modules	Energy metabolism	ATP synthesis	K02275+(K02274+K02276,K15408)-K02277	1	TRUE
M00155	Stieleria_varia	Cytochrome c oxidase, prokaryotes	Pathway modules	Energy metabolism	ATP synthesis	K02275+(K02274+K02276,K15408)-K02277	1	TRUE
M00155	TBK1r	Cytochrome c oxidase, prokaryotes	Pathway modules	Energy metabolism	ATP synthesis	K02275+(K02274+K02276,K15408)-K02277	1	TRUE
M00156	Botrimarina_colliarenosi_Pla108	Cytochrome c oxidase, cbb3-type	Pathway modules	Energy metabolism	ATP synthesis	((K00404+K00405,K15862)+K00407+K00406)	1	TRUE
M00156	Botrimarina_hoheduenensis_Pla111	Cytochrome c oxidase, cbb3-type	Pathway modules	Energy metabolism	ATP synthesis	((K00404+K00405,K15862)+K00407+K00406)	1	TRUE
M00157	Botrimarina_colliarenosi_Pla108	F-type ATPase, prokaryotes and chloroplasts	Pathway modules	Energy metabolism	ATP synthesis	K02111+K02112+K02113+K02114+K02115+K02108+K02109+K02110	1	TRUE
M00157	Botrimarina_hoheduenensis_Pla111	F-type ATPase, prokaryotes and chloroplasts	Pathway modules	Energy metabolism	ATP synthesis	K02111+K02112+K02113+K02114+K02115+K02108+K02109+K02110	1	TRUE
M00157	Botrimarina_mediterranea_Spa11	F-type ATPase, prokaryotes and chloroplasts	Pathway modules	Energy metabolism	ATP synthesis	K02111+K02112+K02113+K02114+K02115+K02108+K02109+K02110	1	TRUE
M00157	Bythopirellula_goksoeyrii_Pr1d	F-type ATPase, prokaryotes and chloroplasts	Pathway modules	Energy metabolism	ATP synthesis	K02111+K02112+K02113+K02114+K02115+K02108+K02109+K02110	1	TRUE
M00157	Bythopirellula_polymerisocia_Pla144	F-type ATPase, prokaryotes and chloroplasts	Pathway modules	Energy metabolism	ATP synthesis	K02111+K02112+K02113+K02114+K02115+K02108+K02109+K02110	1	TRUE
M00157	K2D	F-type ATPase, prokaryotes and chloroplasts	Pathway modules	Energy metabolism	ATP synthesis	K02111+K02112+K02113+K02114+K02115+K02108+K02109+K02110	1	TRUE
M00157	Roseiconus_lacunae	F-type ATPase, prokaryotes and chloroplasts	Pathway modules	Energy metabolism	ATP synthesis	K02111+K02112+K02113+K02114+K02115+K02108+K02109+K02110	1	TRUE
M00157	Roseiconus_nitratireducens	F-type ATPase, prokaryotes and chloroplasts	Pathway modules	Energy metabolism	ATP synthesis	K02111+K02112+K02113+K02114+K02115+K02108+K02109+K02110	1	TRUE
M00157	SV_7m_r	F-type ATPase, prokaryotes and chloroplasts	Pathway modules	Energy metabolism	ATP synthesis	K02111+K02112+K02113+K02114+K02115+K02108+K02109+K02110	1	TRUE
M00157	Stieleria_maiorica	F-type ATPase, prokaryotes and chloroplasts	Pathway modules	Energy metabolism	ATP synthesis	K02111+K02112+K02113+K02114+K02115+K02108+K02109+K02110	1	TRUE
M00157	Stieleria_neptunia	F-type ATPase, prokaryotes and chloroplasts	Pathway modules	Energy metabolism	ATP synthesis	K02111+K02112+K02113+K02114+K02115+K02108+K02109+K02110	1	TRUE
M00157	Stieleria_sedimenti	F-type ATPase, prokaryotes and chloroplasts	Pathway modules	Energy metabolism	ATP synthesis	K02111+K02112+K02113+K02114+K02115+K02108+K02109+K02110	1	TRUE
M00157	Stieleria_tagensis	F-type ATPase, prokaryotes and chloroplasts	Pathway modules	Energy metabolism	ATP synthesis	K02111+K02112+K02113+K02114+K02115+K02108+K02109+K02110	1	TRUE
M00157	Stieleria_varia	F-type ATPase, prokaryotes and chloroplasts	Pathway modules	Energy metabolism	ATP synthesis	K02111+K02112+K02113+K02114+K02115+K02108+K02109+K02110	1	TRUE
M00157	TBK1r	F-type ATPase, prokaryotes and chloroplasts	Pathway modules	Energy metabolism	ATP synthesis	K02111+K02112+K02113+K02114+K02115+K02108+K02109+K02110	1	TRUE
M00167	Bythopirellula_goksoeyrii_Pr1d	Reductive pentose phosphate cycle, glyceraldehyde-3P => ribulose-5P	Pathway modules	Energy metabolism	Carbon fixation	(K01623,K01624) (K03841,K02446,K11532,K01086) K00615 (K01623,K01624) (K01100,K11532,K01086) K00615 (K01807,K01808)	0.857143	TRUE
M00167	Bythopirellula_polymerisocia_Pla144	Reductive pentose phosphate cycle, glyceraldehyde-3P => ribulose-5P	Pathway modules	Energy metabolism	Carbon fixation	(K01623,K01624) (K03841,K02446,K11532,K01086) K00615 (K01623,K01624) (K01100,K11532,K01086) K00615 (K01807,K01808)	0.857143	TRUE
M00168	Botrimarina_colliarenosi_Pla108	CAM (Crassulacean acid metabolism), dark	Pathway modules	Energy metabolism	Carbon fixation	K01595 (K00025,K00026,K00024)	1	TRUE
M00168	Botrimarina_hoheduenensis_Pla111	CAM (Crassulacean acid metabolism), dark	Pathway modules	Energy metabolism	Carbon fixation	K01595 (K00025,K00026,K00024)	1	TRUE
M00168	Botrimarina_mediterranea_Spa11	CAM (Crassulacean acid metabolism), dark	Pathway modules	Energy metabolism	Carbon fixation	K01595 (K00025,K00026,K00024)	1	TRUE
M00168	K2D	CAM (Crassulacean acid metabolism), dark	Pathway modules	Energy metabolism	Carbon fixation	K01595 (K00025,K00026,K00024)	1	TRUE
M00168	Roseiconus_lacunae	CAM (Crassulacean acid metabolism), dark	Pathway modules	Energy metabolism	Carbon fixation	K01595 (K00025,K00026,K00024)	1	TRUE
M00168	Roseiconus_nitratireducens	CAM (Crassulacean acid metabolism), dark	Pathway modules	Energy metabolism	Carbon fixation	K01595 (K00025,K00026,K00024)	1	TRUE
M00168	Stieleria_tagensis	CAM (Crassulacean acid metabolism), dark	Pathway modules	Energy metabolism	Carbon fixation	K01595 (K00025,K00026,K00024)	1	TRUE
M00168	Stieleria_varia	CAM (Crassulacean acid metabolism), dark	Pathway modules	Energy metabolism	Carbon fixation	K01595 (K00025,K00026,K00024)	1	TRUE
M00169	Bythopirellula_goksoeyrii_Pr1d	CAM (Crassulacean acid metabolism), light	Pathway modules	Energy metabolism	Carbon fixation	K00029 K01006	1	TRUE
M00169	Bythopirellula_polymerisocia_Pla144	CAM (Crassulacean acid metabolism), light	Pathway modules	Energy metabolism	Carbon fixation	K00029 K01006	1	TRUE
M00173	Botrimarina_colliarenosi_Pla108	Reductive citrate cycle (Arnon-Buchanan cycle)	Pathway modules	Energy metabolism	Carbon fixation	(K00169+K00170+K00171+K00172,K03737) ((K01007,K01006) K01595,K01959+K01960,K01958) K00024 (K01676,K01679,K01677+K01678) (K00239+K00240-K00241-K00242,K00244+K00245-K00246-K00247,K18556+K18557+K18558+K18559+K18560) (K01902+K01903) (K00174+K00175-K00177-K00176) K00031 (K01681,K01682) (K15230+K15231,K15232+K15233 K15234)	0.8	TRUE
M00173	Botrimarina_hoheduenensis_Pla111	Reductive citrate cycle (Arnon-Buchanan cycle)	Pathway modules	Energy metabolism	Carbon fixation	(K00169+K00170+K00171+K00172,K03737) ((K01007,K01006) K01595,K01959+K01960,K01958) K00024 (K01676,K01679,K01677+K01678) (K00239+K00240-K00241-K00242,K00244+K00245-K00246-K00247,K18556+K18557+K18558+K18559+K18560) (K01902+K01903) (K00174+K00175-K00177-K00176) K00031 (K01681,K01682) (K15230+K15231,K15232+K15233 K15234)	0.8	TRUE
M00173	Botrimarina_mediterranea_Spa11	Reductive citrate cycle (Arnon-Buchanan cycle)	Pathway modules	Energy metabolism	Carbon fixation	(K00169+K00170+K00171+K00172,K03737) ((K01007,K01006) K01595,K01959+K01960,K01958) K00024 (K01676,K01679,K01677+K01678) (K00239+K00240-K00241-K00242,K00244+K00245-K00246-K00247,K18556+K18557+K18558+K18559+K18560) (K01902+K01903) (K00174+K00175-K00177-K00176) K00031 (K01681,K01682) (K15230+K15231,K15232+K15233 K15234)	0.8	TRUE
M00173	Bythopirellula_goksoeyrii_Pr1d	Reductive citrate cycle (Arnon-Buchanan cycle)	Pathway modules	Energy metabolism	Carbon fixation	(K00169+K00170+K00171+K00172,K03737) ((K01007,K01006) K01595,K01959+K01960,K01958) K00024 (K01676,K01679,K01677+K01678) (K00239+K00240-K00241-K00242,K00244+K00245-K00246-K00247,K18556+K18557+K18558+K18559+K18560) (K01902+K01903) (K00174+K00175-K00177-K00176) K00031 (K01681,K01682) (K15230+K15231,K15232+K15233 K15234)	0.9	TRUE
M00173	Bythopirellula_polymerisocia_Pla144	Reductive citrate cycle (Arnon-Buchanan cycle)	Pathway modules	Energy metabolism	Carbon fixation	(K00169+K00170+K00171+K00172,K03737) ((K01007,K01006) K01595,K01959+K01960,K01958) K00024 (K01676,K01679,K01677+K01678) (K00239+K00240-K00241-K00242,K00244+K00245-K00246-K00247,K18556+K18557+K18558+K18559+K18560) (K01902+K01903) (K00174+K00175-K00177-K00176) K00031 (K01681,K01682) (K15230+K15231,K15232+K15233 K15234)	0.9	TRUE
M00173	K2D	Reductive citrate cycle (Arnon-Buchanan cycle)	Pathway modules	Energy metabolism	Carbon fixation	(K00169+K00170+K00171+K00172,K03737) ((K01007,K01006) K01595,K01959+K01960,K01958) K00024 (K01676,K01679,K01677+K01678) (K00239+K00240-K00241-K00242,K00244+K00245-K00246-K00247,K18556+K18557+K18558+K18559+K18560) (K01902+K01903) (K00174+K00175-K00177-K00176) K00031 (K01681,K01682) (K15230+K15231,K15232+K15233 K15234)	0.8	TRUE
M00173	Roseiconus_lacunae	Reductive citrate cycle (Arnon-Buchanan cycle)	Pathway modules	Energy metabolism	Carbon fixation	(K00169+K00170+K00171+K00172,K03737) ((K01007,K01006) K01595,K01959+K01960,K01958) K00024 (K01676,K01679,K01677+K01678) (K00239+K00240-K00241-K00242,K00244+K00245-K00246-K00247,K18556+K18557+K18558+K18559+K18560) (K01902+K01903) (K00174+K00175-K00177-K00176) K00031 (K01681,K01682) (K15230+K15231,K15232+K15233 K15234)	0.8	TRUE
M00173	Roseiconus_nitratireducens	Reductive citrate cycle (Arnon-Buchanan cycle)	Pathway modules	Energy metabolism	Carbon fixation	(K00169+K00170+K00171+K00172,K03737) ((K01007,K01006) K01595,K01959+K01960,K01958) K00024 (K01676,K01679,K01677+K01678) (K00239+K00240-K00241-K00242,K00244+K00245-K00246-K00247,K18556+K18557+K18558+K18559+K18560) (K01902+K01903) (K00174+K00175-K00177-K00176) K00031 (K01681,K01682) (K15230+K15231,K15232+K15233 K15234)	0.8	TRUE
M00173	SV_7m_r	Reductive citrate cycle (Arnon-Buchanan cycle)	Pathway modules	Energy metabolism	Carbon fixation	(K00169+K00170+K00171+K00172,K03737) ((K01007,K01006) K01595,K01959+K01960,K01958) K00024 (K01676,K01679,K01677+K01678) (K00239+K00240-K00241-K00242,K00244+K00245-K00246-K00247,K18556+K18557+K18558+K18559+K18560) (K01902+K01903) (K00174+K00175-K00177-K00176) K00031 (K01681,K01682) (K15230+K15231,K15232+K15233 K15234)	0.8	TRUE
M00173	Stieleria_maiorica	Reductive citrate cycle (Arnon-Buchanan cycle)	Pathway modules	Energy metabolism	Carbon fixation	(K00169+K00170+K00171+K00172,K03737) ((K01007,K01006) K01595,K01959+K01960,K01958) K00024 (K01676,K01679,K01677+K01678) (K00239+K00240-K00241-K00242,K00244+K00245-K00246-K00247,K18556+K18557+K18558+K18559+K18560) (K01902+K01903) (K00174+K00175-K00177-K00176) K00031 (K01681,K01682) (K15230+K15231,K15232+K15233 K15234)	0.9	TRUE
M00173	Stieleria_neptunia	Reductive citrate cycle (Arnon-Buchanan cycle)	Pathway modules	Energy metabolism	Carbon fixation	(K00169+K00170+K00171+K00172,K03737) ((K01007,K01006) K01595,K01959+K01960,K01958) K00024 (K01676,K01679,K01677+K01678) (K00239+K00240-K00241-K00242,K00244+K00245-K00246-K00247,K18556+K18557+K18558+K18559+K18560) (K01902+K01903) (K00174+K00175-K00177-K00176) K00031 (K01681,K01682) (K15230+K15231,K15232+K15233 K15234)	0.9	TRUE
M00173	Stieleria_sedimenti	Reductive citrate cycle (Arnon-Buchanan cycle)	Pathway modules	Energy metabolism	Carbon fixation	(K00169+K00170+K00171+K00172,K03737) ((K01007,K01006) K01595,K01959+K01960,K01958) K00024 (K01676,K01679,K01677+K01678) (K00239+K00240-K00241-K00242,K00244+K00245-K00246-K00247,K18556+K18557+K18558+K18559+K18560) (K01902+K01903) (K00174+K00175-K00177-K00176) K00031 (K01681,K01682) (K15230+K15231,K15232+K15233 K15234)	0.9	TRUE
M00173	TBK1r	Reductive citrate cycle (Arnon-Buchanan cycle)	Pathway modules	Energy metabolism	Carbon fixation	(K00169+K00170+K00171+K00172,K03737) ((K01007,K01006) K01595,K01959+K01960,K01958) K00024 (K01676,K01679,K01677+K01678) (K00239+K00240-K00241-K00242,K00244+K00245-K00246-K00247,K18556+K18557+K18558+K18559+K18560) (K01902+K01903) (K00174+K00175-K00177-K00176) K00031 (K01681,K01682) (K15230+K15231,K15232+K15233 K15234)	0.9	TRUE
M00176	Botrimarina_colliarenosi_Pla108	Assimilatory sulfate reduction, sulfate => H2S	Pathway modules	Energy metabolism	Sulfur metabolism	(((K13811,K00958+K00860,K00955+K00957,K00956+K00957+K00860) K00390),(K13811 K05907)) (K00380+K00381,K00392)	1	TRUE
M00176	Botrimarina_hoheduenensis_Pla111	Assimilatory sulfate reduction, sulfate => H2S	Pathway modules	Energy metabolism	Sulfur metabolism	(((K13811,K00958+K00860,K00955+K00957,K00956+K00957+K00860) K00390),(K13811 K05907)) (K00380+K00381,K00392)	1	TRUE
M00176	Botrimarina_mediterranea_Spa11	Assimilatory sulfate reduction, sulfate => H2S	Pathway modules	Energy metabolism	Sulfur metabolism	(((K13811,K00958+K00860,K00955+K00957,K00956+K00957+K00860) K00390),(K13811 K05907)) (K00380+K00381,K00392)	1	TRUE
M00176	Bythopirellula_goksoeyrii_Pr1d	Assimilatory sulfate reduction, sulfate => H2S	Pathway modules	Energy metabolism	Sulfur metabolism	(((K13811,K00958+K00860,K00955+K00957,K00956+K00957+K00860) K00390),(K13811 K05907)) (K00380+K00381,K00392)	1	TRUE
M00176	Bythopirellula_polymerisocia_Pla144	Assimilatory sulfate reduction, sulfate => H2S	Pathway modules	Energy metabolism	Sulfur metabolism	(((K13811,K00958+K00860,K00955+K00957,K00956+K00957+K00860) K00390),(K13811 K05907)) (K00380+K00381,K00392)	1	TRUE
M00176	K2D	Assimilatory sulfate reduction, sulfate => H2S	Pathway modules	Energy metabolism	Sulfur metabolism	(((K13811,K00958+K00860,K00955+K00957,K00956+K00957+K00860) K00390),(K13811 K05907)) (K00380+K00381,K00392)	1	TRUE
M00176	Roseiconus_lacunae	Assimilatory sulfate reduction, sulfate => H2S	Pathway modules	Energy metabolism	Sulfur metabolism	(((K13811,K00958+K00860,K00955+K00957,K00956+K00957+K00860) K00390),(K13811 K05907)) (K00380+K00381,K00392)	1	TRUE
M00176	Roseiconus_nitratireducens	Assimilatory sulfate reduction, sulfate => H2S	Pathway modules	Energy metabolism	Sulfur metabolism	(((K13811,K00958+K00860,K00955+K00957,K00956+K00957+K00860) K00390),(K13811 K05907)) (K00380+K00381,K00392)	1	TRUE
M00176	SV_7m_r	Assimilatory sulfate reduction, sulfate => H2S	Pathway modules	Energy metabolism	Sulfur metabolism	(((K13811,K00958+K00860,K00955+K00957,K00956+K00957+K00860) K00390),(K13811 K05907)) (K00380+K00381,K00392)	1	TRUE
M00176	Stieleria_maiorica	Assimilatory sulfate reduction, sulfate => H2S	Pathway modules	Energy metabolism	Sulfur metabolism	(((K13811,K00958+K00860,K00955+K00957,K00956+K00957+K00860) K00390),(K13811 K05907)) (K00380+K00381,K00392)	1	TRUE
M00176	Stieleria_neptunia	Assimilatory sulfate reduction, sulfate => H2S	Pathway modules	Energy metabolism	Sulfur metabolism	(((K13811,K00958+K00860,K00955+K00957,K00956+K00957+K00860) K00390),(K13811 K05907)) (K00380+K00381,K00392)	1	TRUE
M00176	Stieleria_sedimenti	Assimilatory sulfate reduction, sulfate => H2S	Pathway modules	Energy metabolism	Sulfur metabolism	(((K13811,K00958+K00860,K00955+K00957,K00956+K00957+K00860) K00390),(K13811 K05907)) (K00380+K00381,K00392)	1	TRUE
M00176	Stieleria_tagensis	Assimilatory sulfate reduction, sulfate => H2S	Pathway modules	Energy metabolism	Sulfur metabolism	(((K13811,K00958+K00860,K00955+K00957,K00956+K00957+K00860) K00390),(K13811 K05907)) (K00380+K00381,K00392)	1	TRUE
M00176	Stieleria_varia	Assimilatory sulfate reduction, sulfate => H2S	Pathway modules	Energy metabolism	Sulfur metabolism	(((K13811,K00958+K00860,K00955+K00957,K00956+K00957+K00860) K00390),(K13811 K05907)) (K00380+K00381,K00392)	1	TRUE
M00176	TBK1r	Assimilatory sulfate reduction, sulfate => H2S	Pathway modules	Energy metabolism	Sulfur metabolism	(((K13811,K00958+K00860,K00955+K00957,K00956+K00957+K00860) K00390),(K13811 K05907)) (K00380+K00381,K00392)	1	TRUE
M00307	Botrimarina_colliarenosi_Pla108	Pyruvate oxidation, pyruvate => acetyl-CoA	Pathway modules	Carbohydrate metabolism	Central carbohydrate metabolism	((K00163,K00161+K00162)+K00627+K00382-K13997),K00169+K00170+K00171+(K00172,K00189),K03737	1	TRUE
M00307	Botrimarina_hoheduenensis_Pla111	Pyruvate oxidation, pyruvate => acetyl-CoA	Pathway modules	Carbohydrate metabolism	Central carbohydrate metabolism	((K00163,K00161+K00162)+K00627+K00382-K13997),K00169+K00170+K00171+(K00172,K00189),K03737	1	TRUE
M00307	Botrimarina_mediterranea_Spa11	Pyruvate oxidation, pyruvate => acetyl-CoA	Pathway modules	Carbohydrate metabolism	Central carbohydrate metabolism	((K00163,K00161+K00162)+K00627+K00382-K13997),K00169+K00170+K00171+(K00172,K00189),K03737	1	TRUE
M00307	Bythopirellula_goksoeyrii_Pr1d	Pyruvate oxidation, pyruvate => acetyl-CoA	Pathway modules	Carbohydrate metabolism	Central carbohydrate metabolism	((K00163,K00161+K00162)+K00627+K00382-K13997),K00169+K00170+K00171+(K00172,K00189),K03737	1	TRUE
M00307	Bythopirellula_polymerisocia_Pla144	Pyruvate oxidation, pyruvate => acetyl-CoA	Pathway modules	Carbohydrate metabolism	Central carbohydrate metabolism	((K00163,K00161+K00162)+K00627+K00382-K13997),K00169+K00170+K00171+(K00172,K00189),K03737	1	TRUE
M00307	K2D	Pyruvate oxidation, pyruvate => acetyl-CoA	Pathway modules	Carbohydrate metabolism	Central carbohydrate metabolism	((K00163,K00161+K00162)+K00627+K00382-K13997),K00169+K00170+K00171+(K00172,K00189),K03737	1	TRUE
M00307	Roseiconus_lacunae	Pyruvate oxidation, pyruvate => acetyl-CoA	Pathway modules	Carbohydrate metabolism	Central carbohydrate metabolism	((K00163,K00161+K00162)+K00627+K00382-K13997),K00169+K00170+K00171+(K00172,K00189),K03737	1	TRUE
M00307	Roseiconus_nitratireducens	Pyruvate oxidation, pyruvate => acetyl-CoA	Pathway modules	Carbohydrate metabolism	Central carbohydrate metabolism	((K00163,K00161+K00162)+K00627+K00382-K13997),K00169+K00170+K00171+(K00172,K00189),K03737	1	TRUE
M00307	SV_7m_r	Pyruvate oxidation, pyruvate => acetyl-CoA	Pathway modules	Carbohydrate metabolism	Central carbohydrate metabolism	((K00163,K00161+K00162)+K00627+K00382-K13997),K00169+K00170+K00171+(K00172,K00189),K03737	1	TRUE
M00307	Stieleria_maiorica	Pyruvate oxidation, pyruvate => acetyl-CoA	Pathway modules	Carbohydrate metabolism	Central carbohydrate metabolism	((K00163,K00161+K00162)+K00627+K00382-K13997),K00169+K00170+K00171+(K00172,K00189),K03737	1	TRUE
M00307	Stieleria_neptunia	Pyruvate oxidation, pyruvate => acetyl-CoA	Pathway modules	Carbohydrate metabolism	Central carbohydrate metabolism	((K00163,K00161+K00162)+K00627+K00382-K13997),K00169+K00170+K00171+(K00172,K00189),K03737	1	TRUE
M00307	Stieleria_sedimenti	Pyruvate oxidation, pyruvate => acetyl-CoA	Pathway modules	Carbohydrate metabolism	Central carbohydrate metabolism	((K00163,K00161+K00162)+K00627+K00382-K13997),K00169+K00170+K00171+(K00172,K00189),K03737	1	TRUE
M00307	Stieleria_tagensis	Pyruvate oxidation, pyruvate => acetyl-CoA	Pathway modules	Carbohydrate metabolism	Central carbohydrate metabolism	((K00163,K00161+K00162)+K00627+K00382-K13997),K00169+K00170+K00171+(K00172,K00189),K03737	1	TRUE
M00307	Stieleria_varia	Pyruvate oxidation, pyruvate => acetyl-CoA	Pathway modules	Carbohydrate metabolism	Central carbohydrate metabolism	((K00163,K00161+K00162)+K00627+K00382-K13997),K00169+K00170+K00171+(K00172,K00189),K03737	1	TRUE
M00307	TBK1r	Pyruvate oxidation, pyruvate => acetyl-CoA	Pathway modules	Carbohydrate metabolism	Central carbohydrate metabolism	((K00163,K00161+K00162)+K00627+K00382-K13997),K00169+K00170+K00171+(K00172,K00189),K03737	1	TRUE
M00308	Botrimarina_hoheduenensis_Pla111	Semi-phosphorylative Entner-Doudoroff pathway, gluconate => glycerate-3P	Pathway modules	Carbohydrate metabolism	Central carbohydrate metabolism	K05308 K00874 K01625 (K00134 K00927,K00131,K18978)	0.75	TRUE
M00308	Botrimarina_mediterranea_Spa11	Semi-phosphorylative Entner-Doudoroff pathway, gluconate => glycerate-3P	Pathway modules	Carbohydrate metabolism	Central carbohydrate metabolism	K05308 K00874 K01625 (K00134 K00927,K00131,K18978)	0.75	TRUE
M00308	Bythopirellula_goksoeyrii_Pr1d	Semi-phosphorylative Entner-Doudoroff pathway, gluconate => glycerate-3P	Pathway modules	Carbohydrate metabolism	Central carbohydrate metabolism	K05308 K00874 K01625 (K00134 K00927,K00131,K18978)	0.75	TRUE
M00308	Bythopirellula_polymerisocia_Pla144	Semi-phosphorylative Entner-Doudoroff pathway, gluconate => glycerate-3P	Pathway modules	Carbohydrate metabolism	Central carbohydrate metabolism	K05308 K00874 K01625 (K00134 K00927,K00131,K18978)	0.75	TRUE
M00308	K2D	Semi-phosphorylative Entner-Doudoroff pathway, gluconate => glycerate-3P	Pathway modules	Carbohydrate metabolism	Central carbohydrate metabolism	K05308 K00874 K01625 (K00134 K00927,K00131,K18978)	0.75	TRUE
M00308	Roseiconus_lacunae	Semi-phosphorylative Entner-Doudoroff pathway, gluconate => glycerate-3P	Pathway modules	Carbohydrate metabolism	Central carbohydrate metabolism	K05308 K00874 K01625 (K00134 K00927,K00131,K18978)	0.75	TRUE
M00308	Roseiconus_nitratireducens	Semi-phosphorylative Entner-Doudoroff pathway, gluconate => glycerate-3P	Pathway modules	Carbohydrate metabolism	Central carbohydrate metabolism	K05308 K00874 K01625 (K00134 K00927,K00131,K18978)	0.75	TRUE
M00308	SV_7m_r	Semi-phosphorylative Entner-Doudoroff pathway, gluconate => glycerate-3P	Pathway modules	Carbohydrate metabolism	Central carbohydrate metabolism	K05308 K00874 K01625 (K00134 K00927,K00131,K18978)	0.75	TRUE
M00308	Stieleria_maiorica	Semi-phosphorylative Entner-Doudoroff pathway, gluconate => glycerate-3P	Pathway modules	Carbohydrate metabolism	Central carbohydrate metabolism	K05308 K00874 K01625 (K00134 K00927,K00131,K18978)	0.75	TRUE
M00308	Stieleria_neptunia	Semi-phosphorylative Entner-Doudoroff pathway, gluconate => glycerate-3P	Pathway modules	Carbohydrate metabolism	Central carbohydrate metabolism	K05308 K00874 K01625 (K00134 K00927,K00131,K18978)	0.75	TRUE
M00308	Stieleria_sedimenti	Semi-phosphorylative Entner-Doudoroff pathway, gluconate => glycerate-3P	Pathway modules	Carbohydrate metabolism	Central carbohydrate metabolism	K05308 K00874 K01625 (K00134 K00927,K00131,K18978)	0.75	TRUE
M00308	Stieleria_tagensis	Semi-phosphorylative Entner-Doudoroff pathway, gluconate => glycerate-3P	Pathway modules	Carbohydrate metabolism	Central carbohydrate metabolism	K05308 K00874 K01625 (K00134 K00927,K00131,K18978)	0.75	TRUE
M00308	Stieleria_varia	Semi-phosphorylative Entner-Doudoroff pathway, gluconate => glycerate-3P	Pathway modules	Carbohydrate metabolism	Central carbohydrate metabolism	K05308 K00874 K01625 (K00134 K00927,K00131,K18978)	0.75	TRUE
M00308	TBK1r	Semi-phosphorylative Entner-Doudoroff pathway, gluconate => glycerate-3P	Pathway modules	Carbohydrate metabolism	Central carbohydrate metabolism	K05308 K00874 K01625 (K00134 K00927,K00131,K18978)	0.75	TRUE
M00432	Botrimarina_colliarenosi_Pla108	Leucine biosynthesis, 2-oxoisovalerate => 2-oxoisocaproate	Pathway modules	Amino acid metabolism	Branched-chain amino acid metabolism	K01649 (K01702,K01703+K01704) K00052	1	TRUE
M00432	Botrimarina_hoheduenensis_Pla111	Leucine biosynthesis, 2-oxoisovalerate => 2-oxoisocaproate	Pathway modules	Amino acid metabolism	Branched-chain amino acid metabolism	K01649 (K01702,K01703+K01704) K00052	1	TRUE
M00432	Bythopirellula_polymerisocia_Pla144	Leucine biosynthesis, 2-oxoisovalerate => 2-oxoisocaproate	Pathway modules	Amino acid metabolism	Branched-chain amino acid metabolism	K01649 (K01702,K01703+K01704) K00052	1	TRUE
M00432	Roseiconus_lacunae	Leucine biosynthesis, 2-oxoisovalerate => 2-oxoisocaproate	Pathway modules	Amino acid metabolism	Branched-chain amino acid metabolism	K01649 (K01702,K01703+K01704) K00052	1	TRUE
M00432	Roseiconus_nitratireducens	Leucine biosynthesis, 2-oxoisovalerate => 2-oxoisocaproate	Pathway modules	Amino acid metabolism	Branched-chain amino acid metabolism	K01649 (K01702,K01703+K01704) K00052	1	TRUE
M00432	SV_7m_r	Leucine biosynthesis, 2-oxoisovalerate => 2-oxoisocaproate	Pathway modules	Amino acid metabolism	Branched-chain amino acid metabolism	K01649 (K01702,K01703+K01704) K00052	1	TRUE
M00432	Stieleria_maiorica	Leucine biosynthesis, 2-oxoisovalerate => 2-oxoisocaproate	Pathway modules	Amino acid metabolism	Branched-chain amino acid metabolism	K01649 (K01702,K01703+K01704) K00052	1	TRUE
M00432	Stieleria_neptunia	Leucine biosynthesis, 2-oxoisovalerate => 2-oxoisocaproate	Pathway modules	Amino acid metabolism	Branched-chain amino acid metabolism	K01649 (K01702,K01703+K01704) K00052	1	TRUE
M00432	Stieleria_sedimenti	Leucine biosynthesis, 2-oxoisovalerate => 2-oxoisocaproate	Pathway modules	Amino acid metabolism	Branched-chain amino acid metabolism	K01649 (K01702,K01703+K01704) K00052	1	TRUE
M00432	Stieleria_tagensis	Leucine biosynthesis, 2-oxoisovalerate => 2-oxoisocaproate	Pathway modules	Amino acid metabolism	Branched-chain amino acid metabolism	K01649 (K01702,K01703+K01704) K00052	1	TRUE
M00432	TBK1r	Leucine biosynthesis, 2-oxoisovalerate => 2-oxoisocaproate	Pathway modules	Amino acid metabolism	Branched-chain amino acid metabolism	K01649 (K01702,K01703+K01704) K00052	1	TRUE
M00525	Roseiconus_lacunae	Lysine biosynthesis, acetyl-DAP pathway, aspartate => lysine	Pathway modules	Amino acid metabolism	Lysine metabolism	K00928 K00133 K01714 K00215 K05822 K00841 K05823 K01778 K01586	0.777778	TRUE
M00525	Roseiconus_nitratireducens	Lysine biosynthesis, acetyl-DAP pathway, aspartate => lysine	Pathway modules	Amino acid metabolism	Lysine metabolism	K00928 K00133 K01714 K00215 K05822 K00841 K05823 K01778 K01586	0.777778	TRUE
M00525	Stieleria_maiorica	Lysine biosynthesis, acetyl-DAP pathway, aspartate => lysine	Pathway modules	Amino acid metabolism	Lysine metabolism	K00928 K00133 K01714 K00215 K05822 K00841 K05823 K01778 K01586	0.777778	TRUE
M00525	Stieleria_neptunia	Lysine biosynthesis, acetyl-DAP pathway, aspartate => lysine	Pathway modules	Amino acid metabolism	Lysine metabolism	K00928 K00133 K01714 K00215 K05822 K00841 K05823 K01778 K01586	0.777778	TRUE
M00525	Stieleria_tagensis	Lysine biosynthesis, acetyl-DAP pathway, aspartate => lysine	Pathway modules	Amino acid metabolism	Lysine metabolism	K00928 K00133 K01714 K00215 K05822 K00841 K05823 K01778 K01586	0.777778	TRUE
M00526	Botrimarina_colliarenosi_Pla108	Lysine biosynthesis, DAP dehydrogenase pathway, aspartate => lysine	Pathway modules	Amino acid metabolism	Lysine metabolism	(K00928,K12524,K12525,K12526) K00133 K01714 K00215 K03340 (K01586,K12526)	0.833333	TRUE
M00526	Botrimarina_hoheduenensis_Pla111	Lysine biosynthesis, DAP dehydrogenase pathway, aspartate => lysine	Pathway modules	Amino acid metabolism	Lysine metabolism	(K00928,K12524,K12525,K12526) K00133 K01714 K00215 K03340 (K01586,K12526)	0.833333	TRUE
M00526	Botrimarina_mediterranea_Spa11	Lysine biosynthesis, DAP dehydrogenase pathway, aspartate => lysine	Pathway modules	Amino acid metabolism	Lysine metabolism	(K00928,K12524,K12525,K12526) K00133 K01714 K00215 K03340 (K01586,K12526)	0.833333	TRUE
M00526	Bythopirellula_goksoeyrii_Pr1d	Lysine biosynthesis, DAP dehydrogenase pathway, aspartate => lysine	Pathway modules	Amino acid metabolism	Lysine metabolism	(K00928,K12524,K12525,K12526) K00133 K01714 K00215 K03340 (K01586,K12526)	0.833333	TRUE
M00526	Bythopirellula_polymerisocia_Pla144	Lysine biosynthesis, DAP dehydrogenase pathway, aspartate => lysine	Pathway modules	Amino acid metabolism	Lysine metabolism	(K00928,K12524,K12525,K12526) K00133 K01714 K00215 K03340 (K01586,K12526)	0.833333	TRUE
M00526	K2D	Lysine biosynthesis, DAP dehydrogenase pathway, aspartate => lysine	Pathway modules	Amino acid metabolism	Lysine metabolism	(K00928,K12524,K12525,K12526) K00133 K01714 K00215 K03340 (K01586,K12526)	0.833333	TRUE
M00526	Roseiconus_lacunae	Lysine biosynthesis, DAP dehydrogenase pathway, aspartate => lysine	Pathway modules	Amino acid metabolism	Lysine metabolism	(K00928,K12524,K12525,K12526) K00133 K01714 K00215 K03340 (K01586,K12526)	0.833333	TRUE
M00526	Roseiconus_nitratireducens	Lysine biosynthesis, DAP dehydrogenase pathway, aspartate => lysine	Pathway modules	Amino acid metabolism	Lysine metabolism	(K00928,K12524,K12525,K12526) K00133 K01714 K00215 K03340 (K01586,K12526)	0.833333	TRUE
M00526	SV_7m_r	Lysine biosynthesis, DAP dehydrogenase pathway, aspartate => lysine	Pathway modules	Amino acid metabolism	Lysine metabolism	(K00928,K12524,K12525,K12526) K00133 K01714 K00215 K03340 (K01586,K12526)	0.833333	TRUE
M00526	Stieleria_maiorica	Lysine biosynthesis, DAP dehydrogenase pathway, aspartate => lysine	Pathway modules	Amino acid metabolism	Lysine metabolism	(K00928,K12524,K12525,K12526) K00133 K01714 K00215 K03340 (K01586,K12526)	0.833333	TRUE
M00526	Stieleria_neptunia	Lysine biosynthesis, DAP dehydrogenase pathway, aspartate => lysine	Pathway modules	Amino acid metabolism	Lysine metabolism	(K00928,K12524,K12525,K12526) K00133 K01714 K00215 K03340 (K01586,K12526)	0.833333	TRUE
M00526	Stieleria_sedimenti	Lysine biosynthesis, DAP dehydrogenase pathway, aspartate => lysine	Pathway modules	Amino acid metabolism	Lysine metabolism	(K00928,K12524,K12525,K12526) K00133 K01714 K00215 K03340 (K01586,K12526)	0.833333	TRUE
M00526	Stieleria_tagensis	Lysine biosynthesis, DAP dehydrogenase pathway, aspartate => lysine	Pathway modules	Amino acid metabolism	Lysine metabolism	(K00928,K12524,K12525,K12526) K00133 K01714 K00215 K03340 (K01586,K12526)	0.833333	TRUE
M00526	Stieleria_varia	Lysine biosynthesis, DAP dehydrogenase pathway, aspartate => lysine	Pathway modules	Amino acid metabolism	Lysine metabolism	(K00928,K12524,K12525,K12526) K00133 K01714 K00215 K03340 (K01586,K12526)	0.833333	TRUE
M00526	TBK1r	Lysine biosynthesis, DAP dehydrogenase pathway, aspartate => lysine	Pathway modules	Amino acid metabolism	Lysine metabolism	(K00928,K12524,K12525,K12526) K00133 K01714 K00215 K03340 (K01586,K12526)	0.833333	TRUE
M00527	Botrimarina_colliarenosi_Pla108	Lysine biosynthesis, DAP aminotransferase pathway, aspartate => lysine	Pathway modules	Amino acid metabolism	Lysine metabolism	(K00928,K12524,K12525,K12526) K00133 K01714 K00215 K10206 K01778 (K01586,K12526)	0.857143	TRUE
M00527	Botrimarina_hoheduenensis_Pla111	Lysine biosynthesis, DAP aminotransferase pathway, aspartate => lysine	Pathway modules	Amino acid metabolism	Lysine metabolism	(K00928,K12524,K12525,K12526) K00133 K01714 K00215 K10206 K01778 (K01586,K12526)	0.857143	TRUE
M00527	Botrimarina_mediterranea_Spa11	Lysine biosynthesis, DAP aminotransferase pathway, aspartate => lysine	Pathway modules	Amino acid metabolism	Lysine metabolism	(K00928,K12524,K12525,K12526) K00133 K01714 K00215 K10206 K01778 (K01586,K12526)	0.857143	TRUE
M00527	Bythopirellula_goksoeyrii_Pr1d	Lysine biosynthesis, DAP aminotransferase pathway, aspartate => lysine	Pathway modules	Amino acid metabolism	Lysine metabolism	(K00928,K12524,K12525,K12526) K00133 K01714 K00215 K10206 K01778 (K01586,K12526)	0.857143	TRUE
M00527	Bythopirellula_polymerisocia_Pla144	Lysine biosynthesis, DAP aminotransferase pathway, aspartate => lysine	Pathway modules	Amino acid metabolism	Lysine metabolism	(K00928,K12524,K12525,K12526) K00133 K01714 K00215 K10206 K01778 (K01586,K12526)	0.857143	TRUE
M00527	K2D	Lysine biosynthesis, DAP aminotransferase pathway, aspartate => lysine	Pathway modules	Amino acid metabolism	Lysine metabolism	(K00928,K12524,K12525,K12526) K00133 K01714 K00215 K10206 K01778 (K01586,K12526)	0.857143	TRUE
M00527	Roseiconus_lacunae	Lysine biosynthesis, DAP aminotransferase pathway, aspartate => lysine	Pathway modules	Amino acid metabolism	Lysine metabolism	(K00928,K12524,K12525,K12526) K00133 K01714 K00215 K10206 K01778 (K01586,K12526)	1	TRUE
M00527	Roseiconus_nitratireducens	Lysine biosynthesis, DAP aminotransferase pathway, aspartate => lysine	Pathway modules	Amino acid metabolism	Lysine metabolism	(K00928,K12524,K12525,K12526) K00133 K01714 K00215 K10206 K01778 (K01586,K12526)	1	TRUE
M00527	Stieleria_maiorica	Lysine biosynthesis, DAP aminotransferase pathway, aspartate => lysine	Pathway modules	Amino acid metabolism	Lysine metabolism	(K00928,K12524,K12525,K12526) K00133 K01714 K00215 K10206 K01778 (K01586,K12526)	1	TRUE
M00527	Stieleria_neptunia	Lysine biosynthesis, DAP aminotransferase pathway, aspartate => lysine	Pathway modules	Amino acid metabolism	Lysine metabolism	(K00928,K12524,K12525,K12526) K00133 K01714 K00215 K10206 K01778 (K01586,K12526)	1	TRUE
M00527	Stieleria_sedimenti	Lysine biosynthesis, DAP aminotransferase pathway, aspartate => lysine	Pathway modules	Amino acid metabolism	Lysine metabolism	(K00928,K12524,K12525,K12526) K00133 K01714 K00215 K10206 K01778 (K01586,K12526)	1	TRUE
M00527	Stieleria_tagensis	Lysine biosynthesis, DAP aminotransferase pathway, aspartate => lysine	Pathway modules	Amino acid metabolism	Lysine metabolism	(K00928,K12524,K12525,K12526) K00133 K01714 K00215 K10206 K01778 (K01586,K12526)	1	TRUE
M00527	Stieleria_varia	Lysine biosynthesis, DAP aminotransferase pathway, aspartate => lysine	Pathway modules	Amino acid metabolism	Lysine metabolism	(K00928,K12524,K12525,K12526) K00133 K01714 K00215 K10206 K01778 (K01586,K12526)	1	TRUE
M00527	TBK1r	Lysine biosynthesis, DAP aminotransferase pathway, aspartate => lysine	Pathway modules	Amino acid metabolism	Lysine metabolism	(K00928,K12524,K12525,K12526) K00133 K01714 K00215 K10206 K01778 (K01586,K12526)	1	TRUE
M00530	Roseiconus_nitratireducens	Dissimilatory nitrate reduction, nitrate => ammonia	Pathway modules	Energy metabolism	Nitrogen metabolism	(K00370+K00371+K00374,K02567+K02568) (K00362+K00363,K03385+K15876)	1	TRUE
M00530	Stieleria_maiorica	Dissimilatory nitrate reduction, nitrate => ammonia	Pathway modules	Energy metabolism	Nitrogen metabolism	(K00370+K00371+K00374,K02567+K02568) (K00362+K00363,K03385+K15876)	1	TRUE
M00530	Stieleria_neptunia	Dissimilatory nitrate reduction, nitrate => ammonia	Pathway modules	Energy metabolism	Nitrogen metabolism	(K00370+K00371+K00374,K02567+K02568) (K00362+K00363,K03385+K15876)	1	TRUE
M00530	Stieleria_sedimenti	Dissimilatory nitrate reduction, nitrate => ammonia	Pathway modules	Energy metabolism	Nitrogen metabolism	(K00370+K00371+K00374,K02567+K02568) (K00362+K00363,K03385+K15876)	1	TRUE
M00530	Stieleria_tagensis	Dissimilatory nitrate reduction, nitrate => ammonia	Pathway modules	Energy metabolism	Nitrogen metabolism	(K00370+K00371+K00374,K02567+K02568) (K00362+K00363,K03385+K15876)	1	TRUE
M00530	TBK1r	Dissimilatory nitrate reduction, nitrate => ammonia	Pathway modules	Energy metabolism	Nitrogen metabolism	(K00370+K00371+K00374,K02567+K02568) (K00362+K00363,K03385+K15876)	1	TRUE
M00546	Botrimarina_colliarenosi_Pla108	Purine degradation, xanthine => urea	Pathway modules	Nucleotide metabolism	Purine metabolism	(K00106,K00087+K13479+K13480,K13481+K13482,K11177+K11178+K13483) (K00365,K16838,K16839,K22879) (K13484,K07127 (K13485,K16838,K16840)) (K01466,K16842) K01477	0.8	TRUE
M00546	Botrimarina_hoheduenensis_Pla111	Purine degradation, xanthine => urea	Pathway modules	Nucleotide metabolism	Purine metabolism	(K00106,K00087+K13479+K13480,K13481+K13482,K11177+K11178+K13483) (K00365,K16838,K16839,K22879) (K13484,K07127 (K13485,K16838,K16840)) (K01466,K16842) K01477	0.8	TRUE
M00546	Botrimarina_mediterranea_Spa11	Purine degradation, xanthine => urea	Pathway modules	Nucleotide metabolism	Purine metabolism	(K00106,K00087+K13479+K13480,K13481+K13482,K11177+K11178+K13483) (K00365,K16838,K16839,K22879) (K13484,K07127 (K13485,K16838,K16840)) (K01466,K16842) K01477	0.8	TRUE
M00546	K2D	Purine degradation, xanthine => urea	Pathway modules	Nucleotide metabolism	Purine metabolism	(K00106,K00087+K13479+K13480,K13481+K13482,K11177+K11178+K13483) (K00365,K16838,K16839,K22879) (K13484,K07127 (K13485,K16838,K16840)) (K01466,K16842) K01477	0.8	TRUE
M00549	Roseiconus_nitratireducens	Nucleotide sugar biosynthesis, glucose => UDP-glucose	Pathway modules	Carbohydrate metabolism	Other carbohydrate metabolism	(K00844,K00845,K25026,K12407,K00886) (K01835,K15779,K15778) (K00963,K12447)	1	TRUE
M00549	Stieleria_maiorica	Nucleotide sugar biosynthesis, glucose => UDP-glucose	Pathway modules	Carbohydrate metabolism	Other carbohydrate metabolism	(K00844,K00845,K25026,K12407,K00886) (K01835,K15779,K15778) (K00963,K12447)	1	TRUE
M00549	Stieleria_neptunia	Nucleotide sugar biosynthesis, glucose => UDP-glucose	Pathway modules	Carbohydrate metabolism	Other carbohydrate metabolism	(K00844,K00845,K25026,K12407,K00886) (K01835,K15779,K15778) (K00963,K12447)	1	TRUE
M00549	Stieleria_sedimenti	Nucleotide sugar biosynthesis, glucose => UDP-glucose	Pathway modules	Carbohydrate metabolism	Other carbohydrate metabolism	(K00844,K00845,K25026,K12407,K00886) (K01835,K15779,K15778) (K00963,K12447)	1	TRUE
M00549	TBK1r	Nucleotide sugar biosynthesis, glucose => UDP-glucose	Pathway modules	Carbohydrate metabolism	Other carbohydrate metabolism	(K00844,K00845,K25026,K12407,K00886) (K01835,K15779,K15778) (K00963,K12447)	1	TRUE
M00552	SV_7m_r	D-galactonate degradation, De Ley-Doudoroff pathway, D-galactonate => glycerate-3P	Pathway modules	Carbohydrate metabolism	Other carbohydrate metabolism	K01684 K00883 K01631 K00134 K00927	0.8	TRUE
M00554	Botrimarina_colliarenosi_Pla108	Nucleotide sugar biosynthesis, galactose => UDP-galactose	Pathway modules	Carbohydrate metabolism	Other carbohydrate metabolism	K00849 K00965	1	TRUE
M00554	Botrimarina_hoheduenensis_Pla111	Nucleotide sugar biosynthesis, galactose => UDP-galactose	Pathway modules	Carbohydrate metabolism	Other carbohydrate metabolism	K00849 K00965	1	TRUE
M00554	Botrimarina_mediterranea_Spa11	Nucleotide sugar biosynthesis, galactose => UDP-galactose	Pathway modules	Carbohydrate metabolism	Other carbohydrate metabolism	K00849 K00965	1	TRUE
M00554	Bythopirellula_goksoeyrii_Pr1d	Nucleotide sugar biosynthesis, galactose => UDP-galactose	Pathway modules	Carbohydrate metabolism	Other carbohydrate metabolism	K00849 K00965	1	TRUE
M00554	Bythopirellula_polymerisocia_Pla144	Nucleotide sugar biosynthesis, galactose => UDP-galactose	Pathway modules	Carbohydrate metabolism	Other carbohydrate metabolism	K00849 K00965	1	TRUE
M00554	K2D	Nucleotide sugar biosynthesis, galactose => UDP-galactose	Pathway modules	Carbohydrate metabolism	Other carbohydrate metabolism	K00849 K00965	1	TRUE
M00555	Botrimarina_colliarenosi_Pla108	Betaine biosynthesis, choline => betaine	Pathway modules	Amino acid metabolism	Serine and threonine metabolism	(K17755,((K00108,K11440,K00499) (K00130,K14085)))	1	TRUE
M00555	Botrimarina_mediterranea_Spa11	Betaine biosynthesis, choline => betaine	Pathway modules	Amino acid metabolism	Serine and threonine metabolism	(K17755,((K00108,K11440,K00499) (K00130,K14085)))	1	TRUE
M00555	K2D	Betaine biosynthesis, choline => betaine	Pathway modules	Amino acid metabolism	Serine and threonine metabolism	(K17755,((K00108,K11440,K00499) (K00130,K14085)))	1	TRUE
M00565	Roseiconus_lacunae	Trehalose biosynthesis, D-glucose 1P => trehalose	Pathway modules	Carbohydrate metabolism	Other carbohydrate metabolism	K00975 K00703 (K00700,K16149) K01214 K06044 K01236	0.833333	TRUE
M00565	Roseiconus_nitratireducens	Trehalose biosynthesis, D-glucose 1P => trehalose	Pathway modules	Carbohydrate metabolism	Other carbohydrate metabolism	K00975 K00703 (K00700,K16149) K01214 K06044 K01236	0.833333	TRUE
M00565	SV_7m_r	Trehalose biosynthesis, D-glucose 1P => trehalose	Pathway modules	Carbohydrate metabolism	Other carbohydrate metabolism	K00975 K00703 (K00700,K16149) K01214 K06044 K01236	0.833333	TRUE
M00565	Stieleria_maiorica	Trehalose biosynthesis, D-glucose 1P => trehalose	Pathway modules	Carbohydrate metabolism	Other carbohydrate metabolism	K00975 K00703 (K00700,K16149) K01214 K06044 K01236	0.833333	TRUE
M00565	Stieleria_neptunia	Trehalose biosynthesis, D-glucose 1P => trehalose	Pathway modules	Carbohydrate metabolism	Other carbohydrate metabolism	K00975 K00703 (K00700,K16149) K01214 K06044 K01236	0.833333	TRUE
M00565	Stieleria_sedimenti	Trehalose biosynthesis, D-glucose 1P => trehalose	Pathway modules	Carbohydrate metabolism	Other carbohydrate metabolism	K00975 K00703 (K00700,K16149) K01214 K06044 K01236	0.833333	TRUE
M00565	Stieleria_tagensis	Trehalose biosynthesis, D-glucose 1P => trehalose	Pathway modules	Carbohydrate metabolism	Other carbohydrate metabolism	K00975 K00703 (K00700,K16149) K01214 K06044 K01236	0.833333	TRUE
M00565	Stieleria_varia	Trehalose biosynthesis, D-glucose 1P => trehalose	Pathway modules	Carbohydrate metabolism	Other carbohydrate metabolism	K00975 K00703 (K00700,K16149) K01214 K06044 K01236	0.833333	TRUE
M00565	TBK1r	Trehalose biosynthesis, D-glucose 1P => trehalose	Pathway modules	Carbohydrate metabolism	Other carbohydrate metabolism	K00975 K00703 (K00700,K16149) K01214 K06044 K01236	0.833333	TRUE
M00570	Botrimarina_colliarenosi_Pla108	Isoleucine biosynthesis, threonine => 2-oxobutanoate => isoleucine	Pathway modules	Amino acid metabolism	Branched-chain amino acid metabolism	(K17989,K01754) K01652+(K01653,K11258) K00053 K01687 K00826	0.8	TRUE
M00570	Botrimarina_hoheduenensis_Pla111	Isoleucine biosynthesis, threonine => 2-oxobutanoate => isoleucine	Pathway modules	Amino acid metabolism	Branched-chain amino acid metabolism	(K17989,K01754) K01652+(K01653,K11258) K00053 K01687 K00826	1	TRUE
M00570	Botrimarina_mediterranea_Spa11	Isoleucine biosynthesis, threonine => 2-oxobutanoate => isoleucine	Pathway modules	Amino acid metabolism	Branched-chain amino acid metabolism	(K17989,K01754) K01652+(K01653,K11258) K00053 K01687 K00826	0.8	TRUE
M00570	Bythopirellula_goksoeyrii_Pr1d	Isoleucine biosynthesis, threonine => 2-oxobutanoate => isoleucine	Pathway modules	Amino acid metabolism	Branched-chain amino acid metabolism	(K17989,K01754) K01652+(K01653,K11258) K00053 K01687 K00826	0.8	TRUE
M00570	Bythopirellula_polymerisocia_Pla144	Isoleucine biosynthesis, threonine => 2-oxobutanoate => isoleucine	Pathway modules	Amino acid metabolism	Branched-chain amino acid metabolism	(K17989,K01754) K01652+(K01653,K11258) K00053 K01687 K00826	0.8	TRUE
M00570	K2D	Isoleucine biosynthesis, threonine => 2-oxobutanoate => isoleucine	Pathway modules	Amino acid metabolism	Branched-chain amino acid metabolism	(K17989,K01754) K01652+(K01653,K11258) K00053 K01687 K00826	0.8	TRUE
M00570	Roseiconus_lacunae	Isoleucine biosynthesis, threonine => 2-oxobutanoate => isoleucine	Pathway modules	Amino acid metabolism	Branched-chain amino acid metabolism	(K17989,K01754) K01652+(K01653,K11258) K00053 K01687 K00826	1	TRUE
M00570	Roseiconus_nitratireducens	Isoleucine biosynthesis, threonine => 2-oxobutanoate => isoleucine	Pathway modules	Amino acid metabolism	Branched-chain amino acid metabolism	(K17989,K01754) K01652+(K01653,K11258) K00053 K01687 K00826	1	TRUE
M00570	SV_7m_r	Isoleucine biosynthesis, threonine => 2-oxobutanoate => isoleucine	Pathway modules	Amino acid metabolism	Branched-chain amino acid metabolism	(K17989,K01754) K01652+(K01653,K11258) K00053 K01687 K00826	1	TRUE
M00570	Stieleria_maiorica	Isoleucine biosynthesis, threonine => 2-oxobutanoate => isoleucine	Pathway modules	Amino acid metabolism	Branched-chain amino acid metabolism	(K17989,K01754) K01652+(K01653,K11258) K00053 K01687 K00826	1	TRUE
M00570	Stieleria_neptunia	Isoleucine biosynthesis, threonine => 2-oxobutanoate => isoleucine	Pathway modules	Amino acid metabolism	Branched-chain amino acid metabolism	(K17989,K01754) K01652+(K01653,K11258) K00053 K01687 K00826	1	TRUE
M00570	Stieleria_sedimenti	Isoleucine biosynthesis, threonine => 2-oxobutanoate => isoleucine	Pathway modules	Amino acid metabolism	Branched-chain amino acid metabolism	(K17989,K01754) K01652+(K01653,K11258) K00053 K01687 K00826	1	TRUE
M00570	Stieleria_tagensis	Isoleucine biosynthesis, threonine => 2-oxobutanoate => isoleucine	Pathway modules	Amino acid metabolism	Branched-chain amino acid metabolism	(K17989,K01754) K01652+(K01653,K11258) K00053 K01687 K00826	1	TRUE
M00570	Stieleria_varia	Isoleucine biosynthesis, threonine => 2-oxobutanoate => isoleucine	Pathway modules	Amino acid metabolism	Branched-chain amino acid metabolism	(K17989,K01754) K01652+(K01653,K11258) K00053 K01687 K00826	1	TRUE
M00570	TBK1r	Isoleucine biosynthesis, threonine => 2-oxobutanoate => isoleucine	Pathway modules	Amino acid metabolism	Branched-chain amino acid metabolism	(K17989,K01754) K01652+(K01653,K11258) K00053 K01687 K00826	1	TRUE
M00577	Botrimarina_colliarenosi_Pla108	Biotin biosynthesis, BioW pathway, pimelate => pimeloyl-CoA => biotin	Pathway modules	Metabolism of cofactors and vitamins	Cofactor and vitamin metabolism	K01906 K00652 (K00833,K19563) K01935 K01012	0.8	TRUE
M00577	Botrimarina_hoheduenensis_Pla111	Biotin biosynthesis, BioW pathway, pimelate => pimeloyl-CoA => biotin	Pathway modules	Metabolism of cofactors and vitamins	Cofactor and vitamin metabolism	K01906 K00652 (K00833,K19563) K01935 K01012	0.8	TRUE
M00577	Botrimarina_mediterranea_Spa11	Biotin biosynthesis, BioW pathway, pimelate => pimeloyl-CoA => biotin	Pathway modules	Metabolism of cofactors and vitamins	Cofactor and vitamin metabolism	K01906 K00652 (K00833,K19563) K01935 K01012	0.8	TRUE
M00577	Bythopirellula_goksoeyrii_Pr1d	Biotin biosynthesis, BioW pathway, pimelate => pimeloyl-CoA => biotin	Pathway modules	Metabolism of cofactors and vitamins	Cofactor and vitamin metabolism	K01906 K00652 (K00833,K19563) K01935 K01012	0.8	TRUE
M00577	Bythopirellula_polymerisocia_Pla144	Biotin biosynthesis, BioW pathway, pimelate => pimeloyl-CoA => biotin	Pathway modules	Metabolism of cofactors and vitamins	Cofactor and vitamin metabolism	K01906 K00652 (K00833,K19563) K01935 K01012	0.8	TRUE
M00577	K2D	Biotin biosynthesis, BioW pathway, pimelate => pimeloyl-CoA => biotin	Pathway modules	Metabolism of cofactors and vitamins	Cofactor and vitamin metabolism	K01906 K00652 (K00833,K19563) K01935 K01012	0.8	TRUE
M00577	Roseiconus_lacunae	Biotin biosynthesis, BioW pathway, pimelate => pimeloyl-CoA => biotin	Pathway modules	Metabolism of cofactors and vitamins	Cofactor and vitamin metabolism	K01906 K00652 (K00833,K19563) K01935 K01012	0.8	TRUE
M00577	Roseiconus_nitratireducens	Biotin biosynthesis, BioW pathway, pimelate => pimeloyl-CoA => biotin	Pathway modules	Metabolism of cofactors and vitamins	Cofactor and vitamin metabolism	K01906 K00652 (K00833,K19563) K01935 K01012	0.8	TRUE
M00577	SV_7m_r	Biotin biosynthesis, BioW pathway, pimelate => pimeloyl-CoA => biotin	Pathway modules	Metabolism of cofactors and vitamins	Cofactor and vitamin metabolism	K01906 K00652 (K00833,K19563) K01935 K01012	0.8	TRUE
M00577	Stieleria_maiorica	Biotin biosynthesis, BioW pathway, pimelate => pimeloyl-CoA => biotin	Pathway modules	Metabolism of cofactors and vitamins	Cofactor and vitamin metabolism	K01906 K00652 (K00833,K19563) K01935 K01012	0.8	TRUE
M00577	Stieleria_sedimenti	Biotin biosynthesis, BioW pathway, pimelate => pimeloyl-CoA => biotin	Pathway modules	Metabolism of cofactors and vitamins	Cofactor and vitamin metabolism	K01906 K00652 (K00833,K19563) K01935 K01012	0.8	TRUE
M00577	Stieleria_tagensis	Biotin biosynthesis, BioW pathway, pimelate => pimeloyl-CoA => biotin	Pathway modules	Metabolism of cofactors and vitamins	Cofactor and vitamin metabolism	K01906 K00652 (K00833,K19563) K01935 K01012	0.8	TRUE
M00577	Stieleria_varia	Biotin biosynthesis, BioW pathway, pimelate => pimeloyl-CoA => biotin	Pathway modules	Metabolism of cofactors and vitamins	Cofactor and vitamin metabolism	K01906 K00652 (K00833,K19563) K01935 K01012	0.8	TRUE
M00577	TBK1r	Biotin biosynthesis, BioW pathway, pimelate => pimeloyl-CoA => biotin	Pathway modules	Metabolism of cofactors and vitamins	Cofactor and vitamin metabolism	K01906 K00652 (K00833,K19563) K01935 K01012	0.8	TRUE
M00579	Botrimarina_colliarenosi_Pla108	Phosphate acetyltransferase-acetate kinase pathway, acetyl-CoA => acetate	Pathway modules	Energy metabolism	Carbon fixation	(K00625,K13788,K15024) K00925	1	TRUE
M00579	Botrimarina_hoheduenensis_Pla111	Phosphate acetyltransferase-acetate kinase pathway, acetyl-CoA => acetate	Pathway modules	Energy metabolism	Carbon fixation	(K00625,K13788,K15024) K00925	1	TRUE
M00579	Botrimarina_mediterranea_Spa11	Phosphate acetyltransferase-acetate kinase pathway, acetyl-CoA => acetate	Pathway modules	Energy metabolism	Carbon fixation	(K00625,K13788,K15024) K00925	1	TRUE
M00579	K2D	Phosphate acetyltransferase-acetate kinase pathway, acetyl-CoA => acetate	Pathway modules	Energy metabolism	Carbon fixation	(K00625,K13788,K15024) K00925	1	TRUE
M00579	Roseiconus_lacunae	Phosphate acetyltransferase-acetate kinase pathway, acetyl-CoA => acetate	Pathway modules	Energy metabolism	Carbon fixation	(K00625,K13788,K15024) K00925	1	TRUE
M00579	Roseiconus_nitratireducens	Phosphate acetyltransferase-acetate kinase pathway, acetyl-CoA => acetate	Pathway modules	Energy metabolism	Carbon fixation	(K00625,K13788,K15024) K00925	1	TRUE
M00579	SV_7m_r	Phosphate acetyltransferase-acetate kinase pathway, acetyl-CoA => acetate	Pathway modules	Energy metabolism	Carbon fixation	(K00625,K13788,K15024) K00925	1	TRUE
M00579	Stieleria_maiorica	Phosphate acetyltransferase-acetate kinase pathway, acetyl-CoA => acetate	Pathway modules	Energy metabolism	Carbon fixation	(K00625,K13788,K15024) K00925	1	TRUE
M00579	Stieleria_neptunia	Phosphate acetyltransferase-acetate kinase pathway, acetyl-CoA => acetate	Pathway modules	Energy metabolism	Carbon fixation	(K00625,K13788,K15024) K00925	1	TRUE
M00579	Stieleria_sedimenti	Phosphate acetyltransferase-acetate kinase pathway, acetyl-CoA => acetate	Pathway modules	Energy metabolism	Carbon fixation	(K00625,K13788,K15024) K00925	1	TRUE
M00579	Stieleria_tagensis	Phosphate acetyltransferase-acetate kinase pathway, acetyl-CoA => acetate	Pathway modules	Energy metabolism	Carbon fixation	(K00625,K13788,K15024) K00925	1	TRUE
M00579	TBK1r	Phosphate acetyltransferase-acetate kinase pathway, acetyl-CoA => acetate	Pathway modules	Energy metabolism	Carbon fixation	(K00625,K13788,K15024) K00925	1	TRUE
M00621	Botrimarina_colliarenosi_Pla108	Glycine cleavage system	Pathway modules	Amino acid metabolism	Serine and threonine metabolism	(K00281,K00282+K00283) K00605 K00382	1	TRUE
M00621	Botrimarina_hoheduenensis_Pla111	Glycine cleavage system	Pathway modules	Amino acid metabolism	Serine and threonine metabolism	(K00281,K00282+K00283) K00605 K00382	1	TRUE
M00621	Botrimarina_mediterranea_Spa11	Glycine cleavage system	Pathway modules	Amino acid metabolism	Serine and threonine metabolism	(K00281,K00282+K00283) K00605 K00382	1	TRUE
M00621	Bythopirellula_goksoeyrii_Pr1d	Glycine cleavage system	Pathway modules	Amino acid metabolism	Serine and threonine metabolism	(K00281,K00282+K00283) K00605 K00382	1	TRUE
M00621	Bythopirellula_polymerisocia_Pla144	Glycine cleavage system	Pathway modules	Amino acid metabolism	Serine and threonine metabolism	(K00281,K00282+K00283) K00605 K00382	1	TRUE
M00621	K2D	Glycine cleavage system	Pathway modules	Amino acid metabolism	Serine and threonine metabolism	(K00281,K00282+K00283) K00605 K00382	1	TRUE
M00621	Roseiconus_lacunae	Glycine cleavage system	Pathway modules	Amino acid metabolism	Serine and threonine metabolism	(K00281,K00282+K00283) K00605 K00382	1	TRUE
M00621	Roseiconus_nitratireducens	Glycine cleavage system	Pathway modules	Amino acid metabolism	Serine and threonine metabolism	(K00281,K00282+K00283) K00605 K00382	1	TRUE
M00621	SV_7m_r	Glycine cleavage system	Pathway modules	Amino acid metabolism	Serine and threonine metabolism	(K00281,K00282+K00283) K00605 K00382	1	TRUE
M00621	Stieleria_maiorica	Glycine cleavage system	Pathway modules	Amino acid metabolism	Serine and threonine metabolism	(K00281,K00282+K00283) K00605 K00382	1	TRUE
M00621	Stieleria_neptunia	Glycine cleavage system	Pathway modules	Amino acid metabolism	Serine and threonine metabolism	(K00281,K00282+K00283) K00605 K00382	1	TRUE
M00621	Stieleria_sedimenti	Glycine cleavage system	Pathway modules	Amino acid metabolism	Serine and threonine metabolism	(K00281,K00282+K00283) K00605 K00382	1	TRUE
M00621	Stieleria_tagensis	Glycine cleavage system	Pathway modules	Amino acid metabolism	Serine and threonine metabolism	(K00281,K00282+K00283) K00605 K00382	1	TRUE
M00621	Stieleria_varia	Glycine cleavage system	Pathway modules	Amino acid metabolism	Serine and threonine metabolism	(K00281,K00282+K00283) K00605 K00382	1	TRUE
M00621	TBK1r	Glycine cleavage system	Pathway modules	Amino acid metabolism	Serine and threonine metabolism	(K00281,K00282+K00283) K00605 K00382	1	TRUE
M00627	Botrimarina_colliarenosi_Pla108	beta-Lactam resistance, Bla system	Signature modules	Gene set	Drug resistance	K02172 K02171 (K18766,K17836)	1	TRUE
M00627	Botrimarina_hoheduenensis_Pla111	beta-Lactam resistance, Bla system	Signature modules	Gene set	Drug resistance	K02172 K02171 (K18766,K17836)	1	TRUE
M00627	Botrimarina_mediterranea_Spa11	beta-Lactam resistance, Bla system	Signature modules	Gene set	Drug resistance	K02172 K02171 (K18766,K17836)	1	TRUE
M00627	Bythopirellula_goksoeyrii_Pr1d	beta-Lactam resistance, Bla system	Signature modules	Gene set	Drug resistance	K02172 K02171 (K18766,K17836)	1	TRUE
M00627	Bythopirellula_polymerisocia_Pla144	beta-Lactam resistance, Bla system	Signature modules	Gene set	Drug resistance	K02172 K02171 (K18766,K17836)	1	TRUE
M00627	K2D	beta-Lactam resistance, Bla system	Signature modules	Gene set	Drug resistance	K02172 K02171 (K18766,K17836)	1	TRUE
M00627	Roseiconus_nitratireducens	beta-Lactam resistance, Bla system	Signature modules	Gene set	Drug resistance	K02172 K02171 (K18766,K17836)	1	TRUE
M00627	Stieleria_sedimenti	beta-Lactam resistance, Bla system	Signature modules	Gene set	Drug resistance	K02172 K02171 (K18766,K17836)	1	TRUE
M00627	Stieleria_varia	beta-Lactam resistance, Bla system	Signature modules	Gene set	Drug resistance	K02172 K02171 (K18766,K17836)	1	TRUE
M00627	TBK1r	beta-Lactam resistance, Bla system	Signature modules	Gene set	Drug resistance	K02172 K02171 (K18766,K17836)	1	TRUE
M00632	Botrimarina_colliarenosi_Pla108	Galactose degradation, Leloir pathway, galactose => alpha-D-glucose-1P	Pathway modules	Carbohydrate metabolism	Other carbohydrate metabolism	K01785 K00849 K00965 K01784	1	TRUE
M00632	Botrimarina_hoheduenensis_Pla111	Galactose degradation, Leloir pathway, galactose => alpha-D-glucose-1P	Pathway modules	Carbohydrate metabolism	Other carbohydrate metabolism	K01785 K00849 K00965 K01784	1	TRUE
M00632	Botrimarina_mediterranea_Spa11	Galactose degradation, Leloir pathway, galactose => alpha-D-glucose-1P	Pathway modules	Carbohydrate metabolism	Other carbohydrate metabolism	K01785 K00849 K00965 K01784	1	TRUE
M00632	Bythopirellula_goksoeyrii_Pr1d	Galactose degradation, Leloir pathway, galactose => alpha-D-glucose-1P	Pathway modules	Carbohydrate metabolism	Other carbohydrate metabolism	K01785 K00849 K00965 K01784	1	TRUE
M00632	Bythopirellula_polymerisocia_Pla144	Galactose degradation, Leloir pathway, galactose => alpha-D-glucose-1P	Pathway modules	Carbohydrate metabolism	Other carbohydrate metabolism	K01785 K00849 K00965 K01784	1	TRUE
M00632	K2D	Galactose degradation, Leloir pathway, galactose => alpha-D-glucose-1P	Pathway modules	Carbohydrate metabolism	Other carbohydrate metabolism	K01785 K00849 K00965 K01784	1	TRUE
M00632	Roseiconus_lacunae	Galactose degradation, Leloir pathway, galactose => alpha-D-glucose-1P	Pathway modules	Carbohydrate metabolism	Other carbohydrate metabolism	K01785 K00849 K00965 K01784	0.75	TRUE
M00632	Roseiconus_nitratireducens	Galactose degradation, Leloir pathway, galactose => alpha-D-glucose-1P	Pathway modules	Carbohydrate metabolism	Other carbohydrate metabolism	K01785 K00849 K00965 K01784	0.75	TRUE
M00632	SV_7m_r	Galactose degradation, Leloir pathway, galactose => alpha-D-glucose-1P	Pathway modules	Carbohydrate metabolism	Other carbohydrate metabolism	K01785 K00849 K00965 K01784	0.75	TRUE
M00632	Stieleria_maiorica	Galactose degradation, Leloir pathway, galactose => alpha-D-glucose-1P	Pathway modules	Carbohydrate metabolism	Other carbohydrate metabolism	K01785 K00849 K00965 K01784	0.75	TRUE
M00632	Stieleria_neptunia	Galactose degradation, Leloir pathway, galactose => alpha-D-glucose-1P	Pathway modules	Carbohydrate metabolism	Other carbohydrate metabolism	K01785 K00849 K00965 K01784	0.75	TRUE
M00632	Stieleria_sedimenti	Galactose degradation, Leloir pathway, galactose => alpha-D-glucose-1P	Pathway modules	Carbohydrate metabolism	Other carbohydrate metabolism	K01785 K00849 K00965 K01784	0.75	TRUE
M00632	Stieleria_tagensis	Galactose degradation, Leloir pathway, galactose => alpha-D-glucose-1P	Pathway modules	Carbohydrate metabolism	Other carbohydrate metabolism	K01785 K00849 K00965 K01784	0.75	TRUE
M00632	Stieleria_varia	Galactose degradation, Leloir pathway, galactose => alpha-D-glucose-1P	Pathway modules	Carbohydrate metabolism	Other carbohydrate metabolism	K01785 K00849 K00965 K01784	0.75	TRUE
M00632	TBK1r	Galactose degradation, Leloir pathway, galactose => alpha-D-glucose-1P	Pathway modules	Carbohydrate metabolism	Other carbohydrate metabolism	K01785 K00849 K00965 K01784	0.75	TRUE
M00741	Bythopirellula_goksoeyrii_Pr1d	Propanoyl-CoA metabolism, propanoyl-CoA => succinyl-CoA	Pathway modules	Carbohydrate metabolism	Other carbohydrate metabolism	(K01965+K01966,K11263+(K18472,K19312+K22568),K01964+K15036+K15037) K05606 (K01847,K01848+K01849)	1	TRUE
M00741	Bythopirellula_polymerisocia_Pla144	Propanoyl-CoA metabolism, propanoyl-CoA => succinyl-CoA	Pathway modules	Carbohydrate metabolism	Other carbohydrate metabolism	(K01965+K01966,K11263+(K18472,K19312+K22568),K01964+K15036+K15037) K05606 (K01847,K01848+K01849)	1	TRUE
M00741	Stieleria_maiorica	Propanoyl-CoA metabolism, propanoyl-CoA => succinyl-CoA	Pathway modules	Carbohydrate metabolism	Other carbohydrate metabolism	(K01965+K01966,K11263+(K18472,K19312+K22568),K01964+K15036+K15037) K05606 (K01847,K01848+K01849)	1	TRUE
M00741	Stieleria_neptunia	Propanoyl-CoA metabolism, propanoyl-CoA => succinyl-CoA	Pathway modules	Carbohydrate metabolism	Other carbohydrate metabolism	(K01965+K01966,K11263+(K18472,K19312+K22568),K01964+K15036+K15037) K05606 (K01847,K01848+K01849)	1	TRUE
M00741	Stieleria_sedimenti	Propanoyl-CoA metabolism, propanoyl-CoA => succinyl-CoA	Pathway modules	Carbohydrate metabolism	Other carbohydrate metabolism	(K01965+K01966,K11263+(K18472,K19312+K22568),K01964+K15036+K15037) K05606 (K01847,K01848+K01849)	1	TRUE
M00741	TBK1r	Propanoyl-CoA metabolism, propanoyl-CoA => succinyl-CoA	Pathway modules	Carbohydrate metabolism	Other carbohydrate metabolism	(K01965+K01966,K11263+(K18472,K19312+K22568),K01964+K15036+K15037) K05606 (K01847,K01848+K01849)	1	TRUE
M00844	Botrimarina_colliarenosi_Pla108	Arginine biosynthesis, ornithine => arginine	Pathway modules	Amino acid metabolism	Arginine and proline metabolism	K00611 K01940 (K01755,K14681)	1	TRUE
M00844	Botrimarina_hoheduenensis_Pla111	Arginine biosynthesis, ornithine => arginine	Pathway modules	Amino acid metabolism	Arginine and proline metabolism	K00611 K01940 (K01755,K14681)	1	TRUE
M00844	Botrimarina_mediterranea_Spa11	Arginine biosynthesis, ornithine => arginine	Pathway modules	Amino acid metabolism	Arginine and proline metabolism	K00611 K01940 (K01755,K14681)	1	TRUE
M00844	Bythopirellula_goksoeyrii_Pr1d	Arginine biosynthesis, ornithine => arginine	Pathway modules	Amino acid metabolism	Arginine and proline metabolism	K00611 K01940 (K01755,K14681)	1	TRUE
M00844	Bythopirellula_polymerisocia_Pla144	Arginine biosynthesis, ornithine => arginine	Pathway modules	Amino acid metabolism	Arginine and proline metabolism	K00611 K01940 (K01755,K14681)	1	TRUE
M00844	K2D	Arginine biosynthesis, ornithine => arginine	Pathway modules	Amino acid metabolism	Arginine and proline metabolism	K00611 K01940 (K01755,K14681)	1	TRUE
M00844	Roseiconus_lacunae	Arginine biosynthesis, ornithine => arginine	Pathway modules	Amino acid metabolism	Arginine and proline metabolism	K00611 K01940 (K01755,K14681)	1	TRUE
M00844	Roseiconus_nitratireducens	Arginine biosynthesis, ornithine => arginine	Pathway modules	Amino acid metabolism	Arginine and proline metabolism	K00611 K01940 (K01755,K14681)	1	TRUE
M00844	SV_7m_r	Arginine biosynthesis, ornithine => arginine	Pathway modules	Amino acid metabolism	Arginine and proline metabolism	K00611 K01940 (K01755,K14681)	1	TRUE
M00844	Stieleria_maiorica	Arginine biosynthesis, ornithine => arginine	Pathway modules	Amino acid metabolism	Arginine and proline metabolism	K00611 K01940 (K01755,K14681)	1	TRUE
M00844	Stieleria_neptunia	Arginine biosynthesis, ornithine => arginine	Pathway modules	Amino acid metabolism	Arginine and proline metabolism	K00611 K01940 (K01755,K14681)	1	TRUE
M00844	Stieleria_sedimenti	Arginine biosynthesis, ornithine => arginine	Pathway modules	Amino acid metabolism	Arginine and proline metabolism	K00611 K01940 (K01755,K14681)	1	TRUE
M00844	Stieleria_tagensis	Arginine biosynthesis, ornithine => arginine	Pathway modules	Amino acid metabolism	Arginine and proline metabolism	K00611 K01940 (K01755,K14681)	1	TRUE
M00844	Stieleria_varia	Arginine biosynthesis, ornithine => arginine	Pathway modules	Amino acid metabolism	Arginine and proline metabolism	K00611 K01940 (K01755,K14681)	1	TRUE
M00844	TBK1r	Arginine biosynthesis, ornithine => arginine	Pathway modules	Amino acid metabolism	Arginine and proline metabolism	K00611 K01940 (K01755,K14681)	1	TRUE
M00845	Bythopirellula_goksoeyrii_Pr1d	Arginine biosynthesis, glutamate => acetylcitrulline => arginine	Pathway modules	Amino acid metabolism	Arginine and proline metabolism	K22478 K00145 K00821 K09065 K01438 K01940 K01755	0.857143	TRUE
M00845	Bythopirellula_polymerisocia_Pla144	Arginine biosynthesis, glutamate => acetylcitrulline => arginine	Pathway modules	Amino acid metabolism	Arginine and proline metabolism	K22478 K00145 K00821 K09065 K01438 K01940 K01755	0.857143	TRUE
M00846	Botrimarina_colliarenosi_Pla108	Siroheme biosynthesis, glutamyl-tRNA => siroheme	Pathway modules	Metabolism of cofactors and vitamins	Cofactor and vitamin metabolism	K02492 K01845 K01698 K01749 (K01719,K13542,K13543) (K02302,(K00589,K02303,K02496,K13542,K13543)+(K02304,(K24866+K03794)))	0.833333	TRUE
M00846	Botrimarina_hoheduenensis_Pla111	Siroheme biosynthesis, glutamyl-tRNA => siroheme	Pathway modules	Metabolism of cofactors and vitamins	Cofactor and vitamin metabolism	K02492 K01845 K01698 K01749 (K01719,K13542,K13543) (K02302,(K00589,K02303,K02496,K13542,K13543)+(K02304,(K24866+K03794)))	0.833333	TRUE
M00846	Botrimarina_mediterranea_Spa11	Siroheme biosynthesis, glutamyl-tRNA => siroheme	Pathway modules	Metabolism of cofactors and vitamins	Cofactor and vitamin metabolism	K02492 K01845 K01698 K01749 (K01719,K13542,K13543) (K02302,(K00589,K02303,K02496,K13542,K13543)+(K02304,(K24866+K03794)))	0.833333	TRUE
M00846	Bythopirellula_goksoeyrii_Pr1d	Siroheme biosynthesis, glutamyl-tRNA => siroheme	Pathway modules	Metabolism of cofactors and vitamins	Cofactor and vitamin metabolism	K02492 K01845 K01698 K01749 (K01719,K13542,K13543) (K02302,(K00589,K02303,K02496,K13542,K13543)+(K02304,(K24866+K03794)))	0.833333	TRUE
M00846	Bythopirellula_polymerisocia_Pla144	Siroheme biosynthesis, glutamyl-tRNA => siroheme	Pathway modules	Metabolism of cofactors and vitamins	Cofactor and vitamin metabolism	K02492 K01845 K01698 K01749 (K01719,K13542,K13543) (K02302,(K00589,K02303,K02496,K13542,K13543)+(K02304,(K24866+K03794)))	0.833333	TRUE
M00846	K2D	Siroheme biosynthesis, glutamyl-tRNA => siroheme	Pathway modules	Metabolism of cofactors and vitamins	Cofactor and vitamin metabolism	K02492 K01845 K01698 K01749 (K01719,K13542,K13543) (K02302,(K00589,K02303,K02496,K13542,K13543)+(K02304,(K24866+K03794)))	0.833333	TRUE
M00846	Roseiconus_lacunae	Siroheme biosynthesis, glutamyl-tRNA => siroheme	Pathway modules	Metabolism of cofactors and vitamins	Cofactor and vitamin metabolism	K02492 K01845 K01698 K01749 (K01719,K13542,K13543) (K02302,(K00589,K02303,K02496,K13542,K13543)+(K02304,(K24866+K03794)))	0.833333	TRUE
M00846	Roseiconus_nitratireducens	Siroheme biosynthesis, glutamyl-tRNA => siroheme	Pathway modules	Metabolism of cofactors and vitamins	Cofactor and vitamin metabolism	K02492 K01845 K01698 K01749 (K01719,K13542,K13543) (K02302,(K00589,K02303,K02496,K13542,K13543)+(K02304,(K24866+K03794)))	0.833333	TRUE
M00846	SV_7m_r	Siroheme biosynthesis, glutamyl-tRNA => siroheme	Pathway modules	Metabolism of cofactors and vitamins	Cofactor and vitamin metabolism	K02492 K01845 K01698 K01749 (K01719,K13542,K13543) (K02302,(K00589,K02303,K02496,K13542,K13543)+(K02304,(K24866+K03794)))	0.833333	TRUE
M00846	Stieleria_maiorica	Siroheme biosynthesis, glutamyl-tRNA => siroheme	Pathway modules	Metabolism of cofactors and vitamins	Cofactor and vitamin metabolism	K02492 K01845 K01698 K01749 (K01719,K13542,K13543) (K02302,(K00589,K02303,K02496,K13542,K13543)+(K02304,(K24866+K03794)))	0.833333	TRUE
M00846	Stieleria_neptunia	Siroheme biosynthesis, glutamyl-tRNA => siroheme	Pathway modules	Metabolism of cofactors and vitamins	Cofactor and vitamin metabolism	K02492 K01845 K01698 K01749 (K01719,K13542,K13543) (K02302,(K00589,K02303,K02496,K13542,K13543)+(K02304,(K24866+K03794)))	0.833333	TRUE
M00846	Stieleria_sedimenti	Siroheme biosynthesis, glutamyl-tRNA => siroheme	Pathway modules	Metabolism of cofactors and vitamins	Cofactor and vitamin metabolism	K02492 K01845 K01698 K01749 (K01719,K13542,K13543) (K02302,(K00589,K02303,K02496,K13542,K13543)+(K02304,(K24866+K03794)))	0.833333	TRUE
M00846	Stieleria_tagensis	Siroheme biosynthesis, glutamyl-tRNA => siroheme	Pathway modules	Metabolism of cofactors and vitamins	Cofactor and vitamin metabolism	K02492 K01845 K01698 K01749 (K01719,K13542,K13543) (K02302,(K00589,K02303,K02496,K13542,K13543)+(K02304,(K24866+K03794)))	0.833333	TRUE
M00846	Stieleria_varia	Siroheme biosynthesis, glutamyl-tRNA => siroheme	Pathway modules	Metabolism of cofactors and vitamins	Cofactor and vitamin metabolism	K02492 K01845 K01698 K01749 (K01719,K13542,K13543) (K02302,(K00589,K02303,K02496,K13542,K13543)+(K02304,(K24866+K03794)))	0.833333	TRUE
M00846	TBK1r	Siroheme biosynthesis, glutamyl-tRNA => siroheme	Pathway modules	Metabolism of cofactors and vitamins	Cofactor and vitamin metabolism	K02492 K01845 K01698 K01749 (K01719,K13542,K13543) (K02302,(K00589,K02303,K02496,K13542,K13543)+(K02304,(K24866+K03794)))	0.833333	TRUE
M00854	Botrimarina_colliarenosi_Pla108	Glycogen biosynthesis, glucose-1P => glycogen/starch	Pathway modules	Carbohydrate metabolism	Other carbohydrate metabolism	(K00963 (K00693+K00750,K16150,K16153,K13679,K20812)),(K00975 (K00703,K13679,K20812)) (K00700,K16149)	1	TRUE
M00854	Botrimarina_hoheduenensis_Pla111	Glycogen biosynthesis, glucose-1P => glycogen/starch	Pathway modules	Carbohydrate metabolism	Other carbohydrate metabolism	(K00963 (K00693+K00750,K16150,K16153,K13679,K20812)),(K00975 (K00703,K13679,K20812)) (K00700,K16149)	1	TRUE
M00854	Botrimarina_mediterranea_Spa11	Glycogen biosynthesis, glucose-1P => glycogen/starch	Pathway modules	Carbohydrate metabolism	Other carbohydrate metabolism	(K00963 (K00693+K00750,K16150,K16153,K13679,K20812)),(K00975 (K00703,K13679,K20812)) (K00700,K16149)	1	TRUE
M00854	Bythopirellula_goksoeyrii_Pr1d	Glycogen biosynthesis, glucose-1P => glycogen/starch	Pathway modules	Carbohydrate metabolism	Other carbohydrate metabolism	(K00963 (K00693+K00750,K16150,K16153,K13679,K20812)),(K00975 (K00703,K13679,K20812)) (K00700,K16149)	1	TRUE
M00854	Bythopirellula_polymerisocia_Pla144	Glycogen biosynthesis, glucose-1P => glycogen/starch	Pathway modules	Carbohydrate metabolism	Other carbohydrate metabolism	(K00963 (K00693+K00750,K16150,K16153,K13679,K20812)),(K00975 (K00703,K13679,K20812)) (K00700,K16149)	1	TRUE
M00854	K2D	Glycogen biosynthesis, glucose-1P => glycogen/starch	Pathway modules	Carbohydrate metabolism	Other carbohydrate metabolism	(K00963 (K00693+K00750,K16150,K16153,K13679,K20812)),(K00975 (K00703,K13679,K20812)) (K00700,K16149)	1	TRUE
M00854	Roseiconus_lacunae	Glycogen biosynthesis, glucose-1P => glycogen/starch	Pathway modules	Carbohydrate metabolism	Other carbohydrate metabolism	(K00963 (K00693+K00750,K16150,K16153,K13679,K20812)),(K00975 (K00703,K13679,K20812)) (K00700,K16149)	1	TRUE
M00854	Roseiconus_nitratireducens	Glycogen biosynthesis, glucose-1P => glycogen/starch	Pathway modules	Carbohydrate metabolism	Other carbohydrate metabolism	(K00963 (K00693+K00750,K16150,K16153,K13679,K20812)),(K00975 (K00703,K13679,K20812)) (K00700,K16149)	1	TRUE
M00854	SV_7m_r	Glycogen biosynthesis, glucose-1P => glycogen/starch	Pathway modules	Carbohydrate metabolism	Other carbohydrate metabolism	(K00963 (K00693+K00750,K16150,K16153,K13679,K20812)),(K00975 (K00703,K13679,K20812)) (K00700,K16149)	1	TRUE
M00854	Stieleria_maiorica	Glycogen biosynthesis, glucose-1P => glycogen/starch	Pathway modules	Carbohydrate metabolism	Other carbohydrate metabolism	(K00963 (K00693+K00750,K16150,K16153,K13679,K20812)),(K00975 (K00703,K13679,K20812)) (K00700,K16149)	1	TRUE
M00854	Stieleria_neptunia	Glycogen biosynthesis, glucose-1P => glycogen/starch	Pathway modules	Carbohydrate metabolism	Other carbohydrate metabolism	(K00963 (K00693+K00750,K16150,K16153,K13679,K20812)),(K00975 (K00703,K13679,K20812)) (K00700,K16149)	1	TRUE
M00854	Stieleria_sedimenti	Glycogen biosynthesis, glucose-1P => glycogen/starch	Pathway modules	Carbohydrate metabolism	Other carbohydrate metabolism	(K00963 (K00693+K00750,K16150,K16153,K13679,K20812)),(K00975 (K00703,K13679,K20812)) (K00700,K16149)	1	TRUE
M00854	Stieleria_tagensis	Glycogen biosynthesis, glucose-1P => glycogen/starch	Pathway modules	Carbohydrate metabolism	Other carbohydrate metabolism	(K00963 (K00693+K00750,K16150,K16153,K13679,K20812)),(K00975 (K00703,K13679,K20812)) (K00700,K16149)	1	TRUE
M00854	Stieleria_varia	Glycogen biosynthesis, glucose-1P => glycogen/starch	Pathway modules	Carbohydrate metabolism	Other carbohydrate metabolism	(K00963 (K00693+K00750,K16150,K16153,K13679,K20812)),(K00975 (K00703,K13679,K20812)) (K00700,K16149)	1	TRUE
M00854	TBK1r	Glycogen biosynthesis, glucose-1P => glycogen/starch	Pathway modules	Carbohydrate metabolism	Other carbohydrate metabolism	(K00963 (K00693+K00750,K16150,K16153,K13679,K20812)),(K00975 (K00703,K13679,K20812)) (K00700,K16149)	1	TRUE
M00866	Botrimarina_colliarenosi_Pla108	KDO2-lipid A biosynthesis, Raetz pathway, non-LpxL-LpxM type	Pathway modules	Glycan metabolism	Lipopolysaccharide metabolism	K00677 (K02535,K16363) K02536 (K03269,K09949) K00748 K00912 K02527 K02517 K09778	0.888889	TRUE
M00866	Botrimarina_hoheduenensis_Pla111	KDO2-lipid A biosynthesis, Raetz pathway, non-LpxL-LpxM type	Pathway modules	Glycan metabolism	Lipopolysaccharide metabolism	K00677 (K02535,K16363) K02536 (K03269,K09949) K00748 K00912 K02527 K02517 K09778	0.888889	TRUE
M00866	Botrimarina_mediterranea_Spa11	KDO2-lipid A biosynthesis, Raetz pathway, non-LpxL-LpxM type	Pathway modules	Glycan metabolism	Lipopolysaccharide metabolism	K00677 (K02535,K16363) K02536 (K03269,K09949) K00748 K00912 K02527 K02517 K09778	0.888889	TRUE
M00866	Bythopirellula_goksoeyrii_Pr1d	KDO2-lipid A biosynthesis, Raetz pathway, non-LpxL-LpxM type	Pathway modules	Glycan metabolism	Lipopolysaccharide metabolism	K00677 (K02535,K16363) K02536 (K03269,K09949) K00748 K00912 K02527 K02517 K09778	0.888889	TRUE
M00866	Bythopirellula_polymerisocia_Pla144	KDO2-lipid A biosynthesis, Raetz pathway, non-LpxL-LpxM type	Pathway modules	Glycan metabolism	Lipopolysaccharide metabolism	K00677 (K02535,K16363) K02536 (K03269,K09949) K00748 K00912 K02527 K02517 K09778	0.888889	TRUE
M00866	K2D	KDO2-lipid A biosynthesis, Raetz pathway, non-LpxL-LpxM type	Pathway modules	Glycan metabolism	Lipopolysaccharide metabolism	K00677 (K02535,K16363) K02536 (K03269,K09949) K00748 K00912 K02527 K02517 K09778	0.888889	TRUE
M00866	Roseiconus_lacunae	KDO2-lipid A biosynthesis, Raetz pathway, non-LpxL-LpxM type	Pathway modules	Glycan metabolism	Lipopolysaccharide metabolism	K00677 (K02535,K16363) K02536 (K03269,K09949) K00748 K00912 K02527 K02517 K09778	0.888889	TRUE
M00866	Roseiconus_nitratireducens	KDO2-lipid A biosynthesis, Raetz pathway, non-LpxL-LpxM type	Pathway modules	Glycan metabolism	Lipopolysaccharide metabolism	K00677 (K02535,K16363) K02536 (K03269,K09949) K00748 K00912 K02527 K02517 K09778	0.888889	TRUE
M00866	SV_7m_r	KDO2-lipid A biosynthesis, Raetz pathway, non-LpxL-LpxM type	Pathway modules	Glycan metabolism	Lipopolysaccharide metabolism	K00677 (K02535,K16363) K02536 (K03269,K09949) K00748 K00912 K02527 K02517 K09778	0.888889	TRUE
M00866	Stieleria_maiorica	KDO2-lipid A biosynthesis, Raetz pathway, non-LpxL-LpxM type	Pathway modules	Glycan metabolism	Lipopolysaccharide metabolism	K00677 (K02535,K16363) K02536 (K03269,K09949) K00748 K00912 K02527 K02517 K09778	0.888889	TRUE
M00866	Stieleria_neptunia	KDO2-lipid A biosynthesis, Raetz pathway, non-LpxL-LpxM type	Pathway modules	Glycan metabolism	Lipopolysaccharide metabolism	K00677 (K02535,K16363) K02536 (K03269,K09949) K00748 K00912 K02527 K02517 K09778	0.888889	TRUE
M00866	Stieleria_sedimenti	KDO2-lipid A biosynthesis, Raetz pathway, non-LpxL-LpxM type	Pathway modules	Glycan metabolism	Lipopolysaccharide metabolism	K00677 (K02535,K16363) K02536 (K03269,K09949) K00748 K00912 K02527 K02517 K09778	0.888889	TRUE
M00866	Stieleria_tagensis	KDO2-lipid A biosynthesis, Raetz pathway, non-LpxL-LpxM type	Pathway modules	Glycan metabolism	Lipopolysaccharide metabolism	K00677 (K02535,K16363) K02536 (K03269,K09949) K00748 K00912 K02527 K02517 K09778	0.888889	TRUE
M00866	Stieleria_varia	KDO2-lipid A biosynthesis, Raetz pathway, non-LpxL-LpxM type	Pathway modules	Glycan metabolism	Lipopolysaccharide metabolism	K00677 (K02535,K16363) K02536 (K03269,K09949) K00748 K00912 K02527 K02517 K09778	0.777778	TRUE
M00866	TBK1r	KDO2-lipid A biosynthesis, Raetz pathway, non-LpxL-LpxM type	Pathway modules	Glycan metabolism	Lipopolysaccharide metabolism	K00677 (K02535,K16363) K02536 (K03269,K09949) K00748 K00912 K02527 K02517 K09778	0.888889	TRUE
M00868	Botrimarina_colliarenosi_Pla108	Heme biosynthesis, animals and fungi, glycine => heme	Pathway modules	Metabolism of cofactors and vitamins	Cofactor and vitamin metabolism	K00643 K01698 K01749 K01719 K01599 K00228 K00231 K01772	0.75	TRUE
M00868	Botrimarina_hoheduenensis_Pla111	Heme biosynthesis, animals and fungi, glycine => heme	Pathway modules	Metabolism of cofactors and vitamins	Cofactor and vitamin metabolism	K00643 K01698 K01749 K01719 K01599 K00228 K00231 K01772	0.75	TRUE
M00868	Botrimarina_mediterranea_Spa11	Heme biosynthesis, animals and fungi, glycine => heme	Pathway modules	Metabolism of cofactors and vitamins	Cofactor and vitamin metabolism	K00643 K01698 K01749 K01719 K01599 K00228 K00231 K01772	0.75	TRUE
M00868	Bythopirellula_goksoeyrii_Pr1d	Heme biosynthesis, animals and fungi, glycine => heme	Pathway modules	Metabolism of cofactors and vitamins	Cofactor and vitamin metabolism	K00643 K01698 K01749 K01719 K01599 K00228 K00231 K01772	0.75	TRUE
M00868	Bythopirellula_polymerisocia_Pla144	Heme biosynthesis, animals and fungi, glycine => heme	Pathway modules	Metabolism of cofactors and vitamins	Cofactor and vitamin metabolism	K00643 K01698 K01749 K01719 K01599 K00228 K00231 K01772	0.75	TRUE
M00868	K2D	Heme biosynthesis, animals and fungi, glycine => heme	Pathway modules	Metabolism of cofactors and vitamins	Cofactor and vitamin metabolism	K00643 K01698 K01749 K01719 K01599 K00228 K00231 K01772	0.75	TRUE
M00868	Roseiconus_lacunae	Heme biosynthesis, animals and fungi, glycine => heme	Pathway modules	Metabolism of cofactors and vitamins	Cofactor and vitamin metabolism	K00643 K01698 K01749 K01719 K01599 K00228 K00231 K01772	0.75	TRUE
M00868	Roseiconus_nitratireducens	Heme biosynthesis, animals and fungi, glycine => heme	Pathway modules	Metabolism of cofactors and vitamins	Cofactor and vitamin metabolism	K00643 K01698 K01749 K01719 K01599 K00228 K00231 K01772	0.75	TRUE
M00868	SV_7m_r	Heme biosynthesis, animals and fungi, glycine => heme	Pathway modules	Metabolism of cofactors and vitamins	Cofactor and vitamin metabolism	K00643 K01698 K01749 K01719 K01599 K00228 K00231 K01772	0.75	TRUE
M00868	Stieleria_maiorica	Heme biosynthesis, animals and fungi, glycine => heme	Pathway modules	Metabolism of cofactors and vitamins	Cofactor and vitamin metabolism	K00643 K01698 K01749 K01719 K01599 K00228 K00231 K01772	0.75	TRUE
M00868	Stieleria_neptunia	Heme biosynthesis, animals and fungi, glycine => heme	Pathway modules	Metabolism of cofactors and vitamins	Cofactor and vitamin metabolism	K00643 K01698 K01749 K01719 K01599 K00228 K00231 K01772	0.75	TRUE
M00868	Stieleria_sedimenti	Heme biosynthesis, animals and fungi, glycine => heme	Pathway modules	Metabolism of cofactors and vitamins	Cofactor and vitamin metabolism	K00643 K01698 K01749 K01719 K01599 K00228 K00231 K01772	0.75	TRUE
M00868	Stieleria_tagensis	Heme biosynthesis, animals and fungi, glycine => heme	Pathway modules	Metabolism of cofactors and vitamins	Cofactor and vitamin metabolism	K00643 K01698 K01749 K01719 K01599 K00228 K00231 K01772	0.75	TRUE
M00868	Stieleria_varia	Heme biosynthesis, animals and fungi, glycine => heme	Pathway modules	Metabolism of cofactors and vitamins	Cofactor and vitamin metabolism	K00643 K01698 K01749 K01719 K01599 K00228 K00231 K01772	0.75	TRUE
M00868	TBK1r	Heme biosynthesis, animals and fungi, glycine => heme	Pathway modules	Metabolism of cofactors and vitamins	Cofactor and vitamin metabolism	K00643 K01698 K01749 K01719 K01599 K00228 K00231 K01772	0.75	TRUE
M00880	Bythopirellula_goksoeyrii_Pr1d	Molybdenum cofactor biosynthesis, GTP => molybdenum cofactor	Pathway modules	Metabolism of cofactors and vitamins	Cofactor and vitamin metabolism	((K03639 K03637),K20967) (K03635,K21142) (((K03831,K03638) K03750),K15376)	1	TRUE
M00880	Bythopirellula_polymerisocia_Pla144	Molybdenum cofactor biosynthesis, GTP => molybdenum cofactor	Pathway modules	Metabolism of cofactors and vitamins	Cofactor and vitamin metabolism	((K03639 K03637),K20967) (K03635,K21142) (((K03831,K03638) K03750),K15376)	1	TRUE
M00880	Roseiconus_lacunae	Molybdenum cofactor biosynthesis, GTP => molybdenum cofactor	Pathway modules	Metabolism of cofactors and vitamins	Cofactor and vitamin metabolism	((K03639 K03637),K20967) (K03635,K21142) (((K03831,K03638) K03750),K15376)	1	TRUE
M00880	Roseiconus_nitratireducens	Molybdenum cofactor biosynthesis, GTP => molybdenum cofactor	Pathway modules	Metabolism of cofactors and vitamins	Cofactor and vitamin metabolism	((K03639 K03637),K20967) (K03635,K21142) (((K03831,K03638) K03750),K15376)	1	TRUE
M00880	SV_7m_r	Molybdenum cofactor biosynthesis, GTP => molybdenum cofactor	Pathway modules	Metabolism of cofactors and vitamins	Cofactor and vitamin metabolism	((K03639 K03637),K20967) (K03635,K21142) (((K03831,K03638) K03750),K15376)	1	TRUE
M00880	Stieleria_maiorica	Molybdenum cofactor biosynthesis, GTP => molybdenum cofactor	Pathway modules	Metabolism of cofactors and vitamins	Cofactor and vitamin metabolism	((K03639 K03637),K20967) (K03635,K21142) (((K03831,K03638) K03750),K15376)	1	TRUE
M00880	Stieleria_neptunia	Molybdenum cofactor biosynthesis, GTP => molybdenum cofactor	Pathway modules	Metabolism of cofactors and vitamins	Cofactor and vitamin metabolism	((K03639 K03637),K20967) (K03635,K21142) (((K03831,K03638) K03750),K15376)	1	TRUE
M00880	Stieleria_sedimenti	Molybdenum cofactor biosynthesis, GTP => molybdenum cofactor	Pathway modules	Metabolism of cofactors and vitamins	Cofactor and vitamin metabolism	((K03639 K03637),K20967) (K03635,K21142) (((K03831,K03638) K03750),K15376)	1	TRUE
M00880	Stieleria_tagensis	Molybdenum cofactor biosynthesis, GTP => molybdenum cofactor	Pathway modules	Metabolism of cofactors and vitamins	Cofactor and vitamin metabolism	((K03639 K03637),K20967) (K03635,K21142) (((K03831,K03638) K03750),K15376)	1	TRUE
M00880	Stieleria_varia	Molybdenum cofactor biosynthesis, GTP => molybdenum cofactor	Pathway modules	Metabolism of cofactors and vitamins	Cofactor and vitamin metabolism	((K03639 K03637),K20967) (K03635,K21142) (((K03831,K03638) K03750),K15376)	1	TRUE
M00880	TBK1r	Molybdenum cofactor biosynthesis, GTP => molybdenum cofactor	Pathway modules	Metabolism of cofactors and vitamins	Cofactor and vitamin metabolism	((K03639 K03637),K20967) (K03635,K21142) (((K03831,K03638) K03750),K15376)	1	TRUE
M00896	Roseiconus_nitratireducens	Thiamine biosynthesis, archaea, AIR (+ NAD+) => TMP/TPP	Pathway modules	Metabolism of cofactors and vitamins	Cofactor and vitamin metabolism	K22699 K03147 (K00941 (K00788,K21220),K21219) K00946	0.75	TRUE
M00896	Stieleria_sedimenti	Thiamine biosynthesis, archaea, AIR (+ NAD+) => TMP/TPP	Pathway modules	Metabolism of cofactors and vitamins	Cofactor and vitamin metabolism	K22699 K03147 (K00941 (K00788,K21220),K21219) K00946	0.75	TRUE
M00912	Stieleria_maiorica	NAD biosynthesis, tryptophan => quinolinate => NAD	Pathway modules	Metabolism of cofactors and vitamins	Cofactor and vitamin metabolism	(K00453,K00463) (K01432,K14263,K07130) K00486 K01556 K00452 K00767 (K00969,K06210) (K01916,K01950)	0.75	TRUE
M00913	Roseiconus_lacunae	Pantothenate biosynthesis, 2-oxoisovalerate/spermine => pantothenate	Pathway modules	Metabolism of cofactors and vitamins	Cofactor and vitamin metabolism	K00606 K00077 K13367 K00128 K01918	0.8	TRUE
M00913	Roseiconus_nitratireducens	Pantothenate biosynthesis, 2-oxoisovalerate/spermine => pantothenate	Pathway modules	Metabolism of cofactors and vitamins	Cofactor and vitamin metabolism	K00606 K00077 K13367 K00128 K01918	0.8	TRUE
M00913	Stieleria_maiorica	Pantothenate biosynthesis, 2-oxoisovalerate/spermine => pantothenate	Pathway modules	Metabolism of cofactors and vitamins	Cofactor and vitamin metabolism	K00606 K00077 K13367 K00128 K01918	0.8	TRUE
M00913	Stieleria_neptunia	Pantothenate biosynthesis, 2-oxoisovalerate/spermine => pantothenate	Pathway modules	Metabolism of cofactors and vitamins	Cofactor and vitamin metabolism	K00606 K00077 K13367 K00128 K01918	0.8	TRUE
M00913	Stieleria_sedimenti	Pantothenate biosynthesis, 2-oxoisovalerate/spermine => pantothenate	Pathway modules	Metabolism of cofactors and vitamins	Cofactor and vitamin metabolism	K00606 K00077 K13367 K00128 K01918	0.8	TRUE
M00913	Stieleria_tagensis	Pantothenate biosynthesis, 2-oxoisovalerate/spermine => pantothenate	Pathway modules	Metabolism of cofactors and vitamins	Cofactor and vitamin metabolism	K00606 K00077 K13367 K00128 K01918	0.8	TRUE
M00913	Stieleria_varia	Pantothenate biosynthesis, 2-oxoisovalerate/spermine => pantothenate	Pathway modules	Metabolism of cofactors and vitamins	Cofactor and vitamin metabolism	K00606 K00077 K13367 K00128 K01918	0.8	TRUE
M00913	TBK1r	Pantothenate biosynthesis, 2-oxoisovalerate/spermine => pantothenate	Pathway modules	Metabolism of cofactors and vitamins	Cofactor and vitamin metabolism	K00606 K00077 K13367 K00128 K01918	0.8	TRUE
M00926	Botrimarina_colliarenosi_Pla108	Heme biosynthesis, bacteria, glutamyl-tRNA => coproporphyrin III => heme	Pathway modules	Metabolism of cofactors and vitamins	Cofactor and vitamin metabolism	K02492 K01845 K01698 K01749 (K01719,K13542) K01599 K00231 K01772 K00435	1	TRUE
M00926	Botrimarina_hoheduenensis_Pla111	Heme biosynthesis, bacteria, glutamyl-tRNA => coproporphyrin III => heme	Pathway modules	Metabolism of cofactors and vitamins	Cofactor and vitamin metabolism	K02492 K01845 K01698 K01749 (K01719,K13542) K01599 K00231 K01772 K00435	1	TRUE
M00926	Botrimarina_mediterranea_Spa11	Heme biosynthesis, bacteria, glutamyl-tRNA => coproporphyrin III => heme	Pathway modules	Metabolism of cofactors and vitamins	Cofactor and vitamin metabolism	K02492 K01845 K01698 K01749 (K01719,K13542) K01599 K00231 K01772 K00435	1	TRUE
M00926	Bythopirellula_goksoeyrii_Pr1d	Heme biosynthesis, bacteria, glutamyl-tRNA => coproporphyrin III => heme	Pathway modules	Metabolism of cofactors and vitamins	Cofactor and vitamin metabolism	K02492 K01845 K01698 K01749 (K01719,K13542) K01599 K00231 K01772 K00435	1	TRUE
M00926	Bythopirellula_polymerisocia_Pla144	Heme biosynthesis, bacteria, glutamyl-tRNA => coproporphyrin III => heme	Pathway modules	Metabolism of cofactors and vitamins	Cofactor and vitamin metabolism	K02492 K01845 K01698 K01749 (K01719,K13542) K01599 K00231 K01772 K00435	1	TRUE
M00926	K2D	Heme biosynthesis, bacteria, glutamyl-tRNA => coproporphyrin III => heme	Pathway modules	Metabolism of cofactors and vitamins	Cofactor and vitamin metabolism	K02492 K01845 K01698 K01749 (K01719,K13542) K01599 K00231 K01772 K00435	1	TRUE
M00926	Roseiconus_lacunae	Heme biosynthesis, bacteria, glutamyl-tRNA => coproporphyrin III => heme	Pathway modules	Metabolism of cofactors and vitamins	Cofactor and vitamin metabolism	K02492 K01845 K01698 K01749 (K01719,K13542) K01599 K00231 K01772 K00435	1	TRUE
M00926	Roseiconus_nitratireducens	Heme biosynthesis, bacteria, glutamyl-tRNA => coproporphyrin III => heme	Pathway modules	Metabolism of cofactors and vitamins	Cofactor and vitamin metabolism	K02492 K01845 K01698 K01749 (K01719,K13542) K01599 K00231 K01772 K00435	1	TRUE
M00926	SV_7m_r	Heme biosynthesis, bacteria, glutamyl-tRNA => coproporphyrin III => heme	Pathway modules	Metabolism of cofactors and vitamins	Cofactor and vitamin metabolism	K02492 K01845 K01698 K01749 (K01719,K13542) K01599 K00231 K01772 K00435	1	TRUE
M00926	Stieleria_maiorica	Heme biosynthesis, bacteria, glutamyl-tRNA => coproporphyrin III => heme	Pathway modules	Metabolism of cofactors and vitamins	Cofactor and vitamin metabolism	K02492 K01845 K01698 K01749 (K01719,K13542) K01599 K00231 K01772 K00435	1	TRUE
M00926	Stieleria_neptunia	Heme biosynthesis, bacteria, glutamyl-tRNA => coproporphyrin III => heme	Pathway modules	Metabolism of cofactors and vitamins	Cofactor and vitamin metabolism	K02492 K01845 K01698 K01749 (K01719,K13542) K01599 K00231 K01772 K00435	1	TRUE
M00926	Stieleria_sedimenti	Heme biosynthesis, bacteria, glutamyl-tRNA => coproporphyrin III => heme	Pathway modules	Metabolism of cofactors and vitamins	Cofactor and vitamin metabolism	K02492 K01845 K01698 K01749 (K01719,K13542) K01599 K00231 K01772 K00435	1	TRUE
M00926	Stieleria_tagensis	Heme biosynthesis, bacteria, glutamyl-tRNA => coproporphyrin III => heme	Pathway modules	Metabolism of cofactors and vitamins	Cofactor and vitamin metabolism	K02492 K01845 K01698 K01749 (K01719,K13542) K01599 K00231 K01772 K00435	1	TRUE
M00926	Stieleria_varia	Heme biosynthesis, bacteria, glutamyl-tRNA => coproporphyrin III => heme	Pathway modules	Metabolism of cofactors and vitamins	Cofactor and vitamin metabolism	K02492 K01845 K01698 K01749 (K01719,K13542) K01599 K00231 K01772 K00435	1	TRUE
M00926	TBK1r	Heme biosynthesis, bacteria, glutamyl-tRNA => coproporphyrin III => heme	Pathway modules	Metabolism of cofactors and vitamins	Cofactor and vitamin metabolism	K02492 K01845 K01698 K01749 (K01719,K13542) K01599 K00231 K01772 K00435	1	TRUE
M00930	Botrimarina_colliarenosi_Pla108	Menaquinone biosynthesis, futalosine pathway	Pathway modules	Metabolism of cofactors and vitamins	Cofactor and vitamin metabolism	K11782 K18285 (K18286,K20810) K11783 K11784 K11785	0.833333	TRUE
M00930	Botrimarina_hoheduenensis_Pla111	Menaquinone biosynthesis, futalosine pathway	Pathway modules	Metabolism of cofactors and vitamins	Cofactor and vitamin metabolism	K11782 K18285 (K18286,K20810) K11783 K11784 K11785	0.833333	TRUE
M00930	Botrimarina_mediterranea_Spa11	Menaquinone biosynthesis, futalosine pathway	Pathway modules	Metabolism of cofactors and vitamins	Cofactor and vitamin metabolism	K11782 K18285 (K18286,K20810) K11783 K11784 K11785	0.833333	TRUE
M00930	Bythopirellula_goksoeyrii_Pr1d	Menaquinone biosynthesis, futalosine pathway	Pathway modules	Metabolism of cofactors and vitamins	Cofactor and vitamin metabolism	K11782 K18285 (K18286,K20810) K11783 K11784 K11785	0.833333	TRUE
M00930	Bythopirellula_polymerisocia_Pla144	Menaquinone biosynthesis, futalosine pathway	Pathway modules	Metabolism of cofactors and vitamins	Cofactor and vitamin metabolism	K11782 K18285 (K18286,K20810) K11783 K11784 K11785	0.833333	TRUE
M00930	K2D	Menaquinone biosynthesis, futalosine pathway	Pathway modules	Metabolism of cofactors and vitamins	Cofactor and vitamin metabolism	K11782 K18285 (K18286,K20810) K11783 K11784 K11785	0.833333	TRUE
M00930	Roseiconus_lacunae	Menaquinone biosynthesis, futalosine pathway	Pathway modules	Metabolism of cofactors and vitamins	Cofactor and vitamin metabolism	K11782 K18285 (K18286,K20810) K11783 K11784 K11785	1	TRUE
M00930	Roseiconus_nitratireducens	Menaquinone biosynthesis, futalosine pathway	Pathway modules	Metabolism of cofactors and vitamins	Cofactor and vitamin metabolism	K11782 K18285 (K18286,K20810) K11783 K11784 K11785	1	TRUE
M00930	SV_7m_r	Menaquinone biosynthesis, futalosine pathway	Pathway modules	Metabolism of cofactors and vitamins	Cofactor and vitamin metabolism	K11782 K18285 (K18286,K20810) K11783 K11784 K11785	1	TRUE
M00930	Stieleria_maiorica	Menaquinone biosynthesis, futalosine pathway	Pathway modules	Metabolism of cofactors and vitamins	Cofactor and vitamin metabolism	K11782 K18285 (K18286,K20810) K11783 K11784 K11785	1	TRUE
M00930	Stieleria_neptunia	Menaquinone biosynthesis, futalosine pathway	Pathway modules	Metabolism of cofactors and vitamins	Cofactor and vitamin metabolism	K11782 K18285 (K18286,K20810) K11783 K11784 K11785	1	TRUE
M00930	Stieleria_sedimenti	Menaquinone biosynthesis, futalosine pathway	Pathway modules	Metabolism of cofactors and vitamins	Cofactor and vitamin metabolism	K11782 K18285 (K18286,K20810) K11783 K11784 K11785	1	TRUE
M00930	Stieleria_tagensis	Menaquinone biosynthesis, futalosine pathway	Pathway modules	Metabolism of cofactors and vitamins	Cofactor and vitamin metabolism	K11782 K18285 (K18286,K20810) K11783 K11784 K11785	1	TRUE
M00930	Stieleria_varia	Menaquinone biosynthesis, futalosine pathway	Pathway modules	Metabolism of cofactors and vitamins	Cofactor and vitamin metabolism	K11782 K18285 (K18286,K20810) K11783 K11784 K11785	1	TRUE
M00930	TBK1r	Menaquinone biosynthesis, futalosine pathway	Pathway modules	Metabolism of cofactors and vitamins	Cofactor and vitamin metabolism	K11782 K18285 (K18286,K20810) K11783 K11784 K11785	1	TRUE
M00931	Botrimarina_colliarenosi_Pla108	Menaquinone biosynthesis, modified futalosine pathway	Pathway modules	Metabolism of cofactors and vitamins	Cofactor and vitamin metabolism	K11782 K18285 K18284 K11784 K11785	0.8	TRUE
M00931	Botrimarina_hoheduenensis_Pla111	Menaquinone biosynthesis, modified futalosine pathway	Pathway modules	Metabolism of cofactors and vitamins	Cofactor and vitamin metabolism	K11782 K18285 K18284 K11784 K11785	0.8	TRUE
M00931	Botrimarina_mediterranea_Spa11	Menaquinone biosynthesis, modified futalosine pathway	Pathway modules	Metabolism of cofactors and vitamins	Cofactor and vitamin metabolism	K11782 K18285 K18284 K11784 K11785	0.8	TRUE
M00931	Bythopirellula_goksoeyrii_Pr1d	Menaquinone biosynthesis, modified futalosine pathway	Pathway modules	Metabolism of cofactors and vitamins	Cofactor and vitamin metabolism	K11782 K18285 K18284 K11784 K11785	0.8	TRUE
M00931	Bythopirellula_polymerisocia_Pla144	Menaquinone biosynthesis, modified futalosine pathway	Pathway modules	Metabolism of cofactors and vitamins	Cofactor and vitamin metabolism	K11782 K18285 K18284 K11784 K11785	0.8	TRUE
M00931	K2D	Menaquinone biosynthesis, modified futalosine pathway	Pathway modules	Metabolism of cofactors and vitamins	Cofactor and vitamin metabolism	K11782 K18285 K18284 K11784 K11785	0.8	TRUE
M00931	Roseiconus_lacunae	Menaquinone biosynthesis, modified futalosine pathway	Pathway modules	Metabolism of cofactors and vitamins	Cofactor and vitamin metabolism	K11782 K18285 K18284 K11784 K11785	0.8	TRUE
M00931	Roseiconus_nitratireducens	Menaquinone biosynthesis, modified futalosine pathway	Pathway modules	Metabolism of cofactors and vitamins	Cofactor and vitamin metabolism	K11782 K18285 K18284 K11784 K11785	0.8	TRUE
M00931	SV_7m_r	Menaquinone biosynthesis, modified futalosine pathway	Pathway modules	Metabolism of cofactors and vitamins	Cofactor and vitamin metabolism	K11782 K18285 K18284 K11784 K11785	0.8	TRUE
M00931	Stieleria_maiorica	Menaquinone biosynthesis, modified futalosine pathway	Pathway modules	Metabolism of cofactors and vitamins	Cofactor and vitamin metabolism	K11782 K18285 K18284 K11784 K11785	0.8	TRUE
M00931	Stieleria_neptunia	Menaquinone biosynthesis, modified futalosine pathway	Pathway modules	Metabolism of cofactors and vitamins	Cofactor and vitamin metabolism	K11782 K18285 K18284 K11784 K11785	0.8	TRUE
M00931	Stieleria_sedimenti	Menaquinone biosynthesis, modified futalosine pathway	Pathway modules	Metabolism of cofactors and vitamins	Cofactor and vitamin metabolism	K11782 K18285 K18284 K11784 K11785	0.8	TRUE
M00931	Stieleria_tagensis	Menaquinone biosynthesis, modified futalosine pathway	Pathway modules	Metabolism of cofactors and vitamins	Cofactor and vitamin metabolism	K11782 K18285 K18284 K11784 K11785	0.8	TRUE
M00931	Stieleria_varia	Menaquinone biosynthesis, modified futalosine pathway	Pathway modules	Metabolism of cofactors and vitamins	Cofactor and vitamin metabolism	K11782 K18285 K18284 K11784 K11785	0.8	TRUE
M00931	TBK1r	Menaquinone biosynthesis, modified futalosine pathway	Pathway modules	Metabolism of cofactors and vitamins	Cofactor and vitamin metabolism	K11782 K18285 K18284 K11784 K11785	0.8	TRUE
M00938	Roseiconus_lacunae	Pyrimidine deoxyribonucleotide biosynthesis, UDP => dTTP	Pathway modules	Nucleotide metabolism	Pyrimidine metabolism	(K00525+K00526,K10807+K10808) (K00940,K18533) K01520 (K00560,K13998,K03465) K00943	0.8	TRUE
M00948	Roseiconus_lacunae	Hydroxyproline degradation, trans-4-hydroxy-L-proline => 2-oxoglutarate	Pathway modules	Amino acid metabolism	Other amino acid metabolism	K12658 (K21060,K22549+K21061+K22550) K21062 K13877	0.75	TRUE
M00948	Roseiconus_nitratireducens	Hydroxyproline degradation, trans-4-hydroxy-L-proline => 2-oxoglutarate	Pathway modules	Amino acid metabolism	Other amino acid metabolism	K12658 (K21060,K22549+K21061+K22550) K21062 K13877	0.75	TRUE
M00948	SV_7m_r	Hydroxyproline degradation, trans-4-hydroxy-L-proline => 2-oxoglutarate	Pathway modules	Amino acid metabolism	Other amino acid metabolism	K12658 (K21060,K22549+K21061+K22550) K21062 K13877	0.75	TRUE
M00948	Stieleria_maiorica	Hydroxyproline degradation, trans-4-hydroxy-L-proline => 2-oxoglutarate	Pathway modules	Amino acid metabolism	Other amino acid metabolism	K12658 (K21060,K22549+K21061+K22550) K21062 K13877	0.75	TRUE
M00948	Stieleria_neptunia	Hydroxyproline degradation, trans-4-hydroxy-L-proline => 2-oxoglutarate	Pathway modules	Amino acid metabolism	Other amino acid metabolism	K12658 (K21060,K22549+K21061+K22550) K21062 K13877	0.75	TRUE
M00948	Stieleria_sedimenti	Hydroxyproline degradation, trans-4-hydroxy-L-proline => 2-oxoglutarate	Pathway modules	Amino acid metabolism	Other amino acid metabolism	K12658 (K21060,K22549+K21061+K22550) K21062 K13877	0.75	TRUE
M00948	Stieleria_tagensis	Hydroxyproline degradation, trans-4-hydroxy-L-proline => 2-oxoglutarate	Pathway modules	Amino acid metabolism	Other amino acid metabolism	K12658 (K21060,K22549+K21061+K22550) K21062 K13877	0.75	TRUE
M00948	Stieleria_varia	Hydroxyproline degradation, trans-4-hydroxy-L-proline => 2-oxoglutarate	Pathway modules	Amino acid metabolism	Other amino acid metabolism	K12658 (K21060,K22549+K21061+K22550) K21062 K13877	0.75	TRUE
M00948	TBK1r	Hydroxyproline degradation, trans-4-hydroxy-L-proline => 2-oxoglutarate	Pathway modules	Amino acid metabolism	Other amino acid metabolism	K12658 (K21060,K22549+K21061+K22550) K21062 K13877	0.75	TRUE
M00950	Botrimarina_colliarenosi_Pla108	Biotin biosynthesis, BioU pathway, pimeloyl-ACP/CoA => biotin	Pathway modules	Metabolism of cofactors and vitamins	Cofactor and vitamin metabolism	K00652 K25570 K01935 K01012	0.75	TRUE
M00950	Botrimarina_hoheduenensis_Pla111	Biotin biosynthesis, BioU pathway, pimeloyl-ACP/CoA => biotin	Pathway modules	Metabolism of cofactors and vitamins	Cofactor and vitamin metabolism	K00652 K25570 K01935 K01012	0.75	TRUE
M00950	Botrimarina_mediterranea_Spa11	Biotin biosynthesis, BioU pathway, pimeloyl-ACP/CoA => biotin	Pathway modules	Metabolism of cofactors and vitamins	Cofactor and vitamin metabolism	K00652 K25570 K01935 K01012	0.75	TRUE
M00950	Bythopirellula_goksoeyrii_Pr1d	Biotin biosynthesis, BioU pathway, pimeloyl-ACP/CoA => biotin	Pathway modules	Metabolism of cofactors and vitamins	Cofactor and vitamin metabolism	K00652 K25570 K01935 K01012	0.75	TRUE
M00950	Bythopirellula_polymerisocia_Pla144	Biotin biosynthesis, BioU pathway, pimeloyl-ACP/CoA => biotin	Pathway modules	Metabolism of cofactors and vitamins	Cofactor and vitamin metabolism	K00652 K25570 K01935 K01012	0.75	TRUE
M00950	K2D	Biotin biosynthesis, BioU pathway, pimeloyl-ACP/CoA => biotin	Pathway modules	Metabolism of cofactors and vitamins	Cofactor and vitamin metabolism	K00652 K25570 K01935 K01012	0.75	TRUE
M00950	Roseiconus_lacunae	Biotin biosynthesis, BioU pathway, pimeloyl-ACP/CoA => biotin	Pathway modules	Metabolism of cofactors and vitamins	Cofactor and vitamin metabolism	K00652 K25570 K01935 K01012	0.75	TRUE
M00950	Roseiconus_nitratireducens	Biotin biosynthesis, BioU pathway, pimeloyl-ACP/CoA => biotin	Pathway modules	Metabolism of cofactors and vitamins	Cofactor and vitamin metabolism	K00652 K25570 K01935 K01012	0.75	TRUE
M00950	SV_7m_r	Biotin biosynthesis, BioU pathway, pimeloyl-ACP/CoA => biotin	Pathway modules	Metabolism of cofactors and vitamins	Cofactor and vitamin metabolism	K00652 K25570 K01935 K01012	0.75	TRUE
M00950	Stieleria_maiorica	Biotin biosynthesis, BioU pathway, pimeloyl-ACP/CoA => biotin	Pathway modules	Metabolism of cofactors and vitamins	Cofactor and vitamin metabolism	K00652 K25570 K01935 K01012	0.75	TRUE
M00950	Stieleria_sedimenti	Biotin biosynthesis, BioU pathway, pimeloyl-ACP/CoA => biotin	Pathway modules	Metabolism of cofactors and vitamins	Cofactor and vitamin metabolism	K00652 K25570 K01935 K01012	0.75	TRUE
M00950	Stieleria_tagensis	Biotin biosynthesis, BioU pathway, pimeloyl-ACP/CoA => biotin	Pathway modules	Metabolism of cofactors and vitamins	Cofactor and vitamin metabolism	K00652 K25570 K01935 K01012	0.75	TRUE
M00950	Stieleria_varia	Biotin biosynthesis, BioU pathway, pimeloyl-ACP/CoA => biotin	Pathway modules	Metabolism of cofactors and vitamins	Cofactor and vitamin metabolism	K00652 K25570 K01935 K01012	0.75	TRUE
M00950	TBK1r	Biotin biosynthesis, BioU pathway, pimeloyl-ACP/CoA => biotin	Pathway modules	Metabolism of cofactors and vitamins	Cofactor and vitamin metabolism	K00652 K25570 K01935 K01012	0.75	TRUE
M00959	Botrimarina_colliarenosi_Pla108	Guanine ribonucleotide degradation, GMP => Urate	Pathway modules	Nucleotide metabolism	Purine metabolism	(K01081,K19970,K11751,K03787,K02566,K08693,K20881) (K03783,K03784,K09913,K05810) K01487 (K00106,K00087+K13479+K13480,K13481+K13482,K11177+K11178+K13483)	1	TRUE
M00959	Botrimarina_hoheduenensis_Pla111	Guanine ribonucleotide degradation, GMP => Urate	Pathway modules	Nucleotide metabolism	Purine metabolism	(K01081,K19970,K11751,K03787,K02566,K08693,K20881) (K03783,K03784,K09913,K05810) K01487 (K00106,K00087+K13479+K13480,K13481+K13482,K11177+K11178+K13483)	1	TRUE
M00959	Botrimarina_mediterranea_Spa11	Guanine ribonucleotide degradation, GMP => Urate	Pathway modules	Nucleotide metabolism	Purine metabolism	(K01081,K19970,K11751,K03787,K02566,K08693,K20881) (K03783,K03784,K09913,K05810) K01487 (K00106,K00087+K13479+K13480,K13481+K13482,K11177+K11178+K13483)	1	TRUE
M00959	Bythopirellula_goksoeyrii_Pr1d	Guanine ribonucleotide degradation, GMP => Urate	Pathway modules	Nucleotide metabolism	Purine metabolism	(K01081,K19970,K11751,K03787,K02566,K08693,K20881) (K03783,K03784,K09913,K05810) K01487 (K00106,K00087+K13479+K13480,K13481+K13482,K11177+K11178+K13483)	0.75	TRUE
M00959	Bythopirellula_polymerisocia_Pla144	Guanine ribonucleotide degradation, GMP => Urate	Pathway modules	Nucleotide metabolism	Purine metabolism	(K01081,K19970,K11751,K03787,K02566,K08693,K20881) (K03783,K03784,K09913,K05810) K01487 (K00106,K00087+K13479+K13480,K13481+K13482,K11177+K11178+K13483)	0.75	TRUE
M00959	K2D	Guanine ribonucleotide degradation, GMP => Urate	Pathway modules	Nucleotide metabolism	Purine metabolism	(K01081,K19970,K11751,K03787,K02566,K08693,K20881) (K03783,K03784,K09913,K05810) K01487 (K00106,K00087+K13479+K13480,K13481+K13482,K11177+K11178+K13483)	1	TRUE
M00959	Roseiconus_lacunae	Guanine ribonucleotide degradation, GMP => Urate	Pathway modules	Nucleotide metabolism	Purine metabolism	(K01081,K19970,K11751,K03787,K02566,K08693,K20881) (K03783,K03784,K09913,K05810) K01487 (K00106,K00087+K13479+K13480,K13481+K13482,K11177+K11178+K13483)	0.75	TRUE
M00959	Roseiconus_nitratireducens	Guanine ribonucleotide degradation, GMP => Urate	Pathway modules	Nucleotide metabolism	Purine metabolism	(K01081,K19970,K11751,K03787,K02566,K08693,K20881) (K03783,K03784,K09913,K05810) K01487 (K00106,K00087+K13479+K13480,K13481+K13482,K11177+K11178+K13483)	0.75	TRUE
M00959	SV_7m_r	Guanine ribonucleotide degradation, GMP => Urate	Pathway modules	Nucleotide metabolism	Purine metabolism	(K01081,K19970,K11751,K03787,K02566,K08693,K20881) (K03783,K03784,K09913,K05810) K01487 (K00106,K00087+K13479+K13480,K13481+K13482,K11177+K11178+K13483)	0.75	TRUE
M00959	Stieleria_maiorica	Guanine ribonucleotide degradation, GMP => Urate	Pathway modules	Nucleotide metabolism	Purine metabolism	(K01081,K19970,K11751,K03787,K02566,K08693,K20881) (K03783,K03784,K09913,K05810) K01487 (K00106,K00087+K13479+K13480,K13481+K13482,K11177+K11178+K13483)	0.75	TRUE
M00959	Stieleria_neptunia	Guanine ribonucleotide degradation, GMP => Urate	Pathway modules	Nucleotide metabolism	Purine metabolism	(K01081,K19970,K11751,K03787,K02566,K08693,K20881) (K03783,K03784,K09913,K05810) K01487 (K00106,K00087+K13479+K13480,K13481+K13482,K11177+K11178+K13483)	0.75	TRUE
M00959	Stieleria_sedimenti	Guanine ribonucleotide degradation, GMP => Urate	Pathway modules	Nucleotide metabolism	Purine metabolism	(K01081,K19970,K11751,K03787,K02566,K08693,K20881) (K03783,K03784,K09913,K05810) K01487 (K00106,K00087+K13479+K13480,K13481+K13482,K11177+K11178+K13483)	0.75	TRUE
M00959	Stieleria_varia	Guanine ribonucleotide degradation, GMP => Urate	Pathway modules	Nucleotide metabolism	Purine metabolism	(K01081,K19970,K11751,K03787,K02566,K08693,K20881) (K03783,K03784,K09913,K05810) K01487 (K00106,K00087+K13479+K13480,K13481+K13482,K11177+K11178+K13483)	0.75	TRUE
M00959	TBK1r	Guanine ribonucleotide degradation, GMP => Urate	Pathway modules	Nucleotide metabolism	Purine metabolism	(K01081,K19970,K11751,K03787,K02566,K08693,K20881) (K03783,K03784,K09913,K05810) K01487 (K00106,K00087+K13479+K13480,K13481+K13482,K11177+K11178+K13483)	0.75	TRUE
M00970	Botrimarina_colliarenosi_Pla108	Proline degradation, proline => glutamate	Pathway modules	Amino acid metabolism	Arginine and proline metabolism	((K00318 K00294),K13821)	1	TRUE
M00970	Botrimarina_mediterranea_Spa11	Proline degradation, proline => glutamate	Pathway modules	Amino acid metabolism	Arginine and proline metabolism	((K00318 K00294),K13821)	1	TRUE
M00970	Bythopirellula_goksoeyrii_Pr1d	Proline degradation, proline => glutamate	Pathway modules	Amino acid metabolism	Arginine and proline metabolism	((K00318 K00294),K13821)	1	TRUE
M00970	Bythopirellula_polymerisocia_Pla144	Proline degradation, proline => glutamate	Pathway modules	Amino acid metabolism	Arginine and proline metabolism	((K00318 K00294),K13821)	1	TRUE
M00970	K2D	Proline degradation, proline => glutamate	Pathway modules	Amino acid metabolism	Arginine and proline metabolism	((K00318 K00294),K13821)	1	TRUE
M00970	Roseiconus_lacunae	Proline degradation, proline => glutamate	Pathway modules	Amino acid metabolism	Arginine and proline metabolism	((K00318 K00294),K13821)	1	TRUE
M00970	Roseiconus_nitratireducens	Proline degradation, proline => glutamate	Pathway modules	Amino acid metabolism	Arginine and proline metabolism	((K00318 K00294),K13821)	1	TRUE
M00970	SV_7m_r	Proline degradation, proline => glutamate	Pathway modules	Amino acid metabolism	Arginine and proline metabolism	((K00318 K00294),K13821)	1	TRUE
M00970	Stieleria_maiorica	Proline degradation, proline => glutamate	Pathway modules	Amino acid metabolism	Arginine and proline metabolism	((K00318 K00294),K13821)	1	TRUE
M00970	Stieleria_neptunia	Proline degradation, proline => glutamate	Pathway modules	Amino acid metabolism	Arginine and proline metabolism	((K00318 K00294),K13821)	1	TRUE
M00970	Stieleria_sedimenti	Proline degradation, proline => glutamate	Pathway modules	Amino acid metabolism	Arginine and proline metabolism	((K00318 K00294),K13821)	1	TRUE
M00970	Stieleria_tagensis	Proline degradation, proline => glutamate	Pathway modules	Amino acid metabolism	Arginine and proline metabolism	((K00318 K00294),K13821)	1	TRUE
M00970	Stieleria_varia	Proline degradation, proline => glutamate	Pathway modules	Amino acid metabolism	Arginine and proline metabolism	((K00318 K00294),K13821)	1	TRUE
M00970	TBK1r	Proline degradation, proline => glutamate	Pathway modules	Amino acid metabolism	Arginine and proline metabolism	((K00318 K00294),K13821)	1	TRUE
