# Supplementary material for: Comparative genomic analyses of aerobic planctomycetes isolated from the deep sea and the ocean surface
Source: Antonie Van Leeuwenhoek. 2024 Nov 25;118(1):33. doi: 10.1007/s10482-024-02041-0 (PMC11588811; doi:10.1007/s10482-024-02041-0)
Supplement: Supplementary file 6 — Supplementary file6 (XLSX 26 KB) [file 10482_2024_2041_MOESM6_ESM.xlsx]

## Sheet: Table S6A
Table S6A. Predicted metabolic functions present in Botrimarina sp. K2D but absent in Botrimarina mediterranea Spa11. Results have been obtained with the "Function-based comparison" tool of the RAST (Rapid Annotation using Subsyste Technology) server.
Subsystem	Role
Histidine Biosynthesis	Histidinol-phosphatase [alternative form] (EC 3.1.3.15)
Folate Biosynthesis	2-amino-4-hydroxy-6-hydroxymethyldihydropteridine pyrophosphokinase (EC 2.7.6.3)
CRISPRs	CRISPR-associated protein Cas1
CRISPRs	CRISPR-associated protein Cas2

## Sheet: Table S6B
Table S6B. Predicted metabolic functions absent in Botrimarina sp. K2D but present in Botrimarina mediterranea Spa11. Results have been obtained with the "Function-based comparison" tool of the RAST (Rapid Annotation using Subsyste Technology) server.
Subsystem	Role
Cysteine Biosynthesis	Sulfate and thiosulfate binding protein CysP
Cysteine Biosynthesis	Sulfate and thiosulfate import ATP-binding protein CysA (EC 3.6.3.25)
Cysteine Biosynthesis	Sulfate transport system permease protein CysT
Cysteine Biosynthesis	Sulfate transport system permease protein CysW
Restriction-Modification System	Type I restriction-modification system, DNA-methyltransferase subunit M (EC 2.1.1.72)
Restriction-Modification System	Type I restriction-modification system, restriction subunit R (EC 3.1.21.3)
Cobalt-zinc-cadmium resistance	Transcriptional regulator, MerR family

## Sheet: Table S6C
Table S6C. Predicted metabolic functions present in Bythopirellula goksoeyrii Pr1d but absent in Bythopirellula polymerisocia Pla144. Results have been obtained with the "Function-based comparison" tool of the RAST (Rapid Annotation using Subsyste Technology) server.
Subsystem	Role
Glycine Biosynthesis	2-amino-3-ketobutyrate coenzyme A ligase (EC 2.3.1.29)
Common Pathway For Synthesis of Aromatic Compounds	Shikimate kinase I (EC 2.7.1.71)
Phenylalanine and Tyrosine Branches from Chorismate	Prephenate and/or arogenate dehydrogenase (unknown specificity) (EC 1.3.1.12)(EC 1.3.1.43)
Glutamine, Glutamate, Aspartate and Asparagine Biosynthesis	Asparagine synthetase [glutamine-hydrolyzing] (EC 6.3.5.4) AsnH
Pyruvate Alanine Serine Interconversions	L-alanine:glyoxylate aminotransferase (EC 2.6.1.44)
Sucrose utilization	Fructokinase (EC 2.7.1.4)
Methylcitrate cycle	2-methylcitrate dehydratase (EC 4.2.1.79)
Methylcitrate cycle	2-methylcitrate synthase (EC 2.3.3.5)
Methylcitrate cycle	Methylisocitrate lyase (EC 4.1.3.30)
Riboflavin synthesis cluster	Transcription termination protein NusB
Sulfatases and sulfatase modifying factor 1	Sulfatase modifying factor 1 precursor (C-alpha-formyglycine- generating enzyme 1)
CBSS-316057.3.peg.563	Cytochrome c oxidase polypeptide III (EC 1.9.3.1)
Biotin biosynthesis	Biotin operon repressor
NAD and NADP cofactor biosynthesis global	Nicotinamidase family protein YcaC
CRISPRs	CRISPR-associated helicase Cas3
Ton and Tol transport systems	tolB protein precursor, periplasmic protein involved in the tonb-independent uptake of group A colicins
Gentisate degradation	Fumarylacetoacetate hydrolase family protein
Single-Rhodanese-domain proteins	Rhodanese domain protein UPF0176, Betaproteobacterial subgroup
Broadly distributed proteins not in subsystems	DUF1022 domain-containing protein
Nitrate and nitrite ammonification	Cytochrome c nitrite reductase, small subunit NrfH
Nitrate and nitrite ammonification	Cytochrome c552 precursor (EC 1.7.2.2)
Nitrate and nitrite ammonification	Nitrite reductase [NAD(P)H] large subunit (EC 1.7.1.4)
Purine Utilization	Periplasmic aromatic aldehyde oxidoreductase, FAD binding subunit YagS
Purine conversions	Inosine-uridine preferring nucleoside hydrolase (EC 3.2.2.1)
Integrons	Integron integrase IntIPac
tRNAs	tRNA-Leu-CAG
N-linked Glycosylation in Bacteria	Alpha-1,3-N-acetylgalactosamine transferase PglA (EC 2.4.1.-)
N-linked Glycosylation in Bacteria	Lipid carrier : UDP-N-acetylgalactosaminyltransferase (EC 2.4.1.-)
Rrf2 family transcriptional regulators	Rrf2 family transcriptional regulator
Toxin-antitoxin replicon stabilization systems	YefM protein (antitoxin to YoeB)
Terminal cytochrome C oxidases	probable cytochrome oxidase (cbb3-type)
Copper homeostasis	Multicopper oxidase

## Sheet: Table S6D
Table S6D. Predicted metabolic functions absent in Bythopirellula goksoeyrii Pr1d but present in Bythopirellula polymerisocia Pla144. Results have been obtained with the "Function-based comparison" tool of the RAST (Rapid Annotation using Subsyste Technology) server.
Subsystem	Role
Chorismate: Intermediate for synthesis of Tryptophan, PAPA antibiotics, PABA, 3-hydroxyanthranilate and more.	Para-aminobenzoate synthase, amidotransferase component (EC 2.6.1.85)
Histidine Biosynthesis	Phosphoribosyl-ATP pyrophosphatase (EC 3.6.1.31)
Creatine and Creatinine Degradation	Creatinine amidohydrolase (EC 3.5.2.10)
Chitin and N-acetylglucosamine utilization	Chitinase (EC 3.2.1.14)
Glyoxylate bypass	Isocitrate dehydrogenase phosphatase (EC 2.7.11.5)/kinase (EC 3.1.3.-)
Glyoxylate bypass	Isocitrate lyase (EC 4.1.3.1)
TCA Cycle	hypothetical protein that often co-occurs with aconitase
Fermentations: Lactate	Fructose-6-phosphate phosphoketolase (EC 4.1.2.22)
Fermentations: Lactate	Xylulose-5-phosphate phosphoketolase (EC 4.1.2.9)
Mannose Metabolism	Beta-mannosidase (EC 3.2.1.25)
Riboflavin synthesis cluster	Phosphatidylglycerophosphatase A (EC 3.1.3.27)
CBSS-216591.1.peg.168	ADP-ribose pyrophosphatase (EC 3.6.1.13)
CBSS-138119.3.peg.2719	Ribosome-binding factor A
CBSS-176299.4.peg.1996A	Bis(5'-nucleosyl)-tetraphosphatase (asymmetrical) (EC 3.6.1.17)
Cluster-based Subsystem Grouping Hypotheticals - perhaps Proteosome Related	Twin-arginine translocation protein TatA
Coenzyme A Biosynthesis	Dephospho-CoA kinase (EC 2.7.1.24)
Pyridoxin(Vitamin B6) Degradation Pathway	Pyridoxal-5'-phosphate phosphatase (EC 3.1.3.74), eukaryotic type
Thiamin biosynthesis	Sulfur carrier protein ThiS
2-phosphoglycolate salvage	Phosphoglycolate phosphatase (EC 3.1.3.18)
Broadly distributed proteins not in subsystems	Putative oxidoreductase YncB
Nitrate and nitrite ammonification	Respiratory nitrate reductase alpha chain (EC 1.7.99.4)
Nitrate and nitrite ammonification	Respiratory nitrate reductase beta chain (EC 1.7.99.4)
High affinity phosphate transporter and control of PHO regulon	Phosphate regulon sensor protein PhoR (SphS) (EC 2.7.13.3)
Polyphosphate	Polyphosphate kinase 2 (EC 2.7.4.1)
ar-431-EC Molybdopterin-guanine dinucleotide biosynthesis	Molybdopterin-guanine dinucleotide biosynthesis protein MobB
Terminal cytochrome d ubiquinol oxidases	Cytochrome d ubiquinol oxidase subunit I (EC 1.10.3.-)
Terminal cytochrome d ubiquinol oxidases	Cytochrome d ubiquinol oxidase subunit II (EC 1.10.3.-)
Auxin biosynthesis	Monoamine oxidase (1.4.3.4)
Osmoregulation	Aquaporin Z
Glutathione: Biosynthesis and gamma-glutamyl cycle	Glutathione synthetase (EC 6.3.2.3)
SigmaB stress responce regulation	Serine phosphatase RsbU, regulator of sigma subunit
Mercuric reductase	PF00070 family, FAD-dependent NAD(P)-disulphide oxidoreductase

## Sheet: Table S6E
Table S6E. Predicted metabolic functions present in Stieleria sp. TBK1r but absent in Stieleria sp. SV_7m_r. Results have been obtained with the "Function-based comparison" tool of the RAST (Rapid Annotation using Subsyste Technology) server.
Subsystem	Role
Glycine and Serine Utilization	Glycine dehydrogenase [decarboxylating] (glycine cleavage system P protein) (EC 1.4.4.2)
Glycine and Serine Utilization	L-serine dehydratase, alpha subunit (EC 4.3.1.17)
Glycine and Serine Utilization	L-serine dehydratase, beta subunit (EC 4.3.1.17)
Common Pathway For Synthesis of Aromatic Compounds	2-keto-3-deoxy-D-arabino-heptulosonate-7-phosphate synthase I alpha (EC 2.5.1.54)
Branched-Chain Amino Acid Biosynthesis	Threonine dehydratase biosynthetic (EC 4.3.1.19)
Lysine Biosynthesis DAP Pathway	Diaminopimelate epimerase (EC 5.1.1.7)
Creatine and Creatinine Degradation	Creatinine amidohydrolase (EC 3.5.2.10)
Creatine and Creatinine Degradation	Cytosine deaminase (EC 3.5.4.1)
Glycolate, glyoxylate interconversions	Glyoxylate reductase (EC 1.1.1.26)
Pyruvate Alanine Serine Interconversions	Alanine dehydrogenase (EC 1.4.1.1)
Pyruvate metabolism I: anaplerotic reactions, PEP	Phosphoenolpyruvate carboxykinase [ATP] (EC 4.1.1.49)
Pyruvate metabolism II: acetyl-CoA, acetogenesis from pyruvate	Acetyl-CoA synthetase (ADP-forming) alpha and beta chains, putative
Pyruvate metabolism II: acetyl-CoA, acetogenesis from pyruvate	Pyruvate decarboxylase (EC 4.1.1.1)
Sucrose utilization	Sucrose-6-phosphate hydrolase (EC 3.2.1.26)
Acetyl-CoA fermentation to Butyrate	3-hydroxyacyl-CoA dehydrogenase (EC 1.1.1.35)
Acetyl-CoA fermentation to Butyrate	3-hydroxybutyryl-CoA epimerase (EC 5.1.2.3)
Acetyl-CoA fermentation to Butyrate	Acetyl-CoA acetyltransferase (EC 2.3.1.9)
Fermentations: Lactate	Phosphate acetyltransferase (EC 2.3.1.8)
Xylose utilization	Xylanase
Glycerate metabolism	Hydroxypyruvate reductase (EC 1.1.1.81)
Glycerol and Glycerol-3-phosphate Uptake and Utilization	Glycerol uptake facilitator protein
Inositol catabolism	Inositol oxygenase (EC 1.13.99.1)
Inositol catabolism	Sodium/myo-inositol cotransporter
Mannitol Utilization	Multiple polyol-specific dehydrogenase (EC 1.1.1.-)
Mannitol Utilization	Predicted mannitol permease
Bacterial checkpoint-control-related cluster	Bacterial checkpoint controller DisA with nucleotide-binding domain
Bacterial checkpoint-control-related cluster	Diadenylate cyclase spyDAC
Rhamnose containing glycans	dTDP-4-dehydrorhamnose reductase (EC 1.1.1.133)
CBSS-1140.3.peg.2017	FIG002343: hypothetical protein
CBSS-1352.1.peg.856	Transcriptional regulator, PadR family
CBSS-336982.3.peg.1011	FIG019045: long form Mg-chelase associated protein with vWA domain
DNA replication cluster 1	DNA polymerase III beta subunit (EC 2.7.7.7)
Biotin biosynthesis	3-ketoacyl-CoA thiolase (EC 2.3.1.16)
NAD and NADP cofactor biosynthesis global	Amidases related to nicotinamidase
DNA Repair Base Excision	DNA-3-methyladenine glycosylase II (EC 3.2.2.21)
DNA repair, bacterial	DNA polymerase IV (EC 2.7.7.7)
Uracil-DNA glycosylase	Domain often clustered or fused with uracil-DNA glycosylase
DNA structural proteins, bacterial	Integration host factor beta subunit
Isoprenoinds for Quinones	All-trans-hexaprenyl-diphosphate synthase (EC 2.5.1.33)
Polyhydroxybutyrate metabolism	Polyhydroxyalkanoic acid synthase
Magnesium transport	Magnesium and cobalt transport protein CorA
Type IV pilus	Leader peptidase (Prepilin peptidase) (EC 3.4.23.43)
Type IV pilus	Multimodular transpeptidase-transglycosylase (EC 2.4.1.129) (EC 3.4.-.-)
Type IV pilus	N-methyltransferase (EC 2.1.1.-)
Multi-subunit cation antiporter	Na(+) H(+) antiporter subunit A
Multi-subunit cation antiporter	Na(+) H(+) antiporter subunit B
Multi-subunit cation antiporter	Na(+) H(+) antiporter subunit C
Multi-subunit cation antiporter	Na(+) H(+) antiporter subunit D
Multi-subunit cation antiporter	Na(+) H(+) antiporter subunit E
Multi-subunit cation antiporter	Na(+) H(+) antiporter subunit F
Multi-subunit cation antiporter	Na(+) H(+) antiporter subunit G
NhaA, NhaD and Sodium-dependent phosphate transporters	Sodium-dependent phosphate transporter
Ton and Tol transport systems	TonB-dependent receptor
Single-Rhodanese-domain proteins	Rhodanese domain protein UPF0176, cyanobacterial/alphaproteobacterial subgroup
Broadly distributed proteins not in subsystems	Putative oxidoreductase YncB
Broadly distributed proteins not in subsystems	YpfJ protein, zinc metalloprotease superfamily
Muconate lactonizing enzyme family	Muconate cycloisomerase (EC 5.5.1.1)
Ammonia assimilation	Ferredoxin-dependent glutamate synthase (EC 1.4.7.1)
Ammonia assimilation	Glutamine synthetase type III, GlnN (EC 6.3.1.2)
Cyanate hydrolysis	Cyanate ABC transporter, permease protein
Cyanate hydrolysis	Cyanate ABC transporter, substrate binding protein
Cyanate hydrolysis	Cyanate hydratase (EC 4.2.1.104)
Nitrosative stress	Nitrite-sensitive transcriptional repressor NsrR
Purine Utilization	Guanine deaminase (EC 3.5.4.3)
Purine conversions	AMP nucleosidase (EC 3.2.2.4)
Purine conversions	Adenine phosphoribosyltransferase (EC 2.4.2.7)
pyrimidine conversions	Thymidine kinase (EC 2.7.1.21)
Hydantoin metabolism	D-hydantoinase (EC 3.5.2.2)
Hydantoin metabolism	Deacetylases, including yeast histone deacetylase and acetoin utilization protein
Hydantoin metabolism	Dihydropyrimidinase (EC 3.5.2.2)
Hydantoin metabolism	N-carbamoyl-L-amino acid hydrolase (EC 3.5.1.87)
Phage DNA synthesis	DNA adenine methyltransferase, phage-associated
Integrons	Integron integrase
Phosphate metabolism	NAD(P) transhydrogenase subunit beta (EC 1.6.1.2)
Phosphate metabolism	Probable low-affinity inorganic phosphate transporter
Polyphosphate	Polyphosphate kinase 2 (EC 2.7.4.1)
Potassium homeostasis	Kef-type K+ transport systems (NAD-binding component fused to domain related to exopolyphosphatase)
Potassium homeostasis	Kup system potassium uptake protein
Potassium homeostasis	Large-conductance mechanosensitive channel
Potassium homeostasis	Potassium efflux system KefA protein
Translation initiation factors bacterial	Translation initiation factor SUI1-related protein
Omega peptidases (EC 3.4.19.-)	Isoaspartyl aminopeptidase (EC 3.4.19.5)
Protein degradation	Asp-X dipeptidase
RNA 3&#39;-terminal phosphate cyclase	RNA 3'-terminal phosphate cyclase (EC 6.5.1.4)
RNA 3&#39;-terminal phosphate cyclase	Transcriptional regulatory protein RtcR
RNA methylation	tRNA (guanosine(18)-2'-O)-methyltransferase (EC 2.1.1.34)
tRNA processing	Ribonuclease P protein component (EC 3.1.26.5)
tRNA processing	Ribonuclease Z (EC 3.1.26.11)
Transcription factors bacterial	Regulator of nucleoside diphosphate kinase
Transcription factors bacterial	Transcription accessory protein (S1 RNA-binding domain)
Transcription factors bacterial	Transcriptional activator RfaH
Toxin-antitoxin replicon stabilization systems	VapC toxin protein
Anaerobic respiratory reductases	Flavodoxin reductases (ferredoxin-NADPH reductases) family 1
Terminal cytochrome C oxidases	FixO3 cytochrome-c oxidase subunit
Terminal cytochrome C oxidases	probable cytochrome oxidase (cbb3-type)
Terminal cytochrome d ubiquinol oxidases	Cytochrome d ubiquinol oxidase subunit I (EC 1.10.3.-)
Terminal cytochrome d ubiquinol oxidases	Cytochrome d ubiquinol oxidase subunit II (EC 1.10.3.-)
NiFe hydrogenase maturation	[NiFe] hydrogenase metallocenter assembly protein HypC
Respiratory Complex I	NADH ubiquinone oxidoreductase chain A (EC 1.6.5.3)
Respiratory Complex I	NADH-ubiquinone oxidoreductase chain B (EC 1.6.5.3)
Respiratory Complex I	NADH-ubiquinone oxidoreductase chain C (EC 1.6.5.3)
Respiratory Complex I	NADH-ubiquinone oxidoreductase chain D (EC 1.6.5.3)
Respiratory Complex I	NADH-ubiquinone oxidoreductase chain H (EC 1.6.5.3)
Respiratory Complex I	NADH-ubiquinone oxidoreductase chain I (EC 1.6.5.3)
Respiratory Complex I	NADH-ubiquinone oxidoreductase chain L (EC 1.6.5.3)
Respiratory Complex I	NADH-ubiquinone oxidoreductase chain M (EC 1.6.5.3)
Respiratory Complex I	NADH-ubiquinone oxidoreductase chain N (EC 1.6.5.3)
Respiratory dehydrogenases 1	NADH dehydrogenase (EC 1.6.99.3)
Soluble cytochromes and functionally related electron carriers	Probable cytochrome c-552
Synthesis of osmoregulated periplasmic glucans	Glucans biosynthesis protein G precursor
CoA disulfide thiol-disulfide redox system	CoA-disulfide reductase (EC 1.8.1.14)
Glutathione: Biosynthesis and gamma-glutamyl cycle	Gamma-glutamyltranspeptidase (EC 2.3.2.2)
Glutathione: Biosynthesis and gamma-glutamyl cycle	Glutathione synthetase (EC 6.3.2.3)
Oxidative stress	Phytochrome, two-component sensor histidine kinase (EC 2.7.3.-)
Oxidative stress	Superoxide dismutase [Cu-Zn] precursor (EC 1.15.1.1)
Hfl operon	HflC protein
Hfl operon	HflK protein
Mycobacterium virulence operon possibly involved in quinolinate biosynthesis	Quinolinate synthetase (EC 2.5.1.72)
Cobalt-zinc-cadmium resistance	Cadmium-transporting ATPase (EC 3.6.3.3)
Cobalt-zinc-cadmium resistance	Cobalt-zinc-cadmium resistance protein
Cobalt-zinc-cadmium resistance	Nickel-cobalt-cadmium resistance protein NccB
Copper homeostasis	Copper resistance protein B
Copper homeostasis	Multicopper oxidase
Copper homeostasis: copper tolerance	Periplasmic divalent cation tolerance protein CutA
Mercuric reductase	PF00070 family, FAD-dependent NAD(P)-disulphide oxidoreductase

## Sheet: Table S6F
Table S6F. Predicted metabolic functions absent in Stieleria sp. TBK1r but present in Stieleria sp. SV_7m_r. Results have been obtained with the "Function-based comparison" tool of the RAST (Rapid Annotation using Subsyste Technology) server.
Subsystem	Role
Glycine Biosynthesis	2-amino-3-ketobutyrate coenzyme A ligase (EC 2.3.1.29)
Glycine Biosynthesis	L-threonine 3-dehydrogenase (EC 1.1.1.103)
Glycine and Serine Utilization	Glycine dehydrogenase [decarboxylating] (glycine cleavage system P1 protein) (EC 1.4.4.2)
Glycine and Serine Utilization	Glycine dehydrogenase [decarboxylating] (glycine cleavage system P2 protein) (EC 1.4.4.2)
Glycine and Serine Utilization	L-serine dehydratase, (PLP)-dependent (EC 4.3.1.17)
Glutamine, Glutamate, Aspartate and Asparagine Biosynthesis	Glutaminase (EC 3.5.1.2)
Chitin and N-acetylglucosamine utilization	Chitinase (EC 3.2.1.14)
Maltose and Maltodextrin Utilization	Maltodextrin glucosidase (EC 3.2.1.20)
Fermentations: Lactate	Fructose-6-phosphate phosphoketolase (EC 4.1.2.22)
Fermentations: Lactate	Xylulose-5-phosphate phosphoketolase (EC 4.1.2.9)
D-galactonate catabolism	2-dehydro-3-deoxygalactonokinase (EC 2.7.1.58)
D-galactonate catabolism	2-dehydro-3-deoxyphosphogalactonate aldolase (EC 4.1.2.21)
Rhamnose containing glycans	Teichoic acid export ATP-binding protein TagH (EC 3.6.3.40)
Cluster-based Subsystem Grouping Hypotheticals	Twin-arginine translocation protein TatA
Coenzyme A Biosynthesis cluster	Aspartate 1-decarboxylase (EC 4.1.1.11)
NAD and NADP cofactor biosynthesis global	Nicotinamidase family protein YcaC
Cobalamin synthesis	Adenosylcobinamide kinase (EC 2.7.1.156)
Cobalamin synthesis	Adenosylcobinamide-phosphate guanylyltransferase (EC 2.7.7.62)
Cobalamin synthesis	Adenosylcobinamide-phosphate synthase (EC 6.3.1.10)
Cobalamin synthesis	Cob(I)alamin adenosyltransferase (EC 2.5.1.17)
Cobalamin synthesis	Cobalamin biosynthesis protein BluB
Cobalamin synthesis	Cobalamin synthase (EC 2.7.8.26)
Cobalamin synthesis	Cobyric acid synthase (EC 6.3.5.10)
Cobalamin synthesis	Nicotinate-nucleotide--dimethylbenzimidazole phosphoribosyltransferase (EC 2.4.2.21)
Thiamin biosynthesis	Glycine oxidase ThiO (EC 1.4.3.19)
Isoprenoinds for Quinones	Decaprenyl diphosphate synthase (EC 2.5.1.91)
TRAP Transporter collection	TRAP-type C4-dicarboxylate transport system, large permease component
Ton and Tol transport systems	4-hydroxybenzoyl-CoA thioesterase family active site
Ton and Tol transport systems	TolA protein
Single-Rhodanese-domain proteins	Rhodanese domain protein UPF0176
Purine Utilization	Periplasmic aromatic aldehyde oxidoreductase, FAD binding subunit YagS
Purine conversions	5'-nucleotidase (EC 3.1.3.5)
Integrons	Integron integrase IntIPac
tRNA aminoacylation, Asp and Asn	Aspartyl-tRNA(Asn) amidotransferase subunit C (EC 6.3.5.6)
tRNA aminoacylation, Glu and Gln	Glutamyl-tRNA(Gln) amidotransferase subunit C (EC 6.3.5.7)
tRNAs	tRNA-Ser-CGA
cAMP signaling in bacteria	Prophage Clp protease-like protein
F0F1-type ATP synthase	ATP synthase F0 sector subunit b (EC 3.6.3.14)
F0F1-type ATP synthase	ATP synthase F0 sector subunit c (EC 3.6.3.14)
Periplasmic Stress Response	Outer membrane stress sensor protease DegQ, serine protease
Bacterial hemoglobins	Cyanoglobin
Bacterial hemoglobins	Hemoglobin-like protein HbO
