# Supplementary material for: Comparative genomic analyses of aerobic planctomycetes isolated from the deep sea and the ocean surface
Source: Antonie Van Leeuwenhoek. 2024 Nov 25;118(1):33. doi: 10.1007/s10482-024-02041-0 (PMC11588811; doi:10.1007/s10482-024-02041-0)
Supplement: Supplementary file 7 — Supplementary file7 (XLSX 30 KB) [file 10482_2024_2041_MOESM7_ESM.xlsx]

## Sheet: TBK1r and SV_7m_r
Table S7. AMRFinderPlus results for the Stieleria strain pair
Strain	Protein id	Element symbol	Element name	Scope	Type	Subtype	Class	Subclass	Method	Target length	Reference sequence length	% Coverage of reference	% Identity to reference	Alignment length	Closest reference accession	Closest reference name	HMM accession	HMM description
TBK1_r	TBK1_05670	acr3	arsenite efflux transporter Acr3	plus	STRESS	METAL	ARSENIC	ARSENITE	BLASTP	414	383	90.6	56.73	379	BAA18405.1	arsenite efflux transporter Acr3	NA	NA
SV_7m_r	SV_7m_r_24140	arsA	arsenite efflux transporter ATPase subunit ArsA	plus	STRESS	METAL	ARSENIC	ARSENITE	BLASTP	590	583	98.11	49.83	574	AAA21094.1	arsenite efflux transporter ATPase subunit ArsA	NA	NA
TBK1_r	TBK1_34100	arsA	arsenite efflux transporter ATPase subunit ArsA	plus	STRESS	METAL	ARSENIC	ARSENITE	BLASTP	599	583	99.66	51.44	589	AAB09626.1	arsenite efflux transporter ATPase subunit ArsA	NA	NA
SV_7m_r	SV_7m_r_05220	arsC	thioredoxin-dependent arsenate reductase	plus	STRESS	METAL	ARSENIC	ARSENATE	BLASTP	135	131	90.84	42.52	127	AAA25638.1	thioredoxin-dependent arsenate reductase	NA	NA
TBK1_r	TBK1_36710	arsC	glutaredoxin-dependent arsenate reductase	plus	STRESS	METAL	ARSENIC	ARSENATE	PARTIALP	116	141	78.72	43.24	111	AAB09628.1	glutaredoxin-dependent arsenate reductase	NA	NA
SV_7m_r	SV_7m_r_24120	arsD	arsenite efflux transporter metallochaperone ArsD	plus	STRESS	METAL	ARSENIC	ARSENITE	HMM	131	121	100	38.64	132	KAA9473342.1	arsenite efflux transporter metallochaperone ArsD	NF033727.1	arsenite efflux transporter metallochaperone ArsD
TBK1_r	TBK1_34090	arsD	arsenite efflux transporter metallochaperone ArsD	plus	STRESS	METAL	ARSENIC	ARSENITE	BLASTP	123	120	100	43.09	123	AAA93060.1	arsenite efflux transporter metallochaperone ArsD	NF033727.1	arsenite efflux transporter metallochaperone ArsD
SV_7m_r	SV_7m_r_36900	bcrA	bacitracin resistance ABC transporter ATP-binding subunit BcrA	core	AMR	AMR	BACITRACIN	BACITRACIN	PARTIALP	339	307	71.66	41.05	229	WP_002389535.1	bacitracin resistance ABC transporter ATP-binding subunit BcrA	NA	NA
SV_7m_r	SV_7m_r_47280	bcrA	bacitracin resistance ABC transporter ATP-binding subunit BcrA	core	AMR	AMR	BACITRACIN	BACITRACIN	PARTIALP	334	307	70.68	42.27	220	WP_002389535.1	bacitracin resistance ABC transporter ATP-binding subunit BcrA	NA	NA
TBK1_r	TBK1_07950	bcrA	bacitracin resistance ABC transporter ATP-binding subunit BcrA	core	AMR	AMR	BACITRACIN	BACITRACIN	PARTIALP	337	307	70.68	41.82	220	WP_002389535.1	bacitracin resistance ABC transporter ATP-binding subunit BcrA	NA	NA
TBK1_r	TBK1_24500	bcrA	bacitracin resistance ABC transporter ATP-binding subunit BcrA	core	AMR	AMR	BACITRACIN	BACITRACIN	PARTIALP	365	307	71.66	41.48	229	WP_002389535.1	bacitracin resistance ABC transporter ATP-binding subunit BcrA	NA	NA
SV_7m_r	SV_7m_r_53330	bepG	multidrug efflux RND transporter permease subunit BepG	plus	AMR	AMR	EFFLUX	EFFLUX	BLASTP	1041	1074	96.37	47.73	1037	AAN33534.1	multidrug efflux RND transporter permease subunit BepG	NA	NA
TBK1_r	TBK1_31970	bpsD	sugar transferase BpsD	plus	VIRULENCE	VIRULENCE	NA	NA	PARTIALP	431	223	82.51	41.3	184	QPS53461.1	sugar transferase BpsD	NA	NA
TBK1_r	TBK1_35770	bpsD	sugar transferase BpsD	plus	VIRULENCE	VIRULENCE	NA	NA	PARTIALP	564	223	83.41	43.78	201	QPS53461.1	sugar transferase BpsD	NA	NA
SV_7m_r	SV_7m_r_31840	cadA	cadmium-translocating P-type ATPase CadA	plus	STRESS	METAL	CADMIUM	CADMIUM	PARTIALP	829	705	83.83	41.48	610	BCA86951.1	cadmium-translocating P-type ATPase CadA	NA	NA
TBK1_r	TBK1_43310	cadA	cadmium-translocating P-type ATPase CadA	plus	STRESS	METAL	CADMIUM	CADMIUM	BLASTP	714	705	98.3	41.22	706	BCA86951.1	cadmium-translocating P-type ATPase CadA	NA	NA
TBK1_r	TBK1_47960	cadA	cadmium-translocating P-type ATPase CadA	plus	STRESS	METAL	CADMIUM	CADMIUM	PARTIALP	817	705	83.69	40.29	613	BCA86951.1	cadmium-translocating P-type ATPase CadA	NA	NA
TBK1_r	TBK1_12140	cadC	Cd(II)-sensing metalloregulatory transcriptional repressor CadC	plus	STRESS	METAL	CADMIUM	CADMIUM	PARTIALP	109	119	63.03	40	75	AAA25276.1	Cd(II)-sensing metalloregulatory transcriptional repressor CadC	NA	NA
SV_7m_r	SV_7m_r_20690	cesC	cereulide export ABC transporter permease ATP-binding protein CesC	plus	VIRULENCE	VIRULENCE	NA	NA	PARTIALP	270	291	74.57	41.89	222	ABD14713.1	cereulide export ABC transporter permease ATP-binding protein CesC	NA	NA
TBK1_r	TBK1_67800	cesC	cereulide export ABC transporter permease ATP-binding protein CesC	plus	VIRULENCE	VIRULENCE	NA	NA	PARTIALP	247	291	73.88	40.91	220	ABD14713.1	cereulide export ABC transporter permease ATP-binding protein CesC	NA	NA
SV_7m_r	SV_7m_r_13220	clpK	heat shock survival AAA family ATPase ClpK	plus	STRESS	HEAT	NA	NA	PARTIALP	882	949	83.14	42.76	877	ASF80763.1	heat shock survival AAA family ATPase ClpK	NA	NA
SV_7m_r	SV_7m_r_42610	clpK	heat shock survival AAA family ATPase ClpK	plus	STRESS	HEAT	NA	NA	PARTIALP	882	949	81.77	45.51	802	ASF80763.1	heat shock survival AAA family ATPase ClpK	NA	NA
TBK1_r	TBK1_31550	clpK	heat shock survival AAA family ATPase ClpK	plus	STRESS	HEAT	NA	NA	PARTIALP	882	949	81.77	45.19	801	ASF80763.1	heat shock survival AAA family ATPase ClpK	NA	NA
TBK1_r	TBK1_57300	clpK	heat shock survival AAA family ATPase ClpK	plus	STRESS	HEAT	NA	NA	PARTIALP	881	949	83.14	42.32	879	ASF80763.1	heat shock survival AAA family ATPase ClpK	NA	NA
SV_7m_r	SV_7m_r_31940	cnrA	nickel efflux RND transporter permease subunit CnrA	plus	STRESS	METAL	NICKEL	NICKEL	BLASTP	1073	1076	98.05	41	1061	ABF13069.1	nickel efflux RND transporter permease subunit CnrA	NA	NA
TBK1_r	TBK1_43380	cnrA	nickel efflux RND transporter permease subunit CnrA	plus	STRESS	METAL	NICKEL	NICKEL	BLASTP	1078	1076	98.05	42	1062	ABF13069.1	nickel efflux RND transporter permease subunit CnrA	NA	NA
TBK1_r	TBK1_44020	copA	laccase-like oxidase CopA	plus	STRESS	METAL	COPPER	COPPER	BLASTP	616	564	99.29	47.72	614	AAP88295.1	laccase-like oxidase CopA	NA	NA
TBK1_r	TBK1_29600	copR	heavy metal response regulator transcription factor CopR	plus	STRESS	METAL	COPPER	COPPER	PARTIALP	1712	231	56.28	40	140	ACL13561.1	heavy metal response regulator transcription factor CopR	NA	NA
TBK1_r	TBK1_47330	copR	heavy metal response regulator transcription factor CopR	plus	STRESS	METAL	COPPER	COPPER	BLASTP	225	227	99.56	44.69	226	AAA25803.1	heavy metal response regulator transcription factor CopR	NA	NA
TBK1_r	TBK1_76570	copR	heavy metal response regulator transcription factor CopR	plus	STRESS	METAL	COPPER	COPPER	PARTIALP	143	227	51.1	41.18	119	AAA25803.1	heavy metal response regulator transcription factor CopR	NA	NA
TBK1_r	TBK1_31890	dfrA18	trimethoprim-resistant dihydrofolate reductase DfrA18	core	AMR	AMR	TRIMETHOPRIM	TRIMETHOPRIM	PARTIALP	171	184	75.54	41.73	139	WP_001031075.1	trimethoprim-resistant dihydrofolate reductase DfrA18	NA	NA
SV_7m_r	SV_7m_r_40080	dfrA41	trimethoprim-resistant dihydrofolate reductase DfrA41	core	AMR	AMR	TRIMETHOPRIM	TRIMETHOPRIM	PARTIALP	177	170	83.53	44.44	144	WP_004729503.1	trimethoprim-resistant dihydrofolate reductase DfrA41	NA	NA
TBK1_r	TBK1_32030	dpsA	non-specific DNA-binding protein DpsA	plus	STRESS	METAL	NA	NA	PARTIALP	145	162	86.42	43.57	140	AAN04250.1	non-specific DNA-binding protein DpsA	NA	NA
TBK1_r	TBK1_47970	gadD1	glutamate decarboxylase GadD1	plus	STRESS	ACID	NA	NA	BLASTP	463	462	93.72	46.42	433	CAC98526.1	glutamate decarboxylase GadD1	NA	NA
SV_7m_r	SV_7m_r_33690	golT	gold/copper-translocating P-type ATPase GolT	plus	STRESS	METAL	COPPER/GOLD	COPPER/GOLD	BLASTP	766	762	96.85	41.63	759	AAL19307.1	gold/copper-translocating P-type ATPase GolT	NA	NA
TBK1_r	TBK1_24890	golT	gold/copper-translocating P-type ATPase GolT	plus	STRESS	METAL	COPPER/GOLD	COPPER/GOLD	BLASTP	753	762	94.23	43.09	738	AAL19307.1	gold/copper-translocating P-type ATPase GolT	NA	NA
SV_7m_r	SV_7m_r_48780	katP	catalase/peroxidase KatP	plus	VIRULENCE	VIRULENCE	NA	NA	BLASTP	786	736	99.46	59.7	742	BAA31832.1	catalase/peroxidase KatP	NA	NA
TBK1_r	TBK1_34070	katP	catalase/peroxidase KatP	plus	VIRULENCE	VIRULENCE	NA	NA	BLASTP	785	736	95.38	63.79	707	BAA31832.1	catalase/peroxidase KatP	NA	NA
SV_7m_r	SV_7m_r_16550	mdsB	multidrug efflux RND transporter permease subunit MdsB	plus	AMR	AMR	EFFLUX	EFFLUX	BLASTP	1062	1055	99.34	50.71	1049	AAL19305.1	multidrug efflux RND transporter permease subunit MdsB	NA	NA
SV_7m_r	SV_7m_r_25470	narA	ionophore ABC transporter ATP-binding subunit NarA	plus	AMR	AMR	IONOPHORE	MADURAMICIN/NARASIN/SALINOMYCIN	PARTIALP	360	293	74.74	40.18	219	QHA94808.1	ionophore ABC transporter ATP-binding subunit NarA	NA	NA
TBK1_r	TBK1_40140	oqxB	multidrug efflux RND transporter permease subunit OqxB	core	AMR	AMR	PHENICOL/QUINOLONE	PHENICOL/QUINOLONE	PARTIALP	1160	1050	52.95	40.88	565	WP_063865483.1	multidrug efflux RND transporter permease subunit OqxB23	NA	NA
TBK1_r	TBK1_25970	silP	Ag(+)-translocating P-type ATPase SilP	plus	STRESS	METAL	SILVER	SILVER	BLASTP	816	824	94.66	51.57	797	AAD11750.1	Ag(+)-translocating P-type ATPase SilP	NA	NA
TBK1_r	TBK1_27230	silP	Ag(+)-translocating P-type ATPase SilP	plus	STRESS	METAL	SILVER	SILVER	BLASTP	797	824	94.9	51.81	801	AAD11750.1	Ag(+)-translocating P-type ATPase SilP	NA	NA
TBK1_r	TBK1_42200	silP	Ag(+)-translocating P-type ATPase SilP	plus	STRESS	METAL	SILVER	SILVER	BLASTP	815	824	94.66	51.69	797	AAD11750.1	Ag(+)-translocating P-type ATPase SilP	NA	NA
TBK1_r	TBK1_44080	silP	Ag(+)-translocating P-type ATPase SilP	plus	STRESS	METAL	SILVER	SILVER	BLASTP	794	824	94.66	54.51	787	AAD11750.1	Ag(+)-translocating P-type ATPase SilP	NA	NA
TBK1_r	TBK1_47940	silP	Ag(+)-translocating P-type ATPase SilP	plus	STRESS	METAL	SILVER	SILVER	PARTIALP	476	824	56.31	58.06	465	AAD11750.1	Ag(+)-translocating P-type ATPase SilP	NA	NA
SV_7m_r	SV_7m_r_11380	silR	copper/silver response regulator transcription factor SilR	plus	STRESS	METAL	COPPER/SILVER	COPPER/SILVER	PARTIALP	541	226	51.33	40.34	119	SPD96883.1	copper/silver response regulator transcription factor SilR	NA	NA
TBK1_r	TBK1_76180	tet(A)	tetracycline efflux MFS transporter Tet(A)	core	AMR	AMR	TETRACYCLINE	TETRACYCLINE	PARTIALP	458	399	87.97	40.56	355	WP_000804063.1	tetracycline efflux MFS transporter Tet(A)	NA	NA
SV_7m_r	SV_7m_r_02020	tet(C)	tetracycline efflux MFS transporter Tet(C)	core	AMR	AMR	TETRACYCLINE	TETRACYCLINE	PARTIALP	457	396	89.9	41.67	360	WP_063856071.1	tetracycline efflux MFS transporter Tet(C)	NA	NA
SV_7m_r	SV_7m_r_25500	trxLHR	heat resistance system thioredoxin Trx-GI	plus	STRESS	HEAT	NA	NA	PARTIALP	108	146	60.27	48.86	88	APX31176.1	heat resistance system thioredoxin Trx-GI	NA	NA
SV_7m_r	SV_7m_r_40060	trxLHR	heat resistance system thioredoxin Trx-GI	plus	STRESS	HEAT	NA	NA	PARTIALP	109	146	55.48	44.44	81	APX31176.1	heat resistance system thioredoxin Trx-GI	NA	NA
TBK1_r	TBK1_25470	trxLHR	heat resistance system thioredoxin Trx-GI	plus	STRESS	HEAT	NA	NA	BLASTP	145	146	92.47	51.11	135	APX31176.1	heat resistance system thioredoxin Trx-GI	NA	NA
TBK1_r	TBK1_31870	trxLHR	heat resistance system thioredoxin Trx-GI	plus	STRESS	HEAT	NA	NA	PARTIALP	109	146	54.11	44.3	79	APX31176.1	heat resistance system thioredoxin Trx-GI	NA	NA
TBK1_r	TBK1_43340	trxLHR	heat resistance system thioredoxin Trx-GI	plus	STRESS	HEAT	NA	NA	PARTIALP	163	146	60.27	40.91	88	APX31176.1	heat resistance system thioredoxin Trx-GI	NA	NA
TBK1_r	TBK1_53350	vanR-E	vancomycin resistance response regulator transcription factor VanR-E	core	AMR	AMR	GLYCOPEPTIDE	VANCOMYCIN	PARTIALP	138	229	50.22	40.17	117	WP_063856718.1	vancomycin resistance response regulator transcription factor VanR-E	NA	NA
TBK1_r	TBK1_37740	vat(I)	streptogramin A O-acetyltransferase Vat(I)	core	AMR	AMR	STREPTOGRAMIN	STREPTOGRAMIN	PARTIALP	232	210	51.9	42.2	109	WP_071218948.1	streptogramin A O-acetyltransferase Vat(I)	NA	NA
SV_7m_r	SV_7m_r_44510	yfeB	iron/manganese ABC transporter ATP-binding protein YfeB	plus	VIRULENCE	VIRULENCE	NA	NA	PARTIALP	271	296	79.73	44.07	236	AAC46148.1	iron/manganese ABC transporter ATP-binding protein YfeB	NA	NA
TBK1_r	TBK1_28000	yfeB	iron/manganese ABC transporter ATP-binding protein YfeB	plus	VIRULENCE	VIRULENCE	NA	NA	PARTIALP	277	296	79.73	43.64	236	AAC46148.1	iron/manganese ABC transporter ATP-binding protein YfeB	NA	NA

## Sheet: Pr1d and Pla144
Table S8. AMRFinderPlus results for the Bythopirellula strain pair
Strain	Protein id	Element symbol	Element name	Scope	Type	Subtype	Class	Subclass	Method	Target length	Reference sequence length	% Coverage of reference	% Identity to reference	Alignment length	Closest reference accession	Closest reference name	HMM accession	HMM description
Pr1d	QEG37490.1	acr3	arsenite efflux transporter Acr3	plus	STRESS	METAL	ARSENIC	ARSENITE	BLASTP	367	346	98.55	71.26	341	CAB14520.2	arsenite efflux transporter Acr3	NA	NA
Pla144	TWU30514.1	acr3	arsenite efflux transporter Acr3	plus	STRESS	METAL	ARSENIC	ARSENITE	BLASTP	370	346	98.55	72.43	341	CAB14520.2	arsenite efflux transporter Acr3	NA	NA
Pr1d	QEG37491.1	arsC	thioredoxin-dependent arsenate reductase	plus	STRESS	METAL	ARSENIC	ARSENATE	PARTIALP	145	139	87.77	56.8	125	CAB14519.1	thioredoxin-dependent arsenate reductase	NA	NA
Pla144	TWU30513.1	arsC	thioredoxin-dependent arsenate reductase	plus	STRESS	METAL	ARSENIC	ARSENATE	PARTIALP	145	139	87.77	52	125	CAB14519.1	thioredoxin-dependent arsenate reductase	NA	NA
Pr1d	QEG37075.1	arsR	As(III)-sensing metalloregulatory transcriptional repressor ArsR	plus	STRESS	METAL	ARSENIC	ARSENITE	PARTIALP	107	121	71.9	40.91	88	EGJ25783.1	As(III)-sensing metalloregulatory transcriptional repressor ArsR	NA	NA
Pr1d	QEG37492.1	arsR	As(III)-sensing metalloregulatory transcriptional repressor ArsR	plus	STRESS	METAL	ARSENIC	ARSENIC	BLASTP	115	106	95.28	42.72	103	ADZ44504.1	As(III)-sensing metalloregulatory transcriptional repressor ArsR	NA	NA
Pla144	TWU30516.1	arsR	As(III)-sensing metalloregulatory transcriptional repressor ArsR	plus	STRESS	METAL	ARSENIC	ARSENITE	PARTIALP	107	121	71.9	40.91	88	EGJ25783.1	As(III)-sensing metalloregulatory transcriptional repressor ArsR	NA	NA
Pr1d	QEG35517.1	bcrA	bacitracin resistance ABC transporter ATP-binding subunit BcrA	core	AMR	AMR	BACITRACIN	BACITRACIN	PARTIALP	315	307	70.68	42.27	220	WP_002389535.1	bacitracin resistance ABC transporter ATP-binding subunit BcrA	NA	NA
Pr1d	QEG37814.1	bepG	multidrug efflux RND transporter permease subunit BepG	plus	AMR	AMR	EFFLUX	EFFLUX	BLASTP	1041	1074	96.37	47.34	1035	AAN33534.1	multidrug efflux RND transporter permease subunit BepG	NA	NA
Pla144	TWU30197.1	bepG	multidrug efflux RND transporter permease subunit BepG	plus	AMR	AMR	EFFLUX	EFFLUX	BLASTP	1041	1074	97.21	47.22	1044	AAN33534.1	multidrug efflux RND transporter permease subunit BepG	NA	NA
Pla144	TWU28396.1	bla	class A beta-lactamase	core	AMR	AMR	BETA-LACTAM	BETA-LACTAM	HMM	330	345	89.28	38.96	308	WP_063842277.1	class A beta-lactamase	NF033103.1	class A beta-lactamase
Pr1d	QEG34816.1	bpsD	sugar transferase BpsD	plus	VIRULENCE	VIRULENCE	NA	NA	PARTIALP	357	223	82.51	42.93	184	QPS53461.1	sugar transferase BpsD	NA	NA
Pla144	TWU20862.1	bpsD	sugar transferase BpsD	plus	VIRULENCE	VIRULENCE	NA	NA	PARTIALP	363	223	82.51	44.02	184	QPS53461.1	sugar transferase BpsD	NA	NA
Pla144	TWU28099.1	bpsD	sugar transferase BpsD	plus	VIRULENCE	VIRULENCE	NA	NA	PARTIALP	542	223	87.89	44.5	200	QPS53461.1	sugar transferase BpsD	NA	NA
Pr1d	QEG35898.1	cadA	cadmium-translocating P-type ATPase CadA	plus	STRESS	METAL	CADMIUM	CADMIUM	PARTIALP	820	705	83.26	40.86	607	BCA86951.1	cadmium-translocating P-type ATPase CadA	NA	NA
Pr1d	QEG37209.1	cadA	cadmium-translocating P-type ATPase CadA	plus	STRESS	METAL	CADMIUM	CADMIUM	PARTIALP	713	705	85.53	47.37	608	BCA86951.1	cadmium-translocating P-type ATPase CadA	NA	NA
Pla144	TWU22740.1	cadA	cadmium-translocating P-type ATPase CadA	plus	STRESS	METAL	CADMIUM	CADMIUM	PARTIALP	736	705	85.53	45.87	606	BCA86951.1	cadmium-translocating P-type ATPase CadA	NA	NA
Pr1d	QEG37508.1	clbC	23S rRNA (adenine(2503)-C(8))-methyltransferase ClbC	core	AMR	AMR	PHENICOL/LINCOSAMIDE/OXAZOLIDINONE/PLEUROMUTILIN/STREPTOGRAMIN	CHLORAMPHENICOL/CLINDAMYCIN/FLORFENICOL/LINEZOLID/STREPTOGRAMIN A/TIAMULIN	PARTIALP	348	344	76.45	41.64	269	WP_011987126.1	Cfr family 23S rRNA (adenine(2503)-C(8))-methyltransferase	NA	NA
Pla144	TWU30386.1	clbC	23S rRNA (adenine(2503)-C(8))-methyltransferase ClbC	core	AMR	AMR	LINCOSAMIDE/MACROLIDE/STREPTOGRAMIN	LINCOSAMIDE/MACROLIDE/STREPTOGRAMIN	PARTIALP	348	343	78.13	41.24	274	WP_015892743.1	23S rRNA (adenine(2503)-C(8))-methyltransferase ClbC	NA	NA
Pr1d	QEG34806.1	clpK	heat shock survival AAA family ATPase ClpK	plus	STRESS	HEAT	NA	NA	PARTIALP	886	949	81.77	43.64	873	ASF80763.1	heat shock survival AAA family ATPase ClpK	NA	NA
Pr1d	QEG37023.1	clpK	heat shock survival AAA family ATPase ClpK	plus	STRESS	HEAT	NA	NA	PARTIALP	851	949	87.25	43.9	852	ASF80763.1	heat shock survival AAA family ATPase ClpK	NA	NA
Pla144	TWU21925.1	clpK	heat shock survival AAA family ATPase ClpK	plus	STRESS	HEAT	NA	NA	PARTIALP	851	949	87.25	43.54	852	ASF80763.1	heat shock survival AAA family ATPase ClpK	NA	NA
Pla144	TWU25690.1	clpK	heat shock survival AAA family ATPase ClpK	plus	STRESS	HEAT	NA	NA	PARTIALP	885	949	81.77	43.39	878	ASF80763.1	heat shock survival AAA family ATPase ClpK	NA	NA
Pr1d	QEG35859.1	cnrA	nickel efflux RND transporter permease subunit CnrA	plus	STRESS	METAL	NICKEL	NICKEL	BLASTP	1056	1076	98.33	48.18	1071	ABF13069.1	nickel efflux RND transporter permease subunit CnrA	NA	NA
Pr1d	QEG35894.1	cnrA	nickel efflux RND transporter permease subunit CnrA	plus	STRESS	METAL	NICKEL	NICKEL	BLASTP	1078	1076	98.05	41.94	1061	ABF13069.1	nickel efflux RND transporter permease subunit CnrA	NA	NA
Pla144	TWU29661.1	gadD1	glutamate decarboxylase GadD1	plus	STRESS	ACID	NA	NA	BLASTP	465	462	94.81	43.61	438	CAC98526.1	glutamate decarboxylase GadD1	NA	NA
Pla144	TWU27634.1	hsp20	small heat shock protein sHSP20	plus	STRESS	HEAT	NA	NA	PARTIALP	152	189	52.91	40.59	101	CDY80020.1	small heat shock protein sHSP20	NA	NA
Pr1d	QEG34010.1	katP	catalase/peroxidase KatP	plus	VIRULENCE	VIRULENCE	NA	NA	BLASTP	750	736	95.79	59.02	732	BAA31832.1	catalase/peroxidase KatP	NA	NA
Pla144	TWU28237.1	katP	catalase/peroxidase KatP	plus	VIRULENCE	VIRULENCE	NA	NA	BLASTP	748	736	96.6	58.67	738	BAA31832.1	catalase/peroxidase KatP	NA	NA
Pr1d	QEG32936.1	ranA	multidrug efflux ABC transporter ATP-binding subunit RanA	plus	AMR	AMR	EFFLUX	EFFLUX	PARTIALP	271	258	81.78	41.04	212	ADZ12699.1	multidrug efflux ABC transporter ATP-binding subunit RanA	NA	NA
Pr1d	QEG33548.1	shsP	small heat shock protein sHSP20-GI	plus	STRESS	HEAT	NA	NA	PARTIALP	144	152	66.45	40.59	101	ASF80771.1	small heat shock protein sHSP20-GI	NA	NA
Pla144	TWU22755.1	silA	Cu(+)/Ag(+) efflux RND transporter permease subunit SilA	plus	STRESS	METAL	COPPER/SILVER	COPPER/SILVER	PARTIALP	1171	1048	52	40.22	552	AAD11749.1	Cu(+)/Ag(+) efflux RND transporter permease subunit SilA	NA	NA
Pr1d	QEG37666.1	silP	Ag(+)-translocating P-type ATPase SilP	plus	STRESS	METAL	SILVER	SILVER	BLASTP	773	824	95.27	53.44	786	AAD11750.1	Ag(+)-translocating P-type ATPase SilP	NA	NA
Pla144	TWU30243.1	silP	Ag(+)-translocating P-type ATPase SilP	plus	STRESS	METAL	SILVER	SILVER	BLASTP	776	824	94.66	52.75	781	AAD11750.1	Ag(+)-translocating P-type ATPase SilP	NA	NA
Pr1d	QEG36494.1	silR	copper/silver response regulator transcription factor SilR	plus	STRESS	METAL	COPPER/SILVER	COPPER/SILVER	BLASTP	232	226	99.12	43.81	226	SPD96883.1	copper/silver response regulator transcription factor SilR	NA	NA
Pla144	TWU24535.1	silR	copper/silver response regulator transcription factor SilR	plus	STRESS	METAL	COPPER/SILVER	COPPER/SILVER	BLASTP	232	226	99.12	43.36	226	SPD96883.1	copper/silver response regulator transcription factor SilR	NA	NA
Pr1d	QEG34843.1	tetA(58)	tetracycline efflux ABC transporter Tet(58) subunit A	core	AMR	AMR	TETRACYCLINE	TETRACYCLINE	PARTIALP	277	343	63.56	41.89	222	WP_071223303.1	tetracycline efflux ABC transporter Tet(58) subunit A	NA	NA
Pla144	TWU25720.1	tetA(58)	tetracycline efflux ABC transporter Tet(58) subunit A	core	AMR	AMR	TETRACYCLINE	TETRACYCLINE	PARTIALP	280	343	63.56	41.63	221	WP_071223303.1	tetracycline efflux ABC transporter Tet(58) subunit A	NA	NA
Pr1d	QEG36332.1	vanH-Pt	D-lactate dehydrogenase VanH-Pt	core	AMR	AMR	GLYCOPEPTIDE	VANCOMYCIN	PARTIALP	350	322	85.09	40.36	280	WP_063856708.1	D-lactate dehydrogenase VanH-Pt	NA	NA
Pr1d	QEG35542.1	yfeB	iron/manganese ABC transporter ATP-binding protein YfeB	plus	VIRULENCE	VIRULENCE	NA	NA	PARTIALP	255	296	82.43	45.08	244	AAC46148.1	iron/manganese ABC transporter ATP-binding protein YfeB	NA	NA
Pla144	TWU22845.1	yfeB	iron/manganese ABC transporter ATP-binding protein YfeB	plus	VIRULENCE	VIRULENCE	NA	NA	PARTIALP	255	296	82.43	45.49	244	AAC46148.1	iron/manganese ABC transporter ATP-binding protein YfeB	NA	NA

## Sheet: K2D and Spa11
Table S9. AMRFinderPlus results for the Botrimarina strain pair
Strain	Protein id	Element symbol	Element name	Scope	Type	Subtype	Class	Subclass	Method	Target length	Reference sequence length	% Coverage of reference	% Identity to reference	Alignment length	Closest reference accession	Closest reference name	HMM accession
Spa11	QDV73486.1	arsB	arsenite efflux transporter membrane subunit ArsB	plus	STRESS	METAL	ARSENIC	ARSENITE	BLASTP	352	359	94.15	69.23	338	EGJ25785.1	arsenite efflux transporter membrane subunit ArsB	NA
K2D	K2D_16080	arsB	arsenite efflux transporter membrane subunit ArsB	plus	STRESS	METAL	ARSENIC	ARSENITE	BLASTP	352	359	94.15	69.23	338	EGJ25785.1	arsenite efflux transporter membrane subunit ArsB	NA	NA
Spa11	QDV73487.1	arsC	thioredoxin-dependent arsenate reductase	plus	STRESS	METAL	ARSENIC	ARSENATE	PARTIALP	141	139	87.77	47.2	125	CAB14519.1	thioredoxin-dependent arsenate reductase	NA
K2D	K2D_16090	arsC	thioredoxin-dependent arsenate reductase	plus	STRESS	METAL	ARSENIC	ARSENATE	PARTIALP	141	139	87.77	47.2	125	CAB14519.1	thioredoxin-dependent arsenate reductase	NA	NA
Spa11	QDV73488.1	arsR	As(III)-sensing metalloregulatory transcriptional repressor ArsR	plus	STRESS	METAL	ARSENIC	ARSENIC	PARTIALP	123	106	60.38	40.62	64	ADZ44504.1	As(III)-sensing metalloregulatory transcriptional repressor ArsR	NA
K2D	K2D_16100	arsR	As(III)-sensing metalloregulatory transcriptional repressor ArsR	plus	STRESS	METAL	ARSENIC	ARSENIC	PARTIALP	123	106	60.38	40.62	64	ADZ44504.1	As(III)-sensing metalloregulatory transcriptional repressor ArsR	NA	NA
Spa11	QDV73114.1	bcrA	bacitracin resistance ABC transporter ATP-binding subunit BcrA	core	AMR	AMR	BACITRACIN	BACITRACIN	PARTIALP	309	307	70.68	41.15	226	WP_002389535.1	bacitracin resistance ABC transporter ATP-binding subunit BcrA	NA
Spa11	QDV75697.1	bcrA	bacitracin resistance ABC transporter ATP-binding subunit BcrA	core	AMR	AMR	BACITRACIN	BACITRACIN	PARTIALP	315	307	71.66	40.36	223	WP_002389535.1	bacitracin resistance ABC transporter ATP-binding subunit BcrA	NA
K2D	K2D_12670	bcrA	bacitracin resistance ABC transporter ATP-binding subunit BcrA	core	AMR	AMR	BACITRACIN	BACITRACIN	PARTIALP	309	307	70.68	41.15	226	WP_002389535.1	bacitracin resistance ABC transporter ATP-binding subunit BcrA	NA	NA
K2D	K2D_39580	bcrA	bacitracin resistance ABC transporter ATP-binding subunit BcrA	core	AMR	AMR	BACITRACIN	BACITRACIN	PARTIALP	315	307	71.66	40.36	223	WP_002389535.1	bacitracin resistance ABC transporter ATP-binding subunit BcrA	NA	NA
Spa11	QDV74809.1	bepG	multidrug efflux RND transporter permease subunit BepG	plus	AMR	AMR	EFFLUX	EFFLUX	BLASTP	1051	1074	96.37	47.05	1035	AAN33534.1	multidrug efflux RND transporter permease subunit BepG	NA
K2D	K2D_30680	bepG	multidrug efflux RND transporter permease subunit BepG	plus	AMR	AMR	EFFLUX	EFFLUX	BLASTP	1051	1074	96.37	47.05	1035	AAN33534.1	multidrug efflux RND transporter permease subunit BepG	NA	NA
Spa11	QDV73370.1	bpsD	sugar transferase BpsD	plus	VIRULENCE	VIRULENCE	NA	NA	PARTIALP	369	223	82.51	42.39	184	QPS53461.1	sugar transferase BpsD	NA
Spa11	QDV75184.1	bpsD	sugar transferase BpsD	plus	VIRULENCE	VIRULENCE	NA	NA	PARTIALP	484	223	58.74	44.27	131	QPS53461.1	sugar transferase BpsD	NA
K2D	K2D_14920	bpsD	sugar transferase BpsD	plus	VIRULENCE	VIRULENCE	NA	NA	PARTIALP	369	223	82.51	42.39	184	QPS53461.1	sugar transferase BpsD	NA	NA
K2D	K2D_34490	bpsD	sugar transferase BpsD	plus	VIRULENCE	VIRULENCE	NA	NA	PARTIALP	484	223	58.74	44.27	131	QPS53461.1	sugar transferase BpsD	NA	NA
Spa11	QDV73758.1	cadA	cadmium-translocating P-type ATPase CadA	plus	STRESS	METAL	CADMIUM	CADMIUM	PARTIALP	700	705	82.84	40	605	BCA86951.1	cadmium-translocating P-type ATPase CadA	NA
Spa11	QDV73077.1	clpK	heat shock survival AAA family ATPase ClpK	plus	STRESS	HEAT	NA	NA	PARTIALP	878	949	81.66	44.55	862	ASF80763.1	heat shock survival AAA family ATPase ClpK	NA
Spa11	QDV75037.1	clpK	heat shock survival AAA family ATPase ClpK	plus	STRESS	HEAT	NA	NA	PARTIALP	857	949	86.3	43.85	853	ASF80763.1	heat shock survival AAA family ATPase ClpK	NA
K2D	K2D_12280	clpK	heat shock survival AAA family ATPase ClpK	plus	STRESS	HEAT	NA	NA	PARTIALP	878	949	81.66	44.55	862	ASF80763.1	heat shock survival AAA family ATPase ClpK	NA	NA
K2D	K2D_32980	clpK	heat shock survival AAA family ATPase ClpK	plus	STRESS	HEAT	NA	NA	PARTIALP	857	949	86.3	43.85	853	ASF80763.1	heat shock survival AAA family ATPase ClpK	NA	NA
Spa11	QDV76073.1	cnrA	nickel efflux RND transporter permease subunit CnrA	plus	STRESS	METAL	NICKEL	NICKEL	BLASTP	1039	1076	98.05	41.02	1058	ABF13069.1	nickel efflux RND transporter permease subunit CnrA	NA
K2D	K2D_43000	cnrA	nickel efflux RND transporter permease subunit CnrA	plus	STRESS	METAL	NICKEL	NICKEL	BLASTP	1039	1076	98.05	41.12	1058	ABF13069.1	nickel efflux RND transporter permease subunit CnrA	NA	NA
K2D	K2D_47000	cnrA	nickel efflux RND transporter permease subunit CnrA	plus	STRESS	METAL	NICKEL	NICKEL	BLASTP	1080	1076	98.05	41.28	1061	ABF13069.1	nickel efflux RND transporter permease subunit CnrA	NA	NA
Spa11	QDV74715.1	copR	heavy metal response regulator transcription factor CopR	plus	STRESS	METAL	COPPER	COPPER	BLASTP	233	231	96.54	48.88	223	ACL13561.1	heavy metal response regulator transcription factor CopR	NA
K2D	K2D_29610	copR	heavy metal response regulator transcription factor CopR	plus	STRESS	METAL	COPPER	COPPER	BLASTP	233	231	98.27	48.46	227	ACL13561.1	heavy metal response regulator transcription factor CopR	NA	NA
Spa11	QDV72617.1	katP	catalase/peroxidase KatP	plus	VIRULENCE	VIRULENCE	NA	NA	BLASTP	781	736	95.38	63.31	706	BAA31832.1	catalase/peroxidase KatP	NA
K2D	K2D_07780	katP	catalase/peroxidase KatP	plus	VIRULENCE	VIRULENCE	NA	NA	BLASTP	781	736	95.38	63.17	706	BAA31832.1	catalase/peroxidase KatP	NA	NA
Spa11	QDV72824.1	mdsB	multidrug efflux RND transporter permease subunit MdsB	plus	AMR	AMR	EFFLUX	EFFLUX	BLASTP	1053	1055	98.39	52.73	1043	AAL19305.1	multidrug efflux RND transporter permease subunit MdsB	NA
Spa11	QDV75320.1	mdsB	multidrug efflux RND transporter permease subunit MdsB	plus	AMR	AMR	EFFLUX	EFFLUX	BLASTP	1083	1055	98.1	51.03	1066	AAL19305.1	multidrug efflux RND transporter permease subunit MdsB	NA
K2D	K2D_09890	mdsB	multidrug efflux RND transporter permease subunit MdsB	plus	AMR	AMR	EFFLUX	EFFLUX	BLASTP	1053	1055	98.39	52.73	1043	AAL19305.1	multidrug efflux RND transporter permease subunit MdsB	NA	NA
K2D	K2D_36100	mdsB	multidrug efflux RND transporter permease subunit MdsB	plus	AMR	AMR	EFFLUX	EFFLUX	BLASTP	1083	1055	98.1	51.03	1066	AAL19305.1	multidrug efflux RND transporter permease subunit MdsB	NA	NA
Spa11	QDV75393.1	merR	mercury resistance transcriptional regulator MerR	plus	STRESS	METAL	MERCURY	MERCURY	PARTIALP	138	144	86.11	49.21	126	AAC38229.1	mercury resistance transcriptional regulator MerR	NA
Spa11	QDV73274.1	mupA	mupirocin-resistant isoleucine--tRNA ligase MupA	core	AMR	AMR	MUPIROCIN	MUPIROCIN	PARTIALP	1192	1024	63.87	42.18	735	WP_000163435.1	mupirocin-resistant isoleucine--tRNA ligase MupA	NA
K2D	K2D_13960	mupA	mupirocin-resistant isoleucine--tRNA ligase MupA	core	AMR	AMR	MUPIROCIN	MUPIROCIN	PARTIALP	1192	1024	63.87	42.18	735	WP_000163435.1	mupirocin-resistant isoleucine--tRNA ligase MupA	NA	NA
Spa11	QDV73796.1	silP	Ag(+)-translocating P-type ATPase SilP	plus	STRESS	METAL	SILVER	SILVER	BLASTP	782	824	94.66	54.79	783	AAD11750.1	Ag(+)-translocating P-type ATPase SilP	NA
K2D	K2D_19490	silP	Ag(+)-translocating P-type ATPase SilP	plus	STRESS	METAL	SILVER	SILVER	BLASTP	782	824	95.27	54.12	789	AAD11750.1	Ag(+)-translocating P-type ATPase SilP	NA	NA
K2D	K2D_20490	silP	Ag(+)-translocating P-type ATPase SilP	plus	STRESS	METAL	SILVER	SILVER	BLASTP	782	824	94.66	55.3	783	AAD11750.1	Ag(+)-translocating P-type ATPase SilP	NA	NA
Spa11	QDV72455.1	tetA(58)	tetracycline efflux ABC transporter Tet(58) subunit A	core	AMR	AMR	TETRACYCLINE	TETRACYCLINE	PARTIALP	246	343	63.56	40.72	221	WP_071223303.1	tetracycline efflux ABC transporter Tet(58) subunit A	NA
K2D	K2D_06120	tetA(58)	tetracycline efflux ABC transporter Tet(58) subunit A	core	AMR	AMR	TETRACYCLINE	TETRACYCLINE	PARTIALP	246	343	63.56	40.72	221	WP_071223303.1	tetracycline efflux ABC transporter Tet(58) subunit A	NA	NA
Spa11	QDV72898.1	trxLHR	heat resistance system thioredoxin Trx-GI	plus	STRESS	HEAT	NA	NA	PARTIALP	107	146	60.96	40.45	89	APX31176.1	heat resistance system thioredoxin Trx-GI	NA
K2D	K2D_10630	trxLHR	heat resistance system thioredoxin Trx-GI	plus	STRESS	HEAT	NA	NA	PARTIALP	107	146	60.96	40.45	89	APX31176.1	heat resistance system thioredoxin Trx-GI	NA	NA
Spa11	QDV74224.1	yfeB	iron/manganese ABC transporter ATP-binding protein YfeB	plus	VIRULENCE	VIRULENCE	NA	NA	PARTIALP	269	296	79.73	43.22	236	AAC46148.1	iron/manganese ABC transporter ATP-binding protein YfeB	NA
K2D	K2D_24630	yfeB	iron/manganese ABC transporter ATP-binding protein YfeB	plus	VIRULENCE	VIRULENCE	NA	NA	PARTIALP	269	296	79.73	43.22	236	AAC46148.1	iron/manganese ABC transporter ATP-binding protein YfeB	NA	NA
